# Supplementary material for: Nutrigenomics in honey bees: digital gene expression analysis of pollen's nutritive effects on healthy and varroa-parasitized bees
Source: BMC Genomics. 2011 Oct 10;12:496. doi: 10.1186/1471-2164-12-496 (PMC3209670; doi:10.1186/1471-2164-12-496)
Supplement: Additional file 2 — Lists of tags differentially expressed after pollen feeding or varroa parasitism. The number of copies found in each library, the sequence odds ratio and the Q-value are given for each tag. Corresponding honey bee gene and Drosophila ortholog are shown. Each tag ID is composed of the corresponding honey bee gene name and tag position in the gene (indicated by the last numbers). NaN stands for "not a number" and occurs when the denominator of the odds ratio is 0 (i.e., there are no sequences of a gene in the second tag library). [file 1471-2164-12-496-S2.XLS]

## Sheet: V-P+ vs V-P-
Tag ID	V-P+ (Seqs: A)	V-P- (Seqs: B)	Seq Odds ratio A:B	Q value	Honey bee gene	Fly ortholog
GB18921-RA-3418	0	29	0	3.9e-09	GB18921	auxillin
GB13813-RA-389	0	17	0	2.06e-05	GB13813	CG10345
GB19556-RA-75	0	9	0	0.00583	GB19556	CG1135
GB13422-RA-3002	0	9	0	0.00583	GB13422	CG12090
GB13616-RA-490	1	783	0	1.95e-242	GB13616	CG12134
GB13034-RA-210	0	15	0	8.52e-05	GB13034	CG13072
GB19140-RA-763	0	17	0	2.06e-05	GB19140	CG13176
GB19319-RA-24	0	11	0	0.00144	GB19319	CG13418
GB17888-RA-2448	0	11	0	0.00144	GB17888	CG14257
GB19666-RA-581	0	20	0	2.44e-06	GB19666	CG1674
GB18508-RA-267	0	13	0	0.000351	GB18508	CG16983
GB19747-RA-300	0	15	0	8.52e-05	GB19747	CG1750
GB19357-RA-129	0	10	0	0.0029	GB19357	CG18004
GB19517-RA-174	0	11	0	0.00144	GB19517	CG2990
GB16424-RA-1325	0	9	0	0.00583	GB16424	CG3168
GB16740-RA-1037	0	10	0	0.0029	GB16740	CG3184
GB19308-RA-248	0	9	0	0.00583	GB19308	CG31866
GB18126-RA-2063	0	9	0	0.00583	GB18126	CG32438
GB10101-RA-387	0	9	0	0.00583	GB10101	CG3358
GB11995-RA-351	0	22	0	5.85e-07	GB11995	CG3815
GB19723-RA-212	0	9	0	0.00583	GB19723	CG5180
GB13492-RA-814	0	9	0	0.00583	GB13492	CG6327
GB10836-RA-2316	0	9	0	0.00583	GB10836	CG6603
GB11020-RA-1938	0	11	0	0.00144	GB11020	CG6761
GB18687-RA-1206	0	13	0	0.000351	GB18687	CG7845
GB10457-RA-112	0	15	0	8.52e-05	GB10457	CG7921
GB18269-RA-548	0	10	0	0.0029	GB18269	CG9166
GB14178-RA-329	0	13	0	0.000351	GB14178	charybde
GB12219-RA-171	0	10	0	0.0029	GB12219	COP9 complex homolog subunit 1 b
GB13024-RA-1006	0	12	0	0.000712	GB13024	CTL-like protein 1
GB19485-RA-962	0	14	0	0.000173	GB19485	Cysteine and histidine-rich protein 1 homolog
GB12455-RA-1206	0	17	0	2.06e-05	GB12455	Ets at 97D
GB19961-RA-662	0	11	0	0.00144	GB19961	Gram-negative bacteria binding protein 1
GB10625-RA-1675	0	12	0	0.000712	GB10625	Multiple C2 domain and transmembrane region protein
GB14966-RA-230	0	9	0	0.00583	GB14966	mutagen-sensitive 201
GB11489-RA-69	0	9	0	0.00583	GB11489	NADH:ubiquinone reductase 42kD subunit precursor
GB17396-RA-1524	0	16	0	4.2e-05	GB17396	Probable cytochrome P450 49a1
GB11221-RA-828	0	9	0	0.00583	GB11221	Probable ribosome production factor 1
GB16526-RA-9	0	9	0	0.00583	GB16526	Proteasome alpha subunit
GB17895-RA-68	0	14	0	0.000173	GB17895	Protein SMG9
GB12611-RA-4079	0	9	0	0.00583	GB12611	RNA polymerase I subunit
GB17592-RA-240	0	11	0	0.00144	GB17592	Signal sequence receptor beta
GB13974-RA-1080	0	9	0	0.00583	GB13974	UPF0518 protein CG3558
GB12756-RA-4241	0	9	0	0.00583	GB12756	virilizer
GB14782-RA-635	0	11	0	0.00144	GB14782	Xeroderma pigmentosum group A-like
GB10330-RA-457	0	33	0	2.21e-10	GB10330
GB15273-RA-352	0	27	0	1.64e-08	GB15273
GB13376-RA-611	0	21	0	1.2e-06	GB13376	nbs
GB17359-RA-437	0	17	0	2.06e-05	GB17359
GB11762-RA-172	0	16	0	4.2e-05	GB11762
GB12629-RA-193	0	15	0	8.52e-05	GB12629
GB18589-RA-861	0	15	0	8.52e-05	GB18589
GB12161-RA-395	0	14	0	0.000173	GB12161
GB10285-RA-590	0	13	0	0.000351	GB10285
GB10882-RA-566	0	13	0	0.000351	GB10882	Protein-L-isoaspartate (D-aspartate) O-methyltransferase
GB16092-RA-1006	0	13	0	0.000351	GB16092
GB19087-RA-332	0	13	0	0.000351	GB19087
GB10814-RA-1087	0	12	0	0.000712	GB10814
GB15978-RA-1056	0	12	0	0.000712	GB15978
GB18852-RA-2497	0	12	0	0.000712	GB18852
GB10120-RA-291	0	11	0	0.00144	GB10120
GB10649-RA-53	0	11	0	0.00144	GB10649
GB13097-RA-1449	0	10	0	0.0029	GB13097
GB13189-RA-2747	0	10	0	0.0029	GB13189
GB13568-RA-716	0	10	0	0.0029	GB13568
GB15734-RA-1863	0	10	0	0.0029	GB15734	CG34404
GB12900-RA-2113	0	9	0	0.00583	GB12900
GB13667-RA-140	0	9	0	0.00583	GB13667
GB15360-RA-1052	0	9	0	0.00583	GB15360
GB15610-RA-408	0	9	0	0.00583	GB15610
GB16090-RA-926	0	9	0	0.00583	GB16090	CG34375
GB16323-RA-5678	0	9	0	0.00583	GB16323
GB18421-RA-1793	0	9	0	0.00583	GB18421
GB18656-RA-2327	0	9	0	0.00583	GB18656
GB10944-RA-453	1	47	0.02	2.98e-13	GB10944	mitochondrial ribosomal protein L22
GB17236-RA-694	1	40	0.02	3.74e-11	GB17236	O-6-alkylguanine-DNA alkyltransferase
GB17538-RA-123	13	541	0.02	3.09e-147	GB17538
GB11943-RA-1214	4	120	0.03	1.42e-31	GB11943	Probable cytochrome P450 305a1
GB18557-RA-5199	1	33	0.03	4.59e-09	GB18557	α Spectrin
GB18797-RA-2807	1	22	0.04	7.97e-06	GB18797	CG33131
GB12710-RA-6	1	24	0.04	2.08e-06	GB12710
GB14657-RA-692	1	24	0.04	2.08e-06	GB14657
GB19120-RA-2609	1	19	0.05	5.87e-05	GB19120	CG15627
GB14563-RA-2283	1	18	0.05	0.000113	GB14563	CG5741
GB12069-RA-720	1	19	0.05	5.87e-05	GB12069	CG8232
GB16135-RA-732	1	19	0.05	5.87e-05	GB16135	Organic anion transporting polypeptide 30B
GB14001-RA-1072	2	36	0.05	6.62e-09	GB14001
GB14076-RA-4282	2	36	0.05	6.62e-09	GB14076
GB15148-RA-2286	1	21	0.05	1.55e-05	GB15148	Ino80
GB15617-RA-537	1	21	0.05	1.55e-05	GB15617
GB18389-RA-1773	1	16	0.06	0.000421	GB18389	CG14814
GB12248-RA-5377	1	17	0.06	0.000219	GB12248	CG30387
GB18555-RA-1030	1	15	0.06	0.000806	GB18555	CG33722
GB11163-RA-445	3	48	0.06	2.33e-11	GB11163	CG5005
GB19720-RA-1436	1	17	0.06	0.000219	GB19720	CG7825
GB14740-RA-266	1	17	0.06	0.000219	GB14740	CG9080
GB13549-RA-604	1	17	0.06	0.000219	GB13549	expanded
GB18026-RA-6279	1	17	0.06	0.000219	GB18026	Serine/threonine-protein kinase Smg1
GB17004-RA-1080	3	50	0.06	6.41e-12	GB17004
GB16708-RA-688	1	17	0.06	0.000219	GB16708	white
GB12414-RA-1960	1	15	0.06	0.000806	GB12414
GB17621-RA-422	1	15	0.06	0.000806	GB17621
GB19699-RA-1211	1	15	0.06	0.000806	GB19699
GB10680-RA-1024	3	40	0.07	3.94e-09	GB10680	CG10483
GB14388-RA-1292	1	13	0.07	0.00291	GB14388	CG13800
GB16563-RA-946	1	14	0.07	0.00153	GB16563	CG3152
GB10101-RA-251	5	67	0.07	3.19e-15	GB10101	CG3358
GB19241-RA-574	1	14	0.07	0.00153	GB19241	CG3880
GB10128-RA-1179	1	14	0.07	0.00153	GB10128	CG5130
GB17229-RA-694	2	26	0.07	4.38e-06	GB17229	CG5853
GB16186-RA-648	1	13	0.07	0.00291	GB16186	CG6512
GB14233-RA-421	2	28	0.07	1.22e-06	GB14233	CG6865
GB11843-RA-1103	1	13	0.07	0.00291	GB11843	pathetic
GB14745-RA-1639	1	14	0.07	0.00153	GB14745	rho-type guanine exchange factor
GB14346-RA-633	1	13	0.07	0.00291	GB14346	Superoxide dismutase 2 (Mn)
GB19011-RA-370	1	13	0.07	0.00291	GB19011	tipE homolog 3
GB16050-RA-1397	2	29	0.07	1.77e-07	GB16050
GB17475-RA-974	1	14	0.07	0.00153	GB17475
GB17684-RA-6603	1	14	0.07	0.00153	GB17684
GB10120-RA-1567	1	13	0.07	0.00291	GB10120
GB13090-RA-133	1	13	0.07	0.00291	GB13090
GB18389-RA-1471	2	23	0.08	2.95e-05	GB18389	CG14814
GB10914-RA-94	2	24	0.08	1.57e-05	GB10914	CG15602
GB17938-RA-10	1	12	0.08	0.00548	GB17938	CG1756
GB17221-RA-4547	1	12	0.08	0.00548	GB17221	CG5205
GB13309-RA-63	1	12	0.08	0.00548	GB13309	CG7967
GB13423-RA-878	1	12	0.08	0.00548	GB13423	CG8606
GB17236-RA-3161	2	24	0.08	1.57e-05	GB17236	O-6-alkylguanine-DNA alkyltransferase
GB12582-RA-648	1	12	0.08	0.00548	GB12582	scattered
GB19953-RA-1289	5	56	0.08	6.13e-13	GB19953
GB10427-RA-1570	1	12	0.08	0.00548	GB10427
GB10486-RA-536	1	12	0.08	0.00548	GB10486
GB11823-RA-496	1	12	0.08	0.00548	GB11823	Protein O-mannosyltransferase 2
GB13590-RA-647	1	12	0.08	0.00548	GB13590
GB18625-RA-857	1	12	0.08	0.00548	GB18625
GB16799-RA-2716	3	31	0.09	1.13e-06	GB16799	CG31140
GB14847-RA-539	6	63	0.09	2.61e-13	GB14847	Cyclin A
GB15537-RA-2999	2	20	0.09	0.000192	GB15537	pecanex
GB18267-RA-1153	19	204	0.09	4.44e-42	GB18267	Putative neutral sphingomyelinase
GB13543-RA-419	3	31	0.09	1.13e-06	GB13543
GB11618-RA-376	2	19	0.1	0.000355	GB11618	Buzidau
GB19620-RA-155	77	712	0.1	9.05e-137	GB19620
GB17371-RA-4781	3	28	0.1	7.17e-06	GB17371
GB19280-RA-215	5	43	0.11	2.11e-08	GB19280	CG13139
GB18389-RA-641	3	25	0.11	4.41e-05	GB18389	CG14814
GB11647-RA-1392	2	17	0.11	0.000346	GB11647	CG1973
GB11649-RA-2313	4	35	0.11	5.15e-07	GB11649	CG33080
GB10453-RA-363	2	18	0.11	0.000654	GB10453	CG3777
GB14144-RA-1236	2	17	0.11	0.000346	GB14144	CG4602
GB11568-RA-494	3	27	0.11	1.32e-05	GB11568	CG7168
GB12263-RA-1376	2	18	0.11	0.000654	GB12263	CG9226
GB15289-RA-1524	10	86	0.11	1.73e-16	GB15289	CWF19-like protein 2 homolog
GB10395-RA-259	2	18	0.11	0.000654	GB10395	drumstick
GB14006-RA-1662	2	17	0.11	0.000346	GB14006	forked
GB20151-RA-1167	6	52	0.11	2.36e-10	GB20151	germ cell-less
GB14209-RA-5228	3	26	0.11	2.42e-05	GB14209	gigas
GB15159-RA-494	6	54	0.11	6.95e-11	GB15159	mitochondrial transcription factor B2
GB19440-RA-1413	4	34	0.11	9.39e-07	GB19440
GB12519-RA-1180	4	33	0.11	1.7e-06	GB12519
GB18966-RA-55	3	26	0.11	2.42e-05	GB18966
GB17059-RA-605	2	17	0.11	0.000346	GB17059
GB10762-RA-3184	2	18	0.11	0.000654	GB10762
GB12345-RA-1794	2	18	0.11	0.000654	GB12345
GB16494-RA-308	5	38	0.12	2.06e-07	GB16494	ATPase coupling factor 6
GB12626-RA-783	3	24	0.12	8e-05	GB12626	Brix domain-containing protein 2 homolog
GB11194-RA-188	2	16	0.12	0.00218	GB11194	CG5524
GB12902-RA-113	8	64	0.12	3.78e-12	GB12902	CG7332
GB17718-RA-1106	2	16	0.12	0.00218	GB17718	CG7385
GB10339-RA-196	32	254	0.12	3.98e-46	GB10339	lethal (2) essential for life
GB12173-RA-759	2	16	0.12	0.00218	GB12173	Smt3 activating enzyme 2
GB18655-RA-142	5	41	0.12	6.92e-08	GB18655
GB12674-RA-154	5	40	0.12	1.25e-07	GB12674
GB11872-RA-2240	4	31	0.12	2.42e-06	GB11872
GB18966-RA-125	3	24	0.12	8e-05	GB18966
GB15254-RA-1216	3	23	0.12	0.000145	GB15254
GB18247-RA-3581	3	23	0.12	0.000145	GB18247
GB12336-RA-27	2	16	0.12	0.00218	GB12336
GB18485-RA-666	2	16	0.12	0.00218	GB18485	sprint
GB13661-RA-824	4	30	0.13	1.01e-05	GB13661	Arginine methyltransferase 3
GB15514-RA-263	3	22	0.13	0.000261	GB15514	CG1265
GB13265-RA-35	16	114	0.13	5.15e-20	GB13265	CG14614
GB19840-RA-375	2	15	0.13	0.00395	GB19840	CG3337
GB17212-RA-1011	4	30	0.13	1.01e-05	GB17212	CG3769
GB13492-RA-65	21	151	0.13	1.78e-26	GB13492	CG6327
GB13730-RA-659	14	100	0.13	9.96e-18	GB13730	GDP dissociation inhibitor
GB18544-RA-41	5	36	0.13	6.49e-07	GB18544	Leucyl-tRNA synthetase
GB16890-RA-289	10	74	0.13	2.09e-13	GB16890	Mitoferrin
GB12276-RA-744	2	15	0.13	0.00395	GB12276	Protein FRG1 homolog
GB10709-RA-852	2	15	0.13	0.00395	GB10709	steamer duck
GB18384-RA-1533	3	22	0.13	0.000261	GB18384	vein
GB17371-RA-2561	8	60	0.13	4.09e-11	GB17371
GB11232-RA-3074	5	36	0.13	6.49e-07	GB11232
GB13774-RA-1004	3	22	0.13	0.000261	GB13774
GB11045-RA-7	2	15	0.13	0.00395	GB11045
GB13367-RA-303	2	15	0.13	0.00395	GB13367
GB14076-RA-3692	2	15	0.13	0.00395	GB14076
GB13395-RA-22	4	27	0.14	5.73e-05	GB13395	CG10221
GB16663-RA-932	3	21	0.14	0.000468	GB16663	CG10971
GB11451-RA-496	2	14	0.14	0.0071	GB11451	EF-hand domain-containing protein CG10641
GB14494-RA-107	5	34	0.14	4.08e-06	GB14494	Heat shock protein 83
GB12160-RA-3574	189	1250	0.14	4.58e-204	GB12160	kurz
GB12843-RA-1883	2	14	0.14	0.0071	GB12843	Misexpression suppressor of ras 4
GB12180-RA-854	3	20	0.14	0.000835	GB12180	Presequence protease, mitochondrial
GB11074-RA-966	3	20	0.14	0.000835	GB11074	Protein Cep78 homolog
GB10781-RA-486	3	21	0.14	0.000468	GB10781	Transcription factor TFIIFbeta
GB17872-RA-2250	10	70	0.14	2.15e-12	GB17872
GB17995-RA-542	7	47	0.14	2.03e-08	GB17995	Hairless
GB16425-RA-323	5	35	0.14	2.3e-06	GB16425
GB13426-RA-1507	3	21	0.14	0.000468	GB13426
GB10026-RA-830	2	14	0.14	0.0071	GB10026
GB14873-RA-1786	7	44	0.15	3.02e-08	GB14873	Acetylcholine esterase
GB17437-RA-305	484	3043	0.15	0	GB17437	CG11788
GB18710-RA-865	3	19	0.15	0.00148	GB18710	Lachesin
GB12519-RA-1181	15	96	0.15	1.33e-16	GB12519
GB13981-RA-877	11	70	0.15	8.63e-12	GB13981
GB11278-RA-487	10	62	0.15	2.1e-10	GB11278
GB12610-RA-515	3	18	0.16	0.0026	GB12610	CG12395
GB18126-RA-633	19	113	0.16	5.69e-18	GB18126	CG32438
GB16048-RA-554	3	18	0.16	0.0026	GB16048	CG9586
GB10149-RA-789	15	91	0.16	2.21e-15	GB10149	Negative elongation factor E
GB13975-RA-253	7	42	0.16	3.56e-07	GB13975	Ribosomal protein L28
GB15609-RA-1040	11	67	0.16	4.68e-11	GB15609
GB13797-RA-348	5	29	0.16	6.81e-05	GB13797
GB11770-RA-2856	3	18	0.16	0.0026	GB11770
GB14108-RA-1316	7	40	0.17	1.1e-06	GB14108	alpha-coatomer protein
GB12844-RA-2486	3	17	0.17	0.00453	GB12844	CG1422
GB15528-RA-538	51	286	0.17	4.14e-43	GB15528	CG15678
GB17885-RA-887	455	2504	0.17	0	GB17885	CG33257
GB18894-RA-695	4	22	0.17	0.00095	GB18894	CG4980
GB12297-RA-2162	6	33	0.17	2.59e-05	GB12297	CG5776
GB12984-RA-1260	3	17	0.17	0.00453	GB12984	CG9203
GB13099-RA-693	5	28	0.17	5.71e-05	GB13099	Elongation factor Ts
GB10915-RA-1538	56	308	0.17	1.23e-45	GB10915	Protein kintoun
GB17749-RA-440	3	17	0.17	0.00453	GB17749	Suppressor of ref(2)P sterility
GB17373-RA-132	9	49	0.17	2.91e-08	GB17373	UPF0539 protein CG14977
GB17459-RA-968	12	67	0.17	8.05e-11	GB17459
GB16158-RA-1011	7	39	0.17	1.92e-06	GB16158
GB13007-RA-1360	3	17	0.17	0.00453	GB13007	inactive
GB15138-RA-254	6	31	0.18	7.57e-05	GB15138	CG13458
GB18373-RA-69	27	143	0.18	4.59e-21	GB18373	CG14817
GB13620-RA-1003	6	31	0.18	7.57e-05	GB13620	CG15533
GB17634-RA-134	121	634	0.18	2.71e-90	GB17634	CG31849
GB12105-RA-506	28	148	0.18	1.04e-21	GB12105	CG7169
GB17095-RA-1035	3	16	0.18	0.00785	GB17095	CG9140
GB10966-RA-915	4	21	0.18	0.00164	GB10966	G protein alphai subunit 65A
GB19863-RA-2370	3	16	0.18	0.00785	GB19863	Insulin degrading metalloproteinase
GB16300-RA-1992	4	21	0.18	0.00164	GB16300	Kinesin-like protein at 64D
GB17160-RA-1685	4	21	0.18	0.00164	GB17160	meiotic recombination 11
GB18804-RA-4728	5	26	0.18	0.000169	GB18804	mutagen-sensitive 205
GB15468-RA-1617	3	16	0.18	0.00785	GB15468	Probable 2-oxoglutarate dehydrogenase E1 component DHKTD1 homolog, mitochondrial
GB18431-RA-1121	8	42	0.18	1.2e-06	GB18431	real-time
GB12237-RA-2522	4	21	0.18	0.00164	GB12237	RRP12-like protein
GB18966-RA-145	305	1596	0.18	1.52e-225	GB18966
GB18732-RA-371	217	1132	0.18	5.94e-160	GB18732
GB20106-RA-1112	140	742	0.18	2.21e-106	GB20106
GB16448-RA-419	20	105	0.18	1.57e-15	GB16448
GB14293-RA-752	14	73	0.18	7.38e-11	GB14293
GB13279-RA-254	6	32	0.18	4.43e-05	GB13279
GB18650-RA-1811	6	31	0.18	7.57e-05	GB18650
GB10059-RA-176	3	16	0.18	0.00785	GB10059
GB11687-RA-1604	3	16	0.18	0.00785	GB11687
GB14690-RA-1471	5	25	0.19	0.000596	GB14690	Asparagine synthetase domain-containing protein CG17486
GB11618-RA-377	49	242	0.19	1.31e-33	GB11618	Buzidau
GB10364-RA-1056	4	20	0.19	0.0028	GB10364	CG10414
GB16545-RA-608	8	39	0.19	6.08e-06	GB16545	CG1168
GB13730-RA-828	4	20	0.19	0.0028	GB13730	GDP dissociation inhibitor
GB12067-RA-543	6	30	0.19	0.000129	GB12067	GrpE protein homolog; GrpE protein homolog, mitochondrial
GB18606-RA-453	10	51	0.19	3.53e-08	GB18606	immune deficiency
GB15139-RA-251	11	54	0.19	5.79e-08	GB15139	Malvolio
GB10853-RA-123	37	189	0.19	6.94e-27	GB10853	Methyltransferase-like protein 13
GB17664-RA-598	181	916	0.19	5.37e-127	GB17664	obstructor-B
GB20072-RA-424	11	54	0.19	5.79e-08	GB20072	obstructor-E
GB15537-RA-3346	21	105	0.19	5.07e-15	GB15537	pecanex
GB10203-RA-322	16	78	0.19	2.97e-11	GB10203	Phosphotyrosyl phosphatase activator
GB19816-RA-3201	12	59	0.19	5.78e-09	GB19816	scraps
GB14715-RA-2559	6	30	0.19	0.000129	GB14715	spire
GB12607-RA-1522	9220	45614	0.19	0	GB12607
GB11727-RA-2904	330	1603	0.19	8.66e-215	GB11727
GB10460-RA-1202	87	428	0.19	1.21e-58	GB10460
GB15754-RA-605	46	231	0.19	1.5e-32	GB15754
GB18024-RA-881	16	78	0.19	2.97e-11	GB18024
GB14642-RA-41584	5	25	0.19	0.000596	GB14642
GB16219-RA-281	5	25	0.19	0.000596	GB16219
GB12325-RA-279	4	20	0.19	0.0028	GB12325
GB18955-RA-573	4	20	0.19	0.0028	GB18955
GB11830-RA-1748	20	97	0.2	1.11e-13	GB11830	Alanyl-tRNA synthetase
GB14542-RA-592	12	58	0.2	2.13e-08	GB14542	Aquaporin
GB17939-RA-2600	5	24	0.2	0.000492	GB17939	CG12753
GB12495-RA-1462	42	201	0.2	1.98e-27	GB12495	CG17108
GB19310-RA-569	6	29	0.2	0.000218	GB19310	CG33996
GB19591-RA-1220	11	51	0.2	2.81e-07	GB19591	CG5742
GB12532-RA-1402	7	34	0.2	2.75e-05	GB12532	CG8726
GB16824-RA-1116	6	28	0.2	0.000367	GB16824	CG9135
GB11457-RA-754	33	158	0.2	9.31e-22	GB11457	forkhead domain 64A
GB19781-RA-1148	17	79	0.2	5.23e-11	GB19781	LanC-like protein 3 homolog
GB13776-RA-506	6	29	0.2	0.000218	GB13776	mitochondrial ribosomal protein L3
GB14555-RA-3257	22	103	0.2	4.45e-14	GB14555	NADPH oxidase
GB12264-RA-198	18	85	0.2	6.65e-12	GB12264
GB13403-RA-183	13	62	0.2	7.92e-09	GB13403
GB16125-RA-2292	13	62	0.2	7.92e-09	GB16125
GB18247-RA-4151	11	52	0.2	1.67e-07	GB18247
GB12581-RA-1718	6	29	0.2	0.000218	GB12581
GB16422-RA-2746	6	29	0.2	0.000218	GB16422	hopscotch
GB11913-RA-357	5	24	0.2	0.000492	GB11913
GB11410-RA-812	258	1165	0.21	4.24e-148	GB11410	A kinase anchor protein 200
GB14724-RA-975	230	1036	0.21	1.75e-131	GB14724	CG14103
GB14924-RA-243	7	32	0.21	0.000135	GB14924	CG32442
GB19027-RA-254	11	49	0.21	3.33e-07	GB19027	CG3277
GB15099-RA-1022	10	46	0.21	1.32e-06	GB15099	CG6745
GB14702-RA-297	7	31	0.21	0.000224	GB14702	CG7156
GB18687-RA-1159	9	40	0.21	1.05e-05	GB18687	CG7845
GB14224-RA-530	12	55	0.21	1.03e-07	GB14224	CG8468
GB18544-RA-193	7	32	0.21	0.000135	GB18544	Leucyl-tRNA synthetase
GB10411-RA-733	61	269	0.21	1.41e-34	GB10411	Proteasome 28kD subunit 1
GB14963-RA-7	7	31	0.21	0.000224	GB14963	Protein-cysteine N-palmitoyltransferase Rasp
GB15849-RA-1313	4	18	0.21	0.00799	GB15849	Topoisomerase 1
GB14486-RA-128	24	109	0.21	1.06e-14	GB14486
GB17231-RA-2319	22	101	0.21	1.25e-13	GB17231
GB18852-RA-2492	13	59	0.21	3.76e-08	GB18852
GB10318-RA-475	9	41	0.21	6.22e-06	GB10318
GB10363-RA-1311	4	18	0.21	0.00799	GB10363
GB17698-RA-1684	4	18	0.21	0.00799	GB17698
GB11618-RA-377	18	79	0.22	1.5e-10	GB11618	Buzidau
GB19928-RA-3398	5	22	0.22	0.00284	GB19928	CG33967
GB17221-RA-627	28	123	0.22	2.29e-16	GB17221	CG5205
GB10916-RA-296	9	39	0.22	1.75e-05	GB10916	CG9306
GB11262-RA-953	5	22	0.22	0.00284	GB11262	Sarcoglycan alpha
GB20040-RA-827	11	48	0.22	5.59e-07	GB20040
GB10120-RA-2020	6	26	0.22	0.00102	GB10120
GB18036-RA-6323	5	22	0.22	0.00284	GB18036
GB15838-RA-967	29	119	0.23	4.86e-15	GB15838	CG12773
GB14821-RA-534	156	637	0.23	5.89e-75	GB14821	CG14585
GB14039-RA-75	7	29	0.23	0.000612	GB14039	CG2021
GB15262-RA-1542	23	95	0.23	3.93e-12	GB15262	CG34109
GB10173-RA-78	5	21	0.23	0.00471	GB10173	Elongin B
GB10017-RA-86	6	25	0.23	0.000898	GB10017	G protein gamma30A
GB16403-RA-7164	5	21	0.23	0.00471	GB16403	highwire
GB18945-RA-438	6	25	0.23	0.000898	GB18945	Hsp90 co-chaperone Cdc37
GB10136-RA-1351	197	813	0.23	1.15e-96	GB10136	painless
GB14256-RA-305	9	37	0.23	4.85e-05	GB14256	Pre-mRNA-splicing factor Syf2
GB15932-RA-1309	5	21	0.23	0.00471	GB15932	Probable tyrosyl-tRNA synthetase, mitochondrial
GB11345-RA-65	6	25	0.23	0.000898	GB11345	THO complex protein 7
GB19025-RA-2906	23	95	0.23	3.93e-12	GB19025
GB13987-RA-2447	10	42	0.23	4.07e-06	GB13987
GB15170-RA-399	9	37	0.23	4.85e-05	GB15170
GB10874-RA-1620	7	29	0.23	0.000612	GB10874
GB10828-RA-254	6	25	0.23	0.000898	GB10828
GB11256-RA-7	6	25	0.23	0.000898	GB11256
GB18149-RA-834	5	21	0.23	0.00471	GB18149
GB16932-RA-165	6	24	0.24	0.00277	GB16932	CG11586
GB11840-RA-1882	5	20	0.24	0.00775	GB11840	CG18617
GB14495-RA-2649	5	20	0.24	0.00775	GB14495	CG30122
GB13779-RA-2014	5	20	0.24	0.00775	GB13779	CG3682
GB19989-RA-191	5	20	0.24	0.00775	GB19989	CG4875
GB16543-RA-178	27	105	0.24	1.59e-12	GB16543	CG5274
GB10100-RA-6	10	40	0.24	2.83e-05	GB10100	CG8199
GB11480-RA-1418	8	32	0.24	0.000365	GB11480	GTP-binding-protein
GB18242-RA-1005	9	35	0.24	0.000131	GB18242	HMG Coenzyme A reductase
GB17949-RA-676	249	994	0.24	5.56e-114	GB17949
GB18038-RA-2846	116	458	0.24	1.4e-52	GB18038
GB20040-RA-651	20	78	0.24	1.79e-09	GB20040
GB17231-RA-2299	18	72	0.24	5.19e-09	GB17231
GB12212-RA-674	11	43	0.24	1.65e-05	GB12212
GB13998-RA-685	8	31	0.24	0.000593	GB13998
GB13393-RA-216	7	28	0.24	0.001	GB13393
GB14519-RA-875	5	20	0.24	0.00775	GB14519
GB17668-RA-181	5	20	0.24	0.00775	GB17668	Ribosomal protein S25
GB12688-RA-5231	8	30	0.25	0.000955	GB12688	CG10198
GB18178-RA-780	12	46	0.25	4.38e-06	GB18178	CG14892
GB17938-RA-395	6	23	0.25	0.00451	GB17938	CG1756
GB17899-RA-1532	16	60	0.25	4.4e-07	GB17899	CG2292
GB19840-RA-441	170	655	0.25	3.76e-73	GB19840	CG3337
GB19092-RA-2555	16	61	0.25	2.73e-07	GB19092	CG4238
GB18880-RA-1058	7	27	0.25	0.00163	GB18880	CG6498
GB16463-RA-839	37	139	0.25	3.24e-16	GB16463	CG7447
GB14168-RA-420	6	23	0.25	0.00451	GB14168	CG8169
GB12099-RA-11646	18	67	0.25	6.02e-08	GB12099	Probable E3 ubiquitin-protein ligase HERC2
GB13866-RA-184	149	572	0.25	1.14e-63	GB13866	Putative inner dynein arm light chain, axonemal
GB18605-RA-255	11	41	0.25	4.37e-05	GB18605	Ribonuclease kappa
GB14143-RA-396	18	69	0.25	2.28e-08	GB14143	Tetratricopeptide repeat protein 30 homolog
GB18559-RA-1143	207	782	0.25	1.47e-85	GB18559
GB15979-RA-3149	107	404	0.25	1.76e-44	GB15979
GB14504-RA-1352	101	389	0.25	8.75e-44	GB14504
GB17668-RA-329	62	234	0.25	4.67e-26	GB17668	Ribosomal protein S25
GB16233-RA-990	39	146	0.25	1.65e-16	GB16233
GB13172-RA-278	37	139	0.25	3.24e-16	GB13172
GB16428-RA-145	29	110	0.25	8.9e-13	GB16428
GB19173-RA-330	25	95	0.25	5.01e-11	GB19173
GB19718-RA-1196	16	61	0.25	2.73e-07	GB19718
GB20022-RA-1090	13	49	0.25	2.72e-06	GB20022
GB18775-RA-1988	10	38	0.25	3.08e-05	GB18775	Phosphodiesterase 11
GB19533-RA-1415	11	41	0.25	4.37e-05	GB19533
GB13959-RA-2828	8	30	0.25	0.000955	GB13959
GB15517-RA-700	9	33	0.26	0.000349	GB15517	CG10337
GB16531-RA-943	24	89	0.26	3.52e-10	GB16531	CG10750
GB17917-RA-376	17	62	0.26	2.5e-07	GB17917	CG13188
GB15166-RA-797	55	200	0.26	8.79e-22	GB15166	CG1461
GB16468-RA-1021	8	29	0.26	0.00153	GB16468	CG33156
GB11051-RA-215	31	112	0.26	2.07e-12	GB11051	CG7276
GB17095-RA-1328	7	26	0.26	0.0015	GB17095	CG9140
GB10136-RA-1350	34	122	0.26	2.64e-13	GB10136	painless
GB10702-RA-89	11	40	0.26	7.06e-05	GB10702	Putative FYVE finger-containing phosphoinositide kinase fab1
GB14700-RA-827	9	33	0.26	0.000349	GB14700	Putative tyrosine-protein kinase Wsck
GB14165-RA-1211	69	252	0.26	3.02e-27	GB14165	reversed polarity
GB13607-RA-713	135	499	0.26	1.11e-53	GB13607	spaghetti
GB17371-RA-3006	41	148	0.26	3.83e-16	GB17371
GB10329-RA-86	11	40	0.26	7.06e-05	GB10329	Small ribonucleoprotein particle protein SmG
GB12690-RA-13057	11	40	0.26	7.06e-05	GB12690
GB19342-RA-3356	11	40	0.26	7.06e-05	GB19342
GB12265-RA-1552	10	37	0.26	0.000123	GB12265
GB12218-RA-402	7	26	0.26	0.0015	GB12218
GB14910-RA-1768	6	22	0.26	0.00728	GB14910
GB13219-RA-1455	7	25	0.27	0.0042	GB13219	asparagine synthetase
GB15129-RA-493	61	216	0.27	9.06e-23	GB15129	CG13692
GB18373-RA-68	20	69	0.27	1.33e-07	GB18373	CG14817
GB15691-RA-850	206	729	0.27	6.78e-75	GB15691	CG16758
GB17367-RA-202	9	32	0.27	0.000896	GB17367	CG32155
GB20048-RA-1295	193	675	0.27	1.62e-68	GB20048	CG33281
GB15418-RA-321	8	28	0.27	0.00244	GB15418	D-tyrosyl-tRNA(Tyr) deacylase
GB15664-RA-601	27	95	0.27	1.83e-10	GB15664	karst
GB10339-RA-418	14	49	0.27	1.36e-05	GB10339	lethal (2) essential for life
GB13329-RA-3480	12	42	0.27	3.03e-05	GB13329	lethal (2) k05819
GB11489-RA-334	115	407	0.27	3.24e-42	GB11489	NADH:ubiquinone reductase 42kD subunit precursor
GB19165-RA-82	8	28	0.27	0.00244	GB19165	Probable ribosome biogenesis protein RLP24
GB15755-RA-424	60	210	0.27	6.2e-22	GB15755	Ribosomal protein S11
GB15226-RA-268	10	35	0.27	0.00032	GB15226	V-type proton ATPase subunit D 1
GB18761-RA-389	157	543	0.27	1.17e-54	GB18761
GB20028-RA-138	83	295	0.27	7.81e-31	GB20028
GB12210-RA-670	36	127	0.27	1.48e-13	GB12210
GB11530-RA-260	26	90	0.27	1.28e-09	GB11530
GB17872-RA-2270	26	90	0.27	1.28e-09	GB17872
GB17460-RA-102	21	74	0.27	3.01e-08	GB17460
GB13278-RA-257	18	64	0.27	3.98e-07	GB13278
GB16422-RA-778	16	57	0.27	1.82e-06	GB16422	hopscotch
GB11823-RA-495	7	25	0.27	0.0042	GB11823	Protein O-mannosyltransferase 2
GB18712-RA-4956	7	25	0.27	0.0042	GB18712
GB16417-RA-1463	7	24	0.28	0.00385	GB16417	CG10362
GB16174-RA-4005	8	27	0.28	0.00386	GB16174	CG11321
GB11307-RA-244	19	65	0.28	1.56e-07	GB11307	CG1360
GB17299-RA-481	27	90	0.28	2.96e-09	GB17299	CG14024
GB17610-RA-243	16	54	0.28	7.28e-06	GB17610	CG16932
GB19068-RA-27	8	27	0.28	0.00386	GB19068	CG2493
GB19391-RA-359	8	27	0.28	0.00386	GB19391	CG30148
GB15726-RA-740	50	170	0.28	2.06e-17	GB15726	CG32857
GB19840-RA-440	398	1364	0.28	1.82e-134	GB19840	CG3337
GB15180-RA-629	76	254	0.28	4.95e-25	GB15180	CG3773
GB12459-RA-2806	9	30	0.28	0.00223	GB12459	CG6053
GB19898-RA-3417	9	30	0.28	0.00223	GB19898	CG6511
GB11847-RA-167	115	395	0.28	8.43e-40	GB11847	CG7519
GB16096-RA-4	7	24	0.28	0.00385	GB16096	CG9954
GB13639-RA-3935	7	24	0.28	0.00385	GB13639	Chromosome associated protein D3
GB12455-RA-1898	7	24	0.28	0.00385	GB12455	Ets at 97D
GB11454-RA-1526	195	655	0.28	8.23e-64	GB11454	Guanine nucleotide-binding protein-like 3 homolog
GB13211-RA-1034	355	1221	0.28	4.94e-121	GB13211	lethal (1) G0148
GB13776-RA-486	10	34	0.28	0.000511	GB13776	mitochondrial ribosomal protein L3
GB14052-RA-29	57	193	0.28	2e-19	GB14052	nessy
GB11244-RA-1029	20	67	0.28	3.36e-07	GB11244	nicastrin
GB12267-RA-2071	21	71	0.28	1.21e-07	GB12267	Nucleolar complex protein 2 homolog
GB16970-RA-747	83	280	0.28	7.52e-28	GB16970	Pellino
GB15491-RA-126	11	37	0.28	0.00013	GB15491	PSEA-binding protein 95kD
GB13866-RA-183	47	158	0.28	6.5e-16	GB13866	Putative inner dynein arm light chain, axonemal
GB12633-RA-150	15	50	0.28	1.98e-05	GB12633	Ribosomal protein L23
GB11137-RA-1331	126	426	0.28	3.82e-42	GB11137	viral IAP-associated factor
GB16102-RA-1009	9	31	0.28	0.00142	GB16102	Wnt oncogene analog 5
GB19114-RA-379	635	2158	0.28	2.37e-210	GB19114
GB16832-RA-6145	164	562	0.28	4.58e-56	GB16832	lethal (2) k09022
GB11752-RA-431	133	451	0.28	1.52e-44	GB11752
GB17005-RA-468	98	329	0.28	1.66e-32	GB17005
GB11760-RA-174	36	122	0.28	1.47e-12	GB11760
GB11883-RA-2226	32	110	0.28	1.25e-11	GB11883
GB14214-RA-481	27	93	0.28	7.55e-10	GB14214
GB12905-RA-227	21	71	0.28	1.21e-07	GB12905
GB18865-RA-69	16	55	0.28	4.6e-06	GB18865
GB17342-RA-2295	15	50	0.28	1.98e-05	GB17342
GB14543-RA-1091	14	48	0.28	2.16e-05	GB14543
GB17428-RA-991	12	41	0.28	4.87e-05	GB17428	roadkill
GB19669-RA-6300	11	37	0.28	0.00013	GB19669
GB15360-RA-995	12	40	0.28	0.000165	GB15360
GB16190-RA-323	9	30	0.28	0.00223	GB16190
GB10081-RA-505	9	29	0.29	0.00349	GB10081	CG2556
GB19416-RA-2111	8	26	0.29	0.00604	GB19416	CG33158
GB18157-RA-2216	18	59	0.29	3.89e-06	GB18157	CG5621
GB14439-RA-1522	8	26	0.29	0.00604	GB14439	Eukaryotic translation initiation factor 2A
GB14577-RA-2887	31	101	0.29	1.58e-10	GB14577	Imitation SWI
GB17250-RA-187	13	42	0.29	7.39e-05	GB17250	Neprilysin 4
GB12338-RA-795	10	33	0.29	0.00081	GB12338	Ribosomal protein LP0
GB14037-RA-1577	11	36	0.29	0.000459	GB14037	serpentine
GB13229-RA-5381	179	576	0.29	1.13e-53	GB13229	Z band alternatively spliced PDZ-motif protein
GB16883-RA-3635	163	532	0.29	2.43e-50	GB16883
GB19743-RA-1909	136	450	0.29	1.8e-43	GB19743
GB14422-RA-2554	77	255	0.29	7.22e-25	GB14422
GB16022-RA-1446	74	239	0.29	7.98e-23	GB16022
GB16422-RA-779	74	239	0.29	7.98e-23	GB16422	hopscotch
GB12336-RA-101	59	195	0.29	2.63e-19	GB12336
GB19274-RA-375	33	107	0.29	1.11e-10	GB19274
GB15437-RA-269	25	81	0.29	3.34e-08	GB15437	CG42321
GB16050-RA-2066	17	55	0.29	1.04e-05	GB16050
GB19894-RA-295	11	36	0.29	0.000459	GB19894
GB16927-RA-1508	8	26	0.29	0.00604	GB16927
GB16263-RA-1067	19	61	0.3	3.55e-06	GB16263	Amphiphysin
GB17602-RA-150	12	38	0.3	0.000196	GB17602	Arginyl-tRNA synthetase
GB10364-RA-1295	51	162	0.3	1.71e-15	GB10364	CG10414
GB15704-RA-551	211	671	0.3	1.62e-61	GB15704	CG13708
GB17233-RA-485	25	78	0.3	1.27e-07	GB17233	CG7945
GB10847-RA-529	24	75	0.3	1.15e-07	GB10847	CG9817
GB15009-RA-269	8	25	0.3	0.00939	GB15009	Glutamate-cysteine ligase modifier subunit
GB19050-RA-858	60	188	0.3	1.33e-17	GB19050	Glutathione S-transferase C-terminal domain-containing protein homolog
GB18302-RA-3446	17	54	0.3	9.56e-06	GB18302	mutagen-sensitive 101
GB17908-RA-4239	45	141	0.3	2.54e-13	GB17908	Nuclear pore complex protein Nup214
GB11655-RA-974	26	82	0.3	4.72e-08	GB11655	Succinyl coenzyme A synthetase alpha subunit
GB16138-RA-627	9	28	0.3	0.0054	GB16138	Ubiquitin carboxy-terminal hydrolase
GB16147-RA-756	824	2578	0.3	7.11e-229	GB16147
GB11865-RA-2686	312	992	0.3	2.11e-90	GB11865
GB19206-RA-3167	93	289	0.3	2.56e-26	GB19206
GB12607-RA-1502	84	269	0.3	2.34e-25	GB12607
GB12865-RA-493	45	144	0.3	6.75e-14	GB12865
GB11853-RA-1302	27	85	0.3	2.74e-08	GB11853	headcase
GB12836-RA-4822	8	25	0.3	0.00939	GB12836
GB13463-RA-1000	131	394	0.31	4.08e-34	GB13463	Adenosine deaminase
GB17939-RA-2108	54	163	0.31	5.62e-15	GB17939	CG12753
GB19811-RA-460	23	71	0.31	3.01e-07	GB19811	CG13618
GB14992-RA-258	11	34	0.31	0.00113	GB14992	CG30197
GB14159-RA-302	68	209	0.31	6.22e-19	GB14159	CG31142
GB19840-RA-354	11	34	0.31	0.00113	GB19840	CG3337
GB19063-RA-888	10	31	0.31	0.000896	GB19063	CG33988
GB18721-RA-2009	11	34	0.31	0.00113	GB18721	CG4329
GB11721-RA-512	76	234	0.31	3.39e-21	GB11721	CG6182
GB13730-RA-827	29	90	0.31	1.45e-08	GB13730	GDP dissociation inhibitor
GB18062-RA-1232	68	211	0.31	1.58e-19	GB18062	Methionine aminopeptidase
GB14114-RA-189	24	74	0.31	3.41e-07	GB14114	Ribosomal protein L34a
GB20083-RA-125	52	159	0.31	6.7e-15	GB20083	UPF0671 protein CG14806
GB20040-RA-650	496	1533	0.31	6.14e-135	GB20040
GB16360-RA-1877	245	758	0.31	3.52e-67	GB16360
GB16391-RA-330	33	100	0.31	2.46e-09	GB16391
GB10969-RA-244	28	85	0.31	5.89e-08	GB10969
GB14009-RA-1204	12	37	0.31	0.00031	GB14009
GB19842-RA-2327	10	31	0.31	0.000896	GB19842
GB20126-RA-1152	10	31	0.31	0.000896	GB20126
GB19267-RA-1670	9	27	0.32	0.00828	GB19267	CG10841
GB11101-RA-1173	9	27	0.32	0.00828	GB11101	CG12263
GB19140-RA-1428	14	41	0.32	0.000491	GB19140	CG13176
GB18583-RA-2530	41	122	0.32	4.88e-11	GB18583	CG30394
GB18721-RA-2010	87	257	0.32	4.13e-22	GB18721	CG4329
GB14702-RA-298	27	79	0.32	3.66e-07	GB14702	CG7156
GB18907-RA-1959	27	81	0.32	1.56e-07	GB18907	CG8583
GB16017-RA-549	40	119	0.32	1.27e-10	GB16017	CG8675
GB19789-RA-356	12	36	0.32	0.000486	GB19789	heixuedian
GB13765-RA-557	106	309	0.32	4.99e-26	GB13765	LIN1-like protein
GB11663-RA-510	13	39	0.32	0.000561	GB11663	N-myristoyl transferase
GB19544-RA-28	16	48	0.32	0.000104	GB19544	preli-like
GB11984-RA-71	281	837	0.32	9.18e-71	GB11984	Probable prefoldin subunit 4
GB17968-RA-1783	27	80	0.32	2.39e-07	GB17968	SWI/SNF-related matrix-associated actin-dependent regulator of chromatin subfamily A-like protein 1
GB12512-RA-384	146	428	0.32	5.64e-36	GB12512
GB19995-RA-490	101	301	0.32	5.93e-26	GB19995
GB20073-RA-314	101	297	0.32	3.21e-25	GB20073
GB13940-RA-913	42	125	0.32	1.36e-11	GB13940
GB11212-RA-2365	37	111	0.32	2.43e-10	GB11212
GB13797-RA-349	32	95	0.32	5.01e-09	GB13797
GB16090-RA-1286	27	79	0.32	3.66e-07	GB16090	CG34375
GB10635-RA-10857	19	56	0.32	3.09e-05	GB10635
GB19817-RA-1513	15	44	0.32	0.000154	GB19817
GB10320-RA-2298	12	35	0.32	0.00152	GB10320
GB16222-RA-717	12	35	0.32	0.00152	GB16222
GB10160-RA-1028	11	33	0.32	0.00175	GB10160
GB14230-RA-5318	9	27	0.32	0.00828	GB14230
GB17517-RA-8908	9	27	0.32	0.00828	GB17517	CG42255
GB17900-RA-1252	18	52	0.33	8.11e-05	GB17900	alpha-L-fucosidase
GB17122-RA-1340	222	635	0.33	2.81e-51	GB17122	CG11779
GB15838-RA-968	57	166	0.33	2.7e-14	GB15838	CG12773
GB11152-RA-1422	199	576	0.33	2.53e-47	GB11152	CG3332
GB10723-RA-554	124	355	0.33	3.34e-29	GB10723	CG4325
GB19856-RA-246	16	46	0.33	0.000245	GB19856	CG5255
GB15193-RA-854	21	61	0.33	1.04e-05	GB15193	CG5728
GB12159-RA-4448	67	195	0.33	1.17e-16	GB12159	domeless
GB16086-RA-724	330	957	0.33	4.8e-78	GB16086	grapes
GB13881-RA-319	11	32	0.33	0.0027	GB13881	klaroid
GB14514-RA-11	21	60	0.33	1.59e-05	GB14514	NTF2-related export protein 1
GB17423-RA-1088	30	86	0.33	1.05e-07	GB17423	Peptidyl-alpha-hydroxyglycine alpha-amidating lyase 1
GB10661-RA-527	80	227	0.33	1.21e-18	GB10661	Probable DNA-directed RNA polymerase III subunit RPC6
GB11125-RA-1068	40	116	0.33	4.5e-10	GB11125
GB13543-RA-93	19	55	0.33	2.95e-05	GB13543
GB19627-RA-994	19	55	0.33	2.95e-05	GB19627
GB12712-RA-1504	18	51	0.33	7.51e-05	GB12712
GB15478-RA-1465	11	32	0.33	0.0027	GB15478
GB17837-RA-1158	12	33	0.34	0.00355	GB17837	Angelman syndrome
GB15547-RA-470	45	124	0.34	3.49e-10	GB15547	CG10673
GB16747-RA-1869	107	298	0.34	9.76e-24	GB16747	CG17323
GB13771-RA-78	23	65	0.34	7.82e-06	GB13771	CG30296
GB17861-RA-169	36	99	0.34	3.16e-08	GB17861	CG4942
GB18587-RA-62	22	61	0.34	2.08e-05	GB18587	CG5325
GB15071-RA-2185	10	28	0.34	0.00722	GB15071	CG5877
GB14835-RA-28	27	75	0.34	1.13e-06	GB14835	CG6607
GB18491-RA-192	23	64	0.34	1.19e-05	GB18491	CG6610
GB10490-RA-494	11	31	0.34	0.00413	GB10490	CG6678
GB17258-RA-2155	22	61	0.34	2.08e-05	GB17258	CG9098
GB11664-RA-2046	60	167	0.34	8.73e-14	GB11664	Glutaredoxin domain-containing cysteine-rich protein CG31559
GB12067-RA-542	13	36	0.34	0.00105	GB12067	GrpE protein homolog; GrpE protein homolog, mitochondrial
GB10339-RA-195	820	2273	0.34	2.85e-173	GB10339	lethal (2) essential for life
GB13840-RA-2168	61	168	0.34	1.17e-13	GB13840	staufen
GB16134-RA-634	148	407	0.34	1.95e-31	GB16134	Tetraspanin 74F
GB12129-RA-2607	882	2440	0.34	1.85e-185	GB12129
GB12325-RA-142	257	709	0.34	2.51e-54	GB12325
GB16803-RA-1504	139	384	0.34	7.63e-30	GB16803
GB13124-RA-5127	81	227	0.34	2.43e-18	GB13124
GB12520-RA-294	56	158	0.34	3.77e-13	GB12520
GB17733-RA-1730	28	79	0.34	7.44e-07	GB17733	Chitinase 3
GB19413-RA-1148	27	75	0.34	1.13e-06	GB19413
GB18788-RA-909	20	55	0.34	9.38e-05	GB18788
GB12008-RA-1152	18	50	0.34	0.000186	GB12008
GB15389-RA-452	12	33	0.34	0.00355	GB15389
GB11981-RA-2543	22	59	0.35	4.73e-05	GB11981	cap-n-collar
GB14496-RA-159	16	43	0.35	0.000847	GB14496	CG11034
GB14074-RA-299	29	78	0.35	2.2e-06	GB14074	CG11986
GB16626-RA-50	27	74	0.35	2.92e-06	GB16626	CG15896
GB12229-RA-851	55	148	0.35	1.15e-11	GB12229	CG2006
GB12618-RA-470	33	89	0.35	2.51e-07	GB12618	CG4043
GB10699-RA-659	223	610	0.35	2.23e-46	GB10699	CG7033
GB17095-RA-1144	14	38	0.35	0.00172	GB17095	CG9140
GB15622-RA-140	61	163	0.35	1.43e-12	GB15622	CG9249
GB17277-RA-1673	55	149	0.35	7.68e-12	GB17277	Glycosyltransferase 25 family member
GB11487-RA-934	32	86	0.35	6.49e-07	GB11487	G-protein coupled receptor moody
GB14494-RA-566	32	86	0.35	6.49e-07	GB14494	Heat shock protein 83
GB19284-RA-852	17	46	0.35	0.000487	GB19284	multi sex combs
GB14780-RA-1980	63	171	0.35	2.19e-13	GB14780	pavarotti
GB19524-RA-2090	35	94	0.35	1.24e-07	GB19524	polychaetoid
GB18460-RA-774	94	253	0.35	2.72e-19	GB18460	Prolyl-tRNA synthetase
GB16800-RA-847	214	578	0.35	3.14e-43	GB16800	Protein singed wings 2
GB17870-RA-595	40	107	0.35	1.79e-08	GB17870	Ribonucleoside diphosphate reductase large subunit
GB14114-RA-247	32	87	0.35	4.35e-07	GB14114	Ribosomal protein L34a
GB20034-RA-2792	861	2341	0.35	9.51e-174	GB20034
GB16911-RA-1277	812	2202	0.35	7.7e-163	GB16911
GB19938-RA-4134	490	1339	0.35	1.44e-100	GB19938
GB10255-RA-7	417	1128	0.35	1.06e-83	GB10255
GB16872-RA-698	43	117	0.35	1.59e-09	GB16872
GB19653-RA-895	30	82	0.35	8.55e-07	GB19653
GB19075-RA-409	51	135	0.36	2.2e-10	GB19075	CG3153
GB14834-RA-1670	230	602	0.36	5.12e-43	GB14834	CG9601
GB15352-RA-714	90	236	0.36	1.74e-17	GB15352	cyclophilin-33
GB15388-RA-872	27	71	0.36	9.8e-06	GB15388	Flap endonuclease 1
GB14598-RA-398	117	305	0.36	4.17e-22	GB14598	gonadal
GB10777-RA-889	282	737	0.36	2.08e-52	GB10777	Probable cysteine desulfurase, mitochondrial
GB11007-RA-69	29	77	0.36	3.28e-06	GB11007	Protein SET
GB14963-RA-146	24	63	0.36	3.46e-05	GB14963	Protein-cysteine N-palmitoyltransferase Rasp
GB11666-RA-924	22	58	0.36	7.09e-05	GB11666	Ribosomal L1 domain-containing protein CG13096
GB17488-RA-228	3431	9002	0.36	0	GB17488	Ribosomal protein S20
GB15721-RA-974	1103	2900	0.36	7.5e-205	GB15721
GB17635-RA-671	797	2098	0.36	7.34e-149	GB17635
GB17440-RA-8446	223	594	0.36	1.32e-43	GB17440
GB14157-RA-579	78	203	0.36	5.2e-15	GB14157
GB19617-RA-1115	48	128	0.36	5.06e-10	GB19617
GB11173-RA-443	47	122	0.36	2.89e-09	GB11173
GB20040-RA-828	33	86	0.36	1.24e-06	GB20040
GB18150-RA-11924	29	76	0.36	4.87e-06	GB18150
GB17684-RA-6332	25	65	0.36	2.95e-05	GB17684
GB16050-RA-2780	15	40	0.36	0.00148	GB16050
GB15850-RA-1229	13	34	0.36	0.00454	GB15850
GB17679-RA-1052	13	34	0.36	0.00454	GB17679
GB10352-RA-1052	15	38	0.37	0.00327	GB10352	6-phosphofructo-2-kinase
GB17754-RA-1020	22	57	0.37	0.000105	GB17754	CG12128
GB15621-RA-2042	34	87	0.37	1.06e-06	GB15621	CG33251
GB18790-RA-873	104	269	0.37	1.2e-19	GB18790	CG4935
GB15193-RA-700	17	43	0.37	0.0016	GB15193	CG5728
GB15384-RA-617	13	33	0.37	0.00676	GB15384	CG6185
GB12109-RA-1364	46	117	0.37	5.96e-09	GB12109	CG8591
GB13459-RA-2910	33	84	0.37	2.68e-06	GB13459	Dual oxidase
GB16300-RA-1591	13	33	0.37	0.00676	GB16300	Kinesin-like protein at 64D
GB19301-RA-102	862	2212	0.37	5.73e-151	GB19301	Peptidoglycan-recognition protein SC2
GB16195-RA-452	55	141	0.37	2.69e-10	GB16195
GB15727-RA-2261	19	48	0.37	0.000789	GB15727
GB18192-RA-875	16	41	0.37	0.00188	GB18192
GB12605-RA-5298	15	38	0.37	0.00327	GB12605
GB10184-RA-347	13	33	0.37	0.00676	GB10184
GB15983-RA-27	145	361	0.38	1.81e-24	GB15983	absent, small, or homeotic discs 2
GB16494-RA-182	19	47	0.38	0.000735	GB16494	ATPase coupling factor 6
GB13395-RA-187	52	131	0.38	1.96e-09	GB13395	CG10221
GB15495-RA-255	781	1971	0.38	3.02e-131	GB15495	CG13367
GB13125-RA-1463	16	40	0.38	0.00277	GB13125	CG18646
GB18194-RA-881	47	117	0.38	2.01e-08	GB18194	CG2158
GB11728-RA-1226	337	846	0.38	1.13e-56	GB11728	CG2972
GB14028-RA-734	25	63	0.38	6.47e-05	GB14028	Cyclin D
GB11320-RA-641	132	326	0.38	9.1e-22	GB11320	dribble
GB11141-RA-1877	170	419	0.38	1.33e-27	GB11141	latheo
GB12711-RA-1704	52	129	0.38	4.2e-09	GB12711	lethal (1) G0431
GB18978-RA-1470	57	143	0.38	2.92e-10	GB18978	mutagen-sensitive 210
GB16845-RA-4030	2056	5118	0.38	0	GB16845	Myosin heavy chain-like
GB12855-RA-3347	19	47	0.38	0.000735	GB12855	Neural conserved at 73EF
GB18605-RA-256	16	40	0.38	0.00277	GB18605	Ribonuclease kappa
GB19442-RA-146	297	743	0.38	1.54e-49	GB19442	Ribosomal protein S15Aa
GB19938-RA-5237	147	365	0.38	2.07e-24	GB19938
GB11460-RA-31	138	345	0.38	1.78e-23	GB11460
GB19477-RA-51	92	227	0.38	1.93e-15	GB19477
GB17738-RA-1053	71	175	0.38	2.74e-12	GB17738
GB16506-RA-676	63	158	0.38	3.55e-11	GB16506
GB18612-RA-779	30	74	0.38	1.96e-05	GB18612
GB12905-RA-226	27	68	0.38	3.17e-05	GB12905
GB11337-RA-5426	27	67	0.38	4.66e-05	GB11337
GB16164-RA-114	13	32	0.38	0.00998	GB16164
GB18086-RA-177	24	59	0.39	0.000165	GB18086	CG11455
GB11274-RA-140	20	49	0.39	0.00064	GB11274	CG11710
GB10603-RA-3702	63	154	0.39	9.88e-11	GB10603	CG13917
GB11895-RA-441	15	36	0.39	0.00412	GB11895	CG17187
GB14880-RA-1241	105	255	0.39	7.98e-17	GB14880	CG17683
GB12436-RA-7033	29	70	0.39	4.89e-05	GB12436	CG18214
GB18809-RA-1881	56	136	0.39	2.19e-09	GB18809	CG2173
GB16934-RA-1042	32	78	0.39	1.43e-05	GB16934	CG30085
GB11156-RA-908	44	108	0.39	9.78e-08	GB11156	CG32344
GB11479-RA-578	15	36	0.39	0.00412	GB11479	CG32810
GB14202-RA-864	69	169	0.39	1.42e-11	GB14202	CG4726
GB10296-RA-3531	34	82	0.39	1.04e-05	GB10296	CG6752
GB18681-RA-452	47	114	0.39	6.27e-08	GB18681	CG9643
GB15159-RA-495	19	46	0.39	0.00169	GB15159	mitochondrial transcription factor B2
GB14256-RA-306	25	60	0.39	0.000203	GB14256	Pre-mRNA-splicing factor Syf2
GB15859-RA-2264	161	395	0.39	5.24e-26	GB15859	Pre-rRNA-processing protein TSR1 homolog
GB15194-RA-95	16	39	0.39	0.00406	GB15194	Putative sulfiredoxin
GB19558-RA-128	14	34	0.39	0.00837	GB19558	Ribosomal protein L10Ab
GB17120-RA-2468	16	39	0.39	0.00406	GB17120	sodium chloride cotransporter 69
GB15934-RA-656	228	548	0.39	1.72e-34	GB15934
GB10906-RA-60	139	339	0.39	3.09e-22	GB10906
GB18489-RA-570	132	319	0.39	1.24e-20	GB18489
GB18143-RA-2223	73	176	0.39	1.06e-11	GB18143
GB17113-RA-9	58	141	0.39	1.13e-09	GB17113	Phosphofructokinase
GB13145-RA-1774	27	66	0.39	6.82e-05	GB13145
GB14595-RA-513	23	56	0.39	0.000287	GB14595	Qm
GB14682-RA-148	20	49	0.39	0.00064	GB14682
GB17873-RA-456	20	48	0.39	0.00143	GB17873
GB12303-RA-637	17	41	0.39	0.0021	GB12303
GB20131-RA-4034	16	38	0.4	0.00592	GB20131	CG11323
GB12562-RA-452	25	59	0.4	0.000295	GB12562	CG13360
GB11631-RA-257	82	195	0.4	1.2e-12	GB11631	CG13901
GB12574-RA-602	179	422	0.4	5.46e-26	GB12574	CG2608
GB19432-RA-643	18	43	0.4	0.0029	GB19432	CG6800
GB17718-RA-1505	274	648	0.4	1.32e-39	GB17718	CG7385
GB15871-RA-101	33	79	0.4	1.76e-05	GB15871	CG8134
GB16441-RA-914	176	414	0.4	1.85e-25	GB16441	CG9615
GB13788-RA-69	114	270	0.4	5.56e-17	GB13788	Cytochrome b
GB12272-RA-603	273	654	0.4	8.43e-41	GB12272	DNA-directed RNA polymerase subunit
GB14494-RA-104	201	475	0.4	2.86e-29	GB14494	Heat shock protein 83
GB12920-RA-2000	76	182	0.4	6.49e-12	GB12920	Minichromosome maintenance 5
GB14696-RA-1589	62	148	0.4	8.41e-10	GB14696	Trithorax-like
GB17046-RA-390	786	1844	0.4	2.73e-109	GB17046
GB13297-RA-362	451	1055	0.4	1e-62	GB13297
GB12312-RA-1228	378	892	0.4	5.58e-54	GB12312
GB11155-RA-842	240	563	0.4	4.54e-34	GB11155
GB11196-RA-743	220	523	0.4	2.42e-32	GB11196
GB17725-RA-1721	166	392	0.4	2.78e-24	GB17725
GB15200-RA-152	23	54	0.4	0.000602	GB15200
GB15744-RA-2351	18	43	0.4	0.0029	GB15744
GB18086-RA-176	41	95	0.41	1.97e-06	GB18086	CG11455
GB12717-RA-12	532	1236	0.41	2.38e-72	GB12717	CG12107
GB19811-RA-461	69	160	0.41	5.49e-10	GB19811	CG13618
GB12819-RA-1200	28	64	0.41	0.000251	GB12819	CG14439
GB19243-RA-343	152	351	0.41	6.03e-21	GB19243	CG17510
GB12879-RA-1526	525	1223	0.41	5.18e-72	GB12879	CG31120
GB20089-RA-2227	36	84	0.41	1.07e-05	GB20089	CG32654
GB14098-RA-546	36	84	0.41	1.07e-05	GB14098	CG6937
GB17166-RA-1857	152	353	0.41	2.96e-21	GB17166	Misexpression suppressor of ras 3
GB12194-RA-175	48	111	0.41	3.34e-07	GB12194	NADH-ubiquinone oxidoreductase chain 1
GB14256-RA-326	108	249	0.41	3.86e-15	GB14256	Pre-mRNA-splicing factor Syf2
GB12521-RA-275	141	326	0.41	1.56e-19	GB12521	Protein unc-50 homolog
GB13148-RA-1789	23	53	0.41	0.000863	GB13148	scarlet
GB17143-RA-854	77	177	0.41	6.95e-11	GB17143	spindle A
GB17968-RA-1883	91	211	0.41	3.62e-13	GB17968	SWI/SNF-related matrix-associated actin-dependent regulator of chromatin subfamily A-like protein 1
GB16219-RA-394	536	1228	0.41	3.55e-70	GB16219
GB11762-RA-633	344	795	0.41	1.96e-46	GB11762
GB18581-RA-669	224	523	0.41	2.29e-31	GB18581
GB12916-RA-1499	94	215	0.41	6.86e-13	GB12916
GB13428-RA-1961	74	172	0.41	4.85e-11	GB13428
GB16260-RA-1458	25	58	0.41	0.000426	GB16260
GB20106-RA-3173	20	46	0.41	0.00195	GB20106
GB16624-RA-577	15	34	0.42	0.00883	GB16624	barren
GB10958-RA-168	26	58	0.42	0.000731	GB10958	CG10395
GB12213-RA-3392	334	761	0.42	2.03e-43	GB12213	CG10936
GB16137-RA-2384	19	43	0.42	0.00505	GB16137	CG11061
GB17934-RA-1118	62	139	0.42	2.15e-08	GB17934	CG1837
GB11072-RA-53	54	122	0.42	1.69e-07	GB11072	CG30053
GB15332-RA-348	89	199	0.42	1.3e-11	GB15332	CG3026
GB11020-RA-2222	55	125	0.42	6.52e-08	GB11020	CG6761
GB16017-RA-33	151	343	0.42	5.89e-20	GB16017	CG8675
GB13068-RA-458	189	423	0.42	8.6e-24	GB13068	Cytoplasmic tRNA 2-thiolation protein 1
GB11200-RA-766	178	397	0.42	3.11e-22	GB11200	Diphthamide methyltransferase
GB12356-RA-716	140	314	0.42	6.14e-18	GB12356	Probable tRNA(His) guanylyltransferase
GB11325-RA-718	44	99	0.42	3.85e-06	GB11325	suppressor of white-apricot
GB16268-RA-413	484	1079	0.42	7.53e-59	GB16268	Vacuolar protein sorting 25
GB11196-RA-744	857	1917	0.42	1.86e-104	GB11196
GB11853-RA-1303	649	1455	0.42	7.17e-80	GB11853	headcase
GB10462-RA-2312	149	334	0.42	4.73e-19	GB10462
GB17685-RA-803	125	280	0.42	4.43e-16	GB17685	SECIS-binding protein 2
GB11559-RA-1703	73	163	0.42	1.16e-09	GB11559
GB11207-RA-2294	25	57	0.42	0.000612	GB11207
GB17283-RA-34	25	57	0.42	0.000612	GB17283
GB15592-RA-224	15	34	0.42	0.00883	GB15592
GB12891-RA-1421	64	140	0.43	4.29e-08	GB12891	CG11859
GB17487-RA-382	161	358	0.43	4.41e-20	GB17487	CG12276
GB10746-RA-458	378	836	0.43	2.86e-45	GB10746	CG12795
GB10859-RA-449	660	1457	0.43	7.74e-78	GB10859	CG2014
GB15332-RA-556	851	1865	0.43	6.14e-98	GB15332	CG3026
GB18583-RA-2642	584	1294	0.43	1.36e-69	GB18583	CG30394
GB11873-RA-1550	103	228	0.43	5.94e-13	GB11873	CG4670
GB14421-RA-1547	270	589	0.43	3.02e-31	GB14421	CG4709
GB18894-RA-716	142	316	0.43	8.76e-18	GB18894	CG4980
GB11413-RA-378	44	98	0.43	3.61e-06	GB11413	CG6391
GB17261-RA-6633	70	153	0.43	7.3e-09	GB17261	CG7099
GB19127-RA-764	294	644	0.43	1.71e-34	GB19127	GPI mannosyltransferase 3
GB18872-RA-158	85	188	0.43	1.05e-10	GB18872	Probable cytochrome P450 303a1
GB15143-RA-108	47	104	0.43	3.28e-06	GB15143	Ribosomal protein L36A
GB18704-RA-30	362	790	0.43	9.73e-42	GB18704	separation anxiety
GB10461-RA-704	63	138	0.43	5.13e-08	GB10461	Ubiquitin C-terminal hydrolase
GB18662-RA-395	677	1501	0.43	1.01e-80	GB18662
GB11343-RA-1219	85	189	0.43	5.25e-11	GB11343
GB19274-RA-218	66	147	0.43	1.07e-08	GB19274
GB13336-RA-1803	49	109	0.43	6.89e-07	GB13336
GB13039-RA-7646	53	116	0.43	8.1e-07	GB13039
GB14153-RA-1487	47	103	0.43	4.61e-06	GB14153	exo84
GB10923-RA-515	39	86	0.43	1.61e-05	GB10923
GB11972-RA-130	33	73	0.43	0.00015	GB11972
GB17993-RA-476	32	70	0.43	0.000252	GB17993
GB18955-RA-572	31	68	0.43	0.0003	GB18955
GB13282-RA-3688	26	57	0.43	0.00104	GB13282
GB13797-RA-183	26	57	0.43	0.00104	GB13797
GB19921-RA-1574	19	42	0.43	0.00467	GB19921
GB19399-RA-4199	18	40	0.43	0.00856	GB19399
GB12504-RA-167	41	88	0.44	3.65e-05	GB12504	Casein kinase II beta subunit
GB10287-RA-656	36	78	0.44	0.000126	GB10287	CG11284
GB14353-RA-3421	22	47	0.44	0.00591	GB14353	CG12455
GB12562-RA-817	145	314	0.44	8.03e-17	GB12562	CG13360
GB10572-RA-1595	176	375	0.44	1.95e-19	GB10572	CG15356
GB12845-RA-2486	23	50	0.44	0.00354	GB12845	CG15439
GB10214-RA-1382	51	109	0.44	3.22e-06	GB10214	CG1886
GB19064-RA-806	40	87	0.44	3.11e-05	GB19064	CG31886
GB15516-RA-1038	30	64	0.44	0.00071	GB15516	CG4089
GB12924-RA-2542	46	98	0.44	1.03e-05	GB12924	CG5921
GB13383-RA-1499	28	60	0.44	0.00102	GB13383	CG6743
GB13537-RA-1087	53	115	0.44	7.21e-07	GB13537	CG8533
GB11454-RA-1640	102	219	0.44	7.67e-12	GB11454	Guanine nucleotide-binding protein-like 3 homolog
GB16111-RA-498	7698	16633	0.44	0	GB16111	Ribosomal protein L13A
GB14201-RA-530	163	354	0.44	4.79e-19	GB14201	Surfeit 1
GB13654-RA-2888	293	625	0.44	8.28e-32	GB13654	Transmembrane and TPR repeat-containing protein CG4050
GB19046-RA-336	462	985	0.44	8.23e-50	GB19046	UPF0396 protein CG6066
GB18516-RA-583	25	54	0.44	0.00176	GB18516	upstream of RpII140
GB12284-RA-43	4702	10010	0.44	0	GB12284	Ribosomal protein L30
GB16927-RA-1528	5998	12816	0.44	0	GB16927
GB16714-RA-548	220	477	0.44	3.42e-25	GB16714
GB17113-RA-2162	213	461	0.44	2.21e-24	GB17113	Phosphofructokinase
GB18484-RA-1956	114	247	0.44	1.78e-13	GB18484
GB16158-RA-916	52	111	0.44	2.68e-06	GB16158
GB15130-RA-1700	42	90	0.44	3.06e-05	GB15130
GB17886-RA-1658	37	80	0.44	7.53e-05	GB17886	humpty dumpty
GB12607-RA-803	34	73	0.44	0.000249	GB12607
GB17828-RA-2815	24	52	0.44	0.00297	GB17828
GB16831-RA-1354	39	82	0.45	0.000103	GB16831	adipose
GB12986-RA-2983	201	420	0.45	9.52e-21	GB12986	CG12189
GB11101-RA-2921	216	457	0.45	3.66e-23	GB11101	CG12263
GB17015-RA-1328	359	763	0.45	2.53e-38	GB17015	CG17200
GB10530-RA-1139	230	487	0.45	1.2e-24	GB10530	CG1898
GB14914-RA-1497	42	89	0.45	4.28e-05	GB14914	CG2991
GB17696-RA-2702	215	454	0.45	6.07e-23	GB17696	CG30100
GB13989-RA-1296	108	225	0.45	1.94e-11	GB13989	CG31694
GB19006-RA-336	2585	5463	0.45	2.33e-265	GB19006	CG3884
GB17650-RA-3315	44	92	0.45	4.17e-05	GB17650	CG4266
GB16780-RA-710	34	71	0.45	0.000334	GB16780	CG4973
GB17652-RA-353	134	279	0.45	5.54e-14	GB17652	CG8768
GB12321-RA-457	186	393	0.45	6.69e-20	GB12321	lethal (1) G0155
GB19730-RA-1116	46	97	0.45	2.1e-05	GB19730	Probable N(2),N(2)-dimethylguanosine tRNA methyltransferase
GB15685-RA-1511	177	371	0.45	1.18e-18	GB15685	RAC serine/threonine-protein kinase
GB19442-RA-318	46	97	0.45	2.1e-05	GB19442	Ribosomal protein S15Aa
GB14552-RA-644	465	975	0.45	1.49e-47	GB14552	TBP-associated factor 8
GB12365-RA-87	55	115	0.45	3.05e-06	GB12365	UPF0466 protein CG17680, mitochondrial
GB12440-RA-742	401	836	0.45	2.4e-40	GB12440
GB12500-RA-22	104	218	0.45	2.83e-11	GB12500
GB12187-RA-1641	88	186	0.45	6.59e-10	GB12187
GB18225-RA-1249	68	143	0.45	1.14e-07	GB18225
GB12171-RA-1347	51	108	0.45	4.5e-06	GB12171
GB16983-RA-314	47	99	0.45	1.77e-05	GB16983
GB11713-RA-231	32	67	0.45	0.000692	GB11713
GB18131-RA-2134	24	51	0.45	0.00415	GB18131
GB10320-RA-2423	24	50	0.45	0.00578	GB10320
GB14683-RA-2567	20	42	0.45	0.00795	GB14683
GB19873-RA-2087	198	407	0.46	1.51e-19	GB19873	belle
GB12926-RA-602	110	226	0.46	3.61e-11	GB12926	CG12909
GB16678-RA-1116	40	82	0.46	0.000165	GB16678	CG8029
GB14740-RA-490	42	86	0.46	7.49e-05	GB14740	CG9080
GB13021-RA-120	170	347	0.46	1.38e-16	GB13021	HEM-protein
GB19863-RA-2519	862	1766	0.46	3.05e-81	GB19863	Insulin degrading metalloproteinase
GB17665-RA-1124	78	160	0.46	3.76e-08	GB17665	Lobe
GB15028-RA-755	23	47	0.46	0.00955	GB15028	Metallophosphoesterase 1 homolog
GB13570-RA-1908	327	670	0.46	2.06e-31	GB13570	mitotic 15
GB15406-RA-714	458	937	0.46	2.13e-43	GB15406	Probable dolichol-phosphate mannosyltransferase
GB16025-RA-340	260	531	0.46	5.97e-25	GB16025	short gastrulation
GB10709-RA-872	322	663	0.46	1.25e-31	GB10709	steamer duck
GB18935-RA-2672	10361	21175	0.46	0	GB18935
GB10260-RA-7178	259	538	0.46	3.99e-26	GB10260	Ankyrin 2
GB10738-RA-1508	193	399	0.46	1.91e-19	GB10738
GB15398-RA-1781	186	386	0.46	4.52e-19	GB15398
GB15446-RA-970	55	113	0.46	3.85e-06	GB15446	rotund
GB19734-RA-521	47	97	0.46	3.4e-05	GB19734
GB16059-RA-5489	39	80	0.46	0.000199	GB16059
GB12836-RA-4821	26	54	0.46	0.00289	GB12836
GB18199-RA-1337	198	397	0.47	3.55e-18	GB18199	Alpha 3 glucosyltransferase
GB18368-RA-1637	63	126	0.47	3.68e-06	GB18368	CG17807
GB13608-RA-866	110	220	0.47	2.41e-10	GB13608	CG30342
GB16332-RA-1097	90	183	0.47	2.86e-09	GB16332	CG31812
GB17264-RA-125	50	100	0.47	5.2e-05	GB17264	CG3362
GB17419-RA-458	47	95	0.47	6.45e-05	GB17419	CG4291
GB15008-RA-2738	35	70	0.47	0.00106	GB15008	CG4857
GB15173-RA-1548	265	534	0.47	2.26e-24	GB15173	CG5626
GB10631-RA-416	411	835	0.47	2.49e-38	GB10631	CG7662
GB13103-RA-539	75	151	0.47	2.3e-07	GB13103	CG7735
GB10100-RA-28	176	354	0.47	1.65e-16	GB10100	CG8199
GB18097-RA-1199	113	229	0.47	5.56e-11	GB18097	Cleavage stimulation factor 64 kilodalton subunit
GB13021-RA-3293	179	362	0.47	7.47e-17	GB13021	HEM-protein
GB12270-RA-3053	228	457	0.47	9.75e-21	GB12270	Isoleucyl-tRNA synthetase
GB15603-RA-719	28	56	0.47	0.00383	GB15603	Nicotinate phosphoribosyltransferase
GB15320-RA-167	168	341	0.47	3.74e-16	GB15320	Protein BCCIP homolog
GB14443-RA-1209	55	112	0.47	5.32e-06	GB14443	Stromal interaction molecule
GB11655-RA-973	68	136	0.47	7.22e-07	GB11655	Succinyl coenzyme A synthetase alpha subunit
GB13009-RA-227	63	128	0.47	1.97e-06	GB13009	Zinc finger protein 593 homolog
GB16175-RA-194	425	848	0.47	2.33e-37	GB16175
GB20028-RA-335	70	142	0.47	4.04e-07	GB20028
GB13961-RA-62	65	130	0.47	1.89e-06	GB13961
GB19754-RA-811	38	76	0.47	0.000625	GB19754
GB13133-RA-1556	33	67	0.47	0.00111	GB13133
GB15041-RA-1106	30	61	0.47	0.00192	GB15041	glass
GB16520-RA-725	31	62	0.47	0.00219	GB16520
GB14007-RA-3442	30	60	0.47	0.00264	GB14007
GB15569-RA-10	2337	4641	0.48	3.81e-198	GB15569	CG13315
GB10926-RA-128	1001	1983	0.48	4.71e-85	GB10926	CG14290
GB13027-RA-1091	326	647	0.48	1.16e-28	GB13027	CG1622
GB12495-RA-1579	72	142	0.48	9.95e-07	GB12495	CG17108
GB10090-RA-1022	115	225	0.48	4.68e-10	GB10090	CG7288
GB15882-RA-962	73	143	0.48	1.13e-06	GB15882	CG7581
GB19736-RA-1047	70	137	0.48	1.31e-06	GB19736	CG8538
GB17903-RA-43	82	162	0.48	1.22e-07	GB17903	CG9555
GB10944-RA-474	279	550	0.48	5.79e-24	GB10944	mitochondrial ribosomal protein L22
GB18390-RA-2158	92	183	0.48	1.11e-08	GB18390	Mystery 45A
GB11549-RA-887	158	315	0.48	1.95e-14	GB11549	noisette
GB15304-RA-885	34	67	0.48	0.00121	GB15304	Proteasomal ubiquitin receptor ADRM1 homolog
GB19558-RA-212	6025	11891	0.48	0	GB19558	Ribosomal protein L10Ab
GB18743-RA-854	1072	2099	0.48	1.69e-87	GB18743
GB18672-RA-710	668	1308	0.48	6.25e-55	GB18672
GB19207-RA-758	286	563	0.48	1.72e-24	GB19207
GB15741-RA-1247	175	347	0.48	9.08e-16	GB15741
GB10273-RA-1074	163	320	0.48	3.74e-14	GB10273
GB10969-RA-2504	67	133	0.48	1.79e-06	GB10969
GB19417-RA-508	56	111	0.48	1.17e-05	GB19417
GB15517-RA-721	374	724	0.49	4.86e-30	GB15517	CG10337
GB13616-RA-1169	246	477	0.49	4.02e-20	GB13616	CG12134
GB10570-RA-1388	106	204	0.49	5.8e-09	GB10570	CG13390
GB10428-RA-344	104	200	0.49	1.12e-08	GB10428	CG33998
GB11995-RA-1854	223	435	0.49	9.45e-19	GB11995	CG3815
GB13215-RA-479	51	99	0.49	0.00011	GB13215	CG3999
GB12471-RA-2279	334	646	0.49	7.46e-27	GB12471	CG5290
GB11054-RA-2247	54	105	0.49	4.7e-05	GB11054	CG6953
GB10863-RA-1064	36	69	0.49	0.00224	GB10863	Mitogen-activated protein kinase phosphatase 3
GB18613-RA-1847	93	181	0.49	2.1e-08	GB18613	pointed
GB19442-RA-147	311	601	0.49	5.77e-25	GB19442	Ribosomal protein S15Aa
GB18191-RA-59	148	284	0.49	4.44e-12	GB18191	Ribosomal protein S23
GB18039-RA-1011	75	145	0.49	1.46e-06	GB18039	SHC-adaptor protein
GB15075-RA-1079	95	182	0.49	5.52e-08	GB15075	UPF0570 protein CG6073
GB14931-RA-2379	41524	79751	0.49	0	GB14931
GB15734-RA-2168	198	379	0.49	8.66e-16	GB15734	CG34404
GB17393-RA-1832	153	293	0.49	2.46e-12	GB17393
GB10434-RA-4007	81	157	0.49	3.68e-07	GB10434
GB17059-RA-1589	74	143	0.49	1.74e-06	GB17059
GB10654-RA-1451	46	89	0.49	0.000268	GB10654
GB18578-RA-674	37	70	0.5	0.00252	GB18578	CG1240
GB11675-RA-3552	119	224	0.5	3.39e-09	GB11675	CG12781
GB12451-RA-764	84	159	0.5	7.12e-07	GB12451	CG13125
GB12499-RA-1625	75	143	0.5	2.65e-06	GB12499	CG1815
GB16977-RA-506	33	63	0.5	0.00386	GB16977	CG18324
GB14159-RA-303	54	103	0.5	8.61e-05	GB14159	CG31142
GB19075-RA-74	90	171	0.5	1.78e-07	GB19075	CG3153
GB11156-RA-2255	412	774	0.5	7.16e-30	GB11156	CG32344
GB18555-RA-1092	264	496	0.5	1.89e-19	GB18555	CG33722
GB12027-RA-663	264	505	0.5	1.02e-20	GB12027	CG5041
GB18180-RA-1811	86	162	0.5	6.68e-07	GB18180	CG5733
GB16887-RA-1602	151	284	0.5	1.53e-11	GB16887	Dystrobrevin-like
GB13075-RA-341	103	196	0.5	1.75e-08	GB13075	Heparin sulfate O-sulfotransferase
GB14382-RA-3851	35	66	0.5	0.00362	GB14382	Neurexin IV
GB11076-RA-782	3644	6903	0.5	3.84e-264	GB11076	Receptor of activated protein kinase C 1
GB11227-RA-413	2193	4178	0.5	1.38e-162	GB11227	Ribosomal protein S27A
GB18412-RA-415	80	153	0.5	5.35e-07	GB18412	RNA (guanine-9-)-methyltransferase domain-containing protein 2 homolog
GB17639-RA-689	449	843	0.5	1.91e-32	GB17639	THUMP domain-containing protein 1 homolog
GB10670-RA-1385	222	417	0.5	1.25e-16	GB10670
GB18930-RA-3007	75	142	0.5	3.57e-06	GB18930	stardust
GB12963-RA-1015	62	118	0.5	2.74e-05	GB12963
GB14331-RA-1016	30	57	0.5	0.0067	GB14331
GB13395-RA-2075	650	1207	0.51	6.96e-45	GB13395	CG10221
GB11437-RA-287	424	787	0.51	1.1e-29	GB11437	CG4764
GB16202-RA-527	99	185	0.51	1.18e-07	GB16202	CG6188
GB19450-RA-2591	83	154	0.51	2.06e-06	GB19450	deflated
GB15159-RA-184	60	112	0.51	7.06e-05	GB15159	mitochondrial transcription factor B2
GB14197-RA-1136	58	107	0.51	0.000135	GB14197	O-fucosyltransferase 2
GB19053-RA-588	114	212	0.51	1.45e-08	GB19053	Probable phenylalanyl-tRNA synthetase beta chain
GB19494-RA-285	101	187	0.51	1.47e-07	GB19494	Ribosomal protein L27A
GB17517-RA-11209	482	899	0.51	4.43e-34	GB17517	CG42255
GB11546-RA-953	411	761	0.51	1.98e-28	GB11546
GB16210-RA-1067	89	165	0.51	9.37e-07	GB16210
GB11089-RA-3929	82	152	0.51	2.46e-06	GB11089
GB15869-RA-411	74	138	0.51	5.43e-06	GB15869
GB18211-RA-1847	71	131	0.51	1.21e-05	GB18211
GB12416-RA-582	67	124	0.51	2.73e-05	GB12416
GB12461-RA-1574	40	75	0.51	0.000969	GB12461
GB12607-RA-1501	45	83	0.51	0.00106	GB12607
GB15548-RA-1832	39	73	0.51	0.00175	GB15548
GB14837-RA-3110	39	71	0.52	0.00312	GB14837	Arrowhead
GB19671-RA-1148	261	471	0.52	6.95e-17	GB19671	ATAC component 1
GB18423-RA-427	977	1789	0.52	8.05e-64	GB18423	CG1074
GB15020-RA-528	40	73	0.52	0.00352	GB15020	CG17652
GB10815-RA-1081	45	82	0.52	0.00141	GB10815	CG2201
GB11464-RA-1326	60	109	0.52	0.000118	GB11464	CG3294
GB17135-RA-892	175	320	0.52	5.16e-12	GB17135	CG5376
GB10864-RA-149	549	993	0.52	8.84e-35	GB10864	Chibby
GB14162-RA-460	56	103	0.52	0.000195	GB14162	Histone deacetylase complex subunit SAP30 homolog
GB15313-RA-272	117	214	0.52	2.68e-08	GB15313	Mitochondrial import inner membrane translocase subunit Tim9B
GB11165-RA-128	84	152	0.52	5.38e-06	GB11165	Probable U2 small nuclear ribonucleoprotein A'
GB14114-RA-168	66	120	0.52	7.62e-05	GB14114	Ribosomal protein L34a
GB12237-RA-920	80	145	0.52	1.1e-05	GB12237	RRP12-like protein
GB15662-RA-302	13181	23953	0.52	0	GB15662
GB18152-RA-1538	1093	2008	0.52	5.34e-72	GB18152	Asparaginyl-tRNA synthetase
GB12963-RA-1035	382	698	0.52	2.31e-25	GB12963
GB19195-RA-1311	118	213	0.52	5.2e-08	GB19195
GB15662-RA-229	86	158	0.52	2.13e-06	GB15662
GB11039-RA-131	53	97	0.52	0.000447	GB11039
GB10298-RA-132	47	85	0.52	0.0013	GB10298
GB16345-RA-599	43	79	0.52	0.00152	GB16345
GB18499-RA-2009	43	79	0.52	0.00152	GB18499	hook
GB18933-RA-1076	99	177	0.53	8.01e-07	GB18933	CG12344
GB11505-RA-744	36	64	0.53	0.0095	GB11505	CG13223
GB18321-RA-113	1110	1968	0.53	1.81e-64	GB18321	CG14550
GB13043-RA-731	887	1597	0.53	1.01e-54	GB13043	CG15440
GB15929-RA-1445	144	256	0.53	3.64e-09	GB15929	CG4208
GB11163-RA-584	41	73	0.53	0.0039	GB11163	CG5005
GB16193-RA-992	63	112	0.53	0.000225	GB16193	CG5649
GB10137-RA-395	674	1211	0.53	1.71e-41	GB10137	CG9967
GB11968-RA-1691	49	87	0.53	0.00159	GB11968	lethal (1) G0222
GB14508-RA-3914	378	673	0.53	6.57e-23	GB14508	Mediator complex subunit 23
GB14518-RA-1991	73	131	0.53	2.7e-05	GB14518	members only
GB15735-RA-1373	412	735	0.53	4.03e-25	GB15735	Replication Protein A 70
GB12876-RA-1251	54	96	0.53	0.000863	GB12876	U2 small nuclear riboprotein auxiliary factor 50
GB10026-RA-1242	1358	2424	0.53	1.17e-80	GB10026
GB10448-RA-5066	379	679	0.53	1.86e-23	GB10448
GB11348-RA-1490	287	509	0.53	2.57e-17	GB11348	Nucleolar protein at 60B
GB15732-RA-1892	261	467	0.53	2.09e-16	GB15732
GB18079-RA-4624	226	403	0.53	4.16e-14	GB18079
GB15182-RA-251	223	398	0.53	5.36e-14	GB15182
GB15401-RA-2421	106	191	0.53	2.45e-07	GB15401	lethal (2) 37Cb
GB11712-RA-1487	110	195	0.53	3.75e-07	GB11712
GB12911-RA-437	97	172	0.53	2.15e-06	GB12911
GB18213-RA-158	91	163	0.53	2.61e-06	GB18213
GB17871-RA-2168	79	140	0.53	3e-05	GB17871
GB11591-RA-1423	63	113	0.53	0.000171	GB11591
GB16923-RA-1086	55	98	0.53	0.000374	GB16923
GB14230-RA-10396	53	94	0.53	0.000772	GB14230
GB11650-RA-698	46	82	0.53	0.00207	GB11650
GB19287-RA-1470	38	68	0.53	0.00664	GB19287
GB18610-RA-1868	36	64	0.53	0.0095	GB18610
GB11181-RA-584	66	115	0.54	0.0003	GB11181	CG10050
GB18091-RA-541	51	90	0.54	0.00146	GB18091	CG1116
GB14821-RA-420	112	195	0.54	5.43e-07	GB14821	CG14585
GB11640-RA-146	355	620	0.54	3.95e-20	GB11640	CG31855
GB19308-RA-923	154	270	0.54	2.45e-09	GB19308	CG31866
GB17548-RA-281	453	802	0.54	8.18e-27	GB17548	CG3603
GB13675-RA-1245	332	586	0.54	8.06e-20	GB13675	CG3645
GB17848-RA-1541	267	468	0.54	1.42e-15	GB17848	CG6744
GB10357-RA-134	129	227	0.54	5.08e-08	GB10357	CG7314
GB10376-RA-2195	62	108	0.54	0.000464	GB10376	CG7510
GB17503-RA-306	383	678	0.54	1.06e-22	GB17503	CG8993
GB14698-RA-815	1208	2121	0.54	1.18e-67	GB14698	CG9331
GB16470-RA-779	108	188	0.54	1.55e-06	GB16470	H/ACA ribonucleoprotein complex non-core subunit NAF1
GB12137-RA-355	380	668	0.54	3.8e-22	GB12137	mitochondrial ribosomal protein L19
GB12633-RA-323	8078	14113	0.54	0	GB12633	Ribosomal protein L23
GB14758-RA-2018	4426	7737	0.54	5.79e-241	GB14758
GB18589-RA-7301	285	500	0.54	1.38e-16	GB18589
GB18393-RA-2120	100	174	0.54	3.71e-06	GB18393
GB11950-RA-931	89	155	0.54	1.5e-05	GB11950
GB19590-RA-4887	71	124	0.54	8.69e-05	GB19590
GB10967-RA-132	37	65	0.54	0.00771	GB10967
GB15983-RA-1265	59	102	0.55	0.000793	GB15983	absent, small, or homeotic discs 2
GB14875-RA-1130	118	203	0.55	7.74e-07	GB14875	Autophagy-specific gene 6
GB18987-RA-1091	128	221	0.55	1.76e-07	GB18987	cabeza
GB19517-RA-2851	80	139	0.55	4.23e-05	GB19517	CG2990
GB19727-RA-131	254	436	0.55	8.49e-14	GB19727	CG31922
GB15726-RA-761	1345	2334	0.55	5.83e-72	GB15726	CG32857
GB12730-RA-581	151	259	0.55	2.01e-08	GB12730	CG5071
GB11626-RA-189	216	372	0.55	5.8e-12	GB11626	CG8116
GB13953-RA-816	53	91	0.55	0.00229	GB13953	CG8326
GB14299-RA-1625	355	617	0.55	8.69e-20	GB14299	CG9320
GB14932-RA-918	128	221	0.55	1.76e-07	GB14932	forkhead domain 3F
GB11652-RA-996	445	766	0.55	8.26e-24	GB11652	Mitochondrial ribonuclease P protein 1 homolog
GB18202-RA-2738	85	146	0.55	3.99e-05	GB18202	mutator 2
GB14172-RA-2219	275	471	0.55	1.07e-14	GB14172	Phospholipase A2 activator protein
GB12205-RA-875	1456	2492	0.55	7.99e-74	GB12205	supercoiling factor
GB18516-RA-603	1060	1813	0.55	4.91e-54	GB18516	upstream of RpII140
GB10397-RA-467	1136	1970	0.55	8.62e-61	GB10397
GB12310-RA-135	962	1659	0.55	1.57e-50	GB12310
GB12171-RA-3469	328	570	0.55	2.49e-18	GB12171
GB12052-RA-3398	263	449	0.55	4.94e-14	GB12052
GB16501-RA-926	203	351	0.55	1.94e-11	GB16501
GB10778-RA-329	164	282	0.55	3.53e-09	GB10778
GB14735-RA-33	549	929	0.56	3.32e-27	GB14735	CG11137
GB13402-RA-2995	68	115	0.56	0.000459	GB13402	CG12877
GB19248-RA-329	105	179	0.56	5.74e-06	GB19248	CG2982
GB16759-RA-1724	47	80	0.56	0.0051	GB16759	CG3259
GB15621-RA-2141	197	334	0.56	2.02e-10	GB15621	CG33251
GB14708-RA-1526	89	151	0.56	4.3e-05	GB14708	CG3808
GB19355-RA-3146	224	377	0.56	1.89e-11	GB19355	CG4699
GB10490-RA-749	101	170	0.56	1.5e-05	GB10490	CG6678
GB16167-RA-197	401	677	0.56	5.58e-20	GB16167	CG9378
GB15289-RA-1544	91	154	0.56	2.9e-05	GB15289	CWF19-like protein 2 homolog
GB10907-RA-3796	420	707	0.56	1.27e-20	GB10907	Inositol 1,4,5-triphosphate kinase 1
GB15139-RA-231	61	103	0.56	0.00122	GB15139	Malvolio
GB14023-RA-1063	558	950	0.56	2.58e-28	GB14023	mitochondrial ribosomal protein S29
GB11718-RA-1184	216	364	0.56	3.31e-11	GB11718	mitochondrial ribosomal protein S5
GB17098-RA-1058	158	265	0.56	3.59e-08	GB17098	Multiple inositol polyphosphate phosphatase 2
GB12180-RA-2978	352	600	0.56	2.54e-18	GB12180	Presequence protease, mitochondrial
GB11221-RA-848	151	257	0.56	3.35e-08	GB11221	Probable ribosome production factor 1
GB11398-RA-76	87	146	0.56	7.89e-05	GB11398	Protein Dr1
GB15692-RA-263	87	147	0.56	6.11e-05	GB15692	Ribosomal protein S13
GB12756-RA-4272	95	162	0.56	1.96e-05	GB12756	virilizer
GB16256-RA-2054	742	1257	0.56	1.18e-36	GB16256
GB16984-RA-1231	721	1219	0.56	1.98e-35	GB16984
GB13269-RA-287	686	1161	0.56	7.84e-34	GB13269	lethal (2) 37Cg
GB14820-RA-2256	260	441	0.56	1.81e-13	GB14820
GB15147-RA-1038	230	391	0.56	4.09e-12	GB15147
GB11503-RA-2015	152	258	0.56	3.65e-08	GB11503
GB13651-RA-908	141	238	0.56	1.47e-07	GB13651	Spf45
GB10407-RA-386	111	188	0.56	4.4e-06	GB10407
GB16360-RA-2713	88	149	0.56	5.12e-05	GB16360
GB16387-RA-1570	60	101	0.56	0.00105	GB16387
GB17949-RA-1601	56	95	0.56	0.00124	GB17949
GB11614-RA-1371	83	137	0.57	0.00026	GB11614	CG10590
GB10191-RA-419	109	182	0.57	1.03e-05	GB10191	CG11246
GB11560-RA-923	1104	1837	0.57	2.09e-50	GB11560	CG1287
GB10719-RA-772	56	93	0.57	0.0038	GB10719	CG2034
GB12734-RA-314	234	392	0.57	1.21e-11	GB12734	CG31717
GB19492-RA-2252	57	94	0.57	0.0032	GB19492	CG4107
GB11068-RA-71	173	286	0.57	2.03e-08	GB11068	CG4186
GB16950-RA-905	85	141	0.57	0.000185	GB16950	CG5589
GB12719-RA-808	193	318	0.57	3.76e-09	GB12719	CG7441
GB15102-RA-44	67	112	0.57	0.000921	GB15102	mitochondrial acyl carrier protein 1
GB15443-RA-359	904	1512	0.57	2.73e-42	GB15443	Ribosomal protein S10b
GB18191-RA-407	55	91	0.57	0.00348	GB18191	Ribosomal protein S23
GB15087-RA-837	331	546	0.57	2.99e-15	GB15087	Syntaxin 18
GB11345-RA-588	74	124	0.57	0.000351	GB11345	THO complex protein 7
GB15436-RA-20	83	137	0.57	0.00026	GB15436	UPF0139 membrane protein CG10674
GB13044-RA-146	54	89	0.57	0.00536	GB13044	UPF0195 protein CG7949
GB14595-RA-251	105	176	0.57	9.17e-06	GB14595	Qm
GB12085-RA-1653	72	119	0.57	0.000644	GB12085
GB16082-RA-3026	55	92	0.57	0.0027	GB16082
GB10969-RA-3527	48	80	0.57	0.00715	GB10969
GB12485-RA-89	329	534	0.58	2.84e-14	GB12485	CG10466
GB15090-RA-491	205	333	0.58	3.45e-09	GB15090	CG10754
GB13402-RA-658	97	159	0.58	8.05e-05	GB13402	CG12877
GB16143-RA-110	63	103	0.58	0.00236	GB16143	CG1416
GB12155-RA-2712	49	80	0.58	0.00991	GB12155	CG14514
GB16740-RA-1058	92	149	0.58	0.000188	GB16740	CG3184
GB18486-RA-912	313	514	0.58	2.96e-14	GB18486	CG8090
GB16916-RA-604	174	283	0.58	5.8e-08	GB16916	CG8448
GB17687-RA-1475	93	153	0.58	7.34e-05	GB17687	daughter of sevenless
GB19387-RA-1061	284	461	0.58	2.39e-12	GB19387	Hexokinase A
GB15052-RA-437	61	100	0.58	0.00261	GB15052	Phosphoglyceromutase
GB17957-RA-494	351	571	0.58	3.03e-15	GB17957	Ras oncogene at 64B
GB11397-RA-110	2581	4248	0.58	1.94e-111	GB11397	Ribosomal protein L29
GB19937-RA-1361	54	88	0.58	0.00683	GB19937	SoxNeuro
GB18557-RA-7187	1075	1758	0.58	9.02e-46	GB18557	α Spectrin
GB10329-RA-107	977	1605	0.58	1.58e-42	GB10329	Small ribonucleoprotein particle protein SmG
GB16233-RA-2411	517	845	0.58	1.65e-22	GB16233
GB18176-RA-1320	498	812	0.58	1.46e-21	GB18176
GB16190-RA-374	144	237	0.58	5.07e-07	GB16190
GB10946-RA-1820	134	218	0.58	2.75e-06	GB10946
GB12472-RA-2246	101	164	0.58	6.68e-05	GB12472
GB11089-RA-2522	96	157	0.58	9.53e-05	GB11089
GB18067-RA-922	70	115	0.58	0.000902	GB18067
GB15825-RA-490	68	112	0.58	0.00128	GB15825
GB19671-RA-918	85	137	0.59	0.000382	GB19671	ATAC component 1
GB18822-RA-716	405	653	0.59	6.98e-17	GB18822	CG12713
GB13154-RA-104	169	272	0.59	2.15e-07	GB13154	CG14149
GB19666-RA-2156	447	719	0.59	2.81e-18	GB19666	CG1674
GB19840-RA-242	68	110	0.59	0.00208	GB19840	CG3337
GB19790-RA-812	120	192	0.59	1.73e-05	GB19790	CG4433
GB19624-RA-156	413	665	0.59	3.59e-17	GB19624	CG7326
GB13343-RA-210	202	322	0.59	2.35e-08	GB13343	coracle
GB19160-RA-1991	144	233	0.59	1.7e-06	GB19160	Mediator complex subunit 25
GB13868-RA-506	348	555	0.59	5.24e-14	GB13868	mitochondrial ribosomal protein S10
GB12209-RA-368	334	534	0.59	1.67e-13	GB12209	mutagen-sensitive 209
GB10979-RA-1604	156	249	0.59	1.18e-06	GB10979	Probable N6-adenosine-methyltransferase MT-A70-like protein
GB19053-RA-1625	271	437	0.59	1.65e-11	GB19053	Probable phenylalanyl-tRNA synthetase beta chain
GB12799-RA-81	2944	4726	0.59	2.39e-114	GB12799	Ras association family member
GB14114-RA-169	59	94	0.59	0.006	GB14114	Ribosomal protein L34a
GB12230-RA-273	120	193	0.59	1.81e-05	GB12230	Ribosomal protein LP1
GB19442-RA-338	2051	3300	0.59	8.57e-81	GB19442	Ribosomal protein S15Aa
GB17294-RA-512	142	229	0.59	2.37e-06	GB17294	Tumor necrosis factor, alpha-induced protein 8-like protein
GB18406-RA-614	442	713	0.59	2.51e-18	GB18406	UPF0428 protein CG16865
GB13047-RA-1490	544	879	0.59	1.67e-22	GB13047
GB11383-RA-552	191	308	0.59	2.24e-08	GB11383
GB13705-RA-590	177	284	0.59	1.15e-07	GB13705
GB15820-RA-565	172	277	0.59	1.66e-07	GB15820
GB13209-RA-1946	111	178	0.59	5.12e-05	GB13209
GB17801-RA-1505	74	119	0.59	0.000895	GB17801
GB13804-RA-611	64	103	0.59	0.00323	GB13804
GB15545-RA-221	52	84	0.59	0.00962	GB15545
GB10470-RA-674	560	878	0.6	1.89e-20	GB10470	beta-4-galactosyltransferase 7
GB15416-RA-467	523	828	0.6	6.75e-20	GB15416	Beta-lactamase-like protein 2 homolog
GB18952-RA-347	143	227	0.6	5.11e-06	GB18952	CG10932
GB10419-RA-933	219	345	0.6	1.42e-08	GB10419	CG14946
GB12889-RA-956	60	94	0.6	0.00809	GB12889	CG15415
GB19232-RA-905	149	237	0.6	2.38e-06	GB19232	CG17221
GB15326-RA-129	68	107	0.6	0.00421	GB15326	CG6008
GB18354-RA-6470	219	345	0.6	1.42e-08	GB18354	CG8877
GB19933-RA-19	258	408	0.6	3.6e-10	GB19933	DNA polymerase delta small subunit
GB19538-RA-780	151	237	0.6	4.28e-06	GB19538	GTP-binding protein 10 homolog
GB16248-RA-173	146	229	0.6	7.82e-06	GB16248	Guanine nucleotide exchange factor MSS4 homolog
GB15072-RA-64	539	857	0.6	7.83e-21	GB15072	hoi-polloi
GB18753-RA-350	229	360	0.6	6.78e-09	GB18753	Mediator complex subunit 31
GB12017-RA-683	425	666	0.6	1.02e-15	GB12017	modifier of rpr and grim, ubiquitously expressed
GB19570-RA-1107	436	683	0.6	5.26e-16	GB19570	pontin
GB17564-RA-332	4355	6817	0.6	3.51e-151	GB17564	Ribosomal protein L17
GB12543-RA-1203	2000	3136	0.6	1.48e-70	GB12543
GB11439-RA-428	614	965	0.6	1.7e-22	GB11439
GB19172-RA-2486	80	126	0.6	0.00143	GB19172
GB15825-RA-261	81	127	0.6	0.00152	GB15825
GB18842-RA-1427	59	93	0.6	0.00762	GB18842
GB10941-RA-543	341	533	0.61	1.28e-12	GB10941	astray
GB16362-RA-1049	437	681	0.61	8.57e-16	GB16362	CG10576
GB12835-RA-1574	71	111	0.61	0.0032	GB12835	CG11456
GB17419-RA-1000	304	469	0.61	8.36e-11	GB17419	CG4291
GB19383-RA-1808	59	92	0.61	0.0096	GB19383	CG8735
GB14974-RA-677	262	409	0.61	9.14e-10	GB14974	disembodied
GB16969-RA-4091	100	155	0.61	0.000506	GB16969	DNA-directed RNA polymerase
GB19014-RA-326	881	1361	0.61	1.29e-29	GB19014	mitochondrial ribosomal protein L9
GB13975-RA-252	162	251	0.61	4.3e-06	GB13975	Ribosomal protein L28
GB15143-RA-107	142	220	0.61	1.87e-05	GB15143	Ribosomal protein L36A
GB19609-RA-522	387	604	0.61	4.13e-14	GB19609	UPF0598 protein CG30010
GB11680-RA-155	898	1384	0.61	7.55e-30	GB11680
GB18076-RA-803	374	583	0.61	1.39e-13	GB18076
GB11256-RA-273	232	359	0.61	2e-08	GB11256
GB15310-RA-3366	132	204	0.61	4.92e-05	GB15310
GB16974-RA-466	124	192	0.61	5.71e-05	GB16974
GB18781-RA-1457	111	171	0.61	0.000197	GB18781
GB13230-RA-138	72	111	0.61	0.0054	GB13230
GB17019-RA-1130	62	97	0.61	0.00548	GB17019
GB11502-RA-2360	190	290	0.62	1.25e-06	GB11502	cadmus
GB16118-RA-920	183	280	0.62	1.61e-06	GB16118	CG30491
GB15119-RA-1001	491	753	0.62	2.11e-16	GB15119	CG31961
GB18069-RA-566	219	336	0.62	1.04e-07	GB18069	CG3437
GB18124-RA-479	3370	5143	0.62	1.75e-104	GB18124	CG3564
GB17110-RA-1415	287	438	0.62	1.06e-09	GB17110	CG7115
GB17987-RA-3830	475	721	0.62	4.06e-15	GB17987	CG7627
GB19521-RA-348	272	418	0.62	1.28e-09	GB19521	CG7987
GB18273-RA-2207	140	214	0.62	4.02e-05	GB18273	Conserved oligomeric Golgi complex subunit 4
GB19293-RA-23	303	461	0.62	4.61e-10	GB19293	Cytochrome c proximal
GB10195-RA-3269	81	123	0.62	0.00372	GB10195	Exportin 6
GB16576-RA-2345	215	328	0.62	1.98e-07	GB16576	Mediator complex subunit 16
GB10853-RA-1319	127	194	0.62	0.00011	GB10853	Methyltransferase-like protein 13
GB17898-RA-2276	192	292	0.62	1.4e-06	GB17898	quail
GB15161-RA-347	463	707	0.62	3.22e-15	GB15161	TM2 domain-containing protein CG11103
GB20063-RA-2321	389	596	0.62	4.18e-13	GB20063
GB13308-RA-3856	211	324	0.62	1.58e-07	GB13308
GB18678-RA-1672	175	268	0.62	2.41e-06	GB18678
GB19439-RA-1532	99	152	0.62	0.000742	GB19439
GB16763-RA-270	418	628	0.63	6.98e-13	GB16763	black pearl
GB16767-RA-2246	82	123	0.63	0.00486	GB16767	CG11006
GB19131-RA-311	83	124	0.63	0.00512	GB19131	CG11920
GB17305-RA-952	84	126	0.63	0.00436	GB17305	CG9710
GB17363-RA-1847	290	438	0.63	2.36e-09	GB17363	Exostosin-2
GB16879-RA-111	1342	2013	0.63	4.39e-39	GB16879	mitochondrial ribosomal protein S24
GB10203-RA-38	285	428	0.63	6.41e-09	GB10203	Phosphotyrosyl phosphatase activator
GB17931-RA-1277	254	383	0.63	3.59e-08	GB17931	Putative fatty acyl-CoA reductase CG5065
GB18605-RA-276	2836	4256	0.63	2.31e-81	GB18605	Ribonuclease kappa
GB15744-RA-3731	75	112	0.63	0.00793	GB15744
GB15925-RA-2147	1386	2062	0.64	1.24e-38	GB15925	Calpain-A
GB12988-RA-599	826	1218	0.64	1.92e-22	GB12988	CG12177
GB18916-RA-477	112	165	0.64	0.00119	GB18916	CG14414
GB12193-RA-1403	161	238	0.64	5.21e-05	GB12193	CG16940
GB18797-RA-1244	393	582	0.64	2.26e-11	GB18797	CG33131
GB11711-RA-5396	138	204	0.64	0.000197	GB11711	CG8771
GB14183-RA-4172	214	315	0.64	2.32e-06	GB14183	Cytoplasmic linker protein 190
GB17399-RA-784	431	634	0.64	5.62e-12	GB17399	lethal (1) G0020
GB12419-RA-2154	185	274	0.64	9.71e-06	GB12419	Minichromosome maintenance 3
GB10538-RA-818	153	228	0.64	5.29e-05	GB10538	Molybdenum cofactor synthesis protein 2B
GB11898-RA-494	850	1255	0.64	2.38e-23	GB11898	Probable prefoldin subunit 3
GB18108-RA-119	6877	10123	0.64	4.34e-178	GB18108	Ribosomal protein L40
GB14945-RA-827	99	146	0.64	0.00266	GB14945	scribbled
GB12865-RA-390	257	380	0.64	1.44e-07	GB12865
GB17117-RA-1184	245	360	0.64	4.06e-07	GB17117	Gpi1
GB15065-RA-1361	155	230	0.64	5.85e-05	GB15065
GB13376-RA-1066	132	196	0.64	0.000271	GB13376	nbs
GB18840-RA-780	118	176	0.64	0.000573	GB18840
GB11650-RA-699	108	161	0.64	0.000978	GB11650
GB17543-RA-851	83	123	0.64	0.00631	GB17543
GB10807-RA-551	570	835	0.65	2.89e-15	GB10807	ATP-dependent Clp protease proteolytic subunit
GB17876-RA-3013	158	231	0.65	0.000101	GB17876	Calcium ATPase at 60A
GB16679-RA-176	428	623	0.65	2.4e-11	GB16679	CG12659
GB15824-RA-1289	253	368	0.65	5.88e-07	GB15824	CG15863
GB10830-RA-1025	467	681	0.65	1.85e-12	GB10830	CG1749
GB12392-RA-1275	109	159	0.65	0.00149	GB12392	CG2685
GB16777-RA-3905	331	481	0.65	6.34e-09	GB16777	CG2807
GB11366-RA-353	89	129	0.65	0.00838	GB11366	CG31938
GB13164-RA-1058	402	587	0.65	7.67e-11	GB13164	CG3365
GB16284-RA-71	288	419	0.65	6.84e-08	GB16284	CG3948
GB13334-RA-1060	112	163	0.65	0.00179	GB13334	CG5961
GB18003-RA-452	768	1121	0.65	6.3e-20	GB18003	Eukaryotic initiation factor 4E
GB16873-RA-1979	84	123	0.65	0.00648	GB16873	ftz transcription factor 1
GB13766-RA-542	1100	1596	0.65	2.83e-27	GB13766	lethal (3) 03670
GB20108-RA-732	417	604	0.65	8.42e-11	GB20108	Matrix metalloproteinase 2
GB11850-RA-389	398	583	0.65	6.39e-11	GB11850	mitochondrial ribosomal protein L20
GB11074-RA-1013	284	411	0.65	1.53e-07	GB11074	Protein Cep78 homolog
GB11765-RA-140	723	1060	0.65	3.3e-19	GB11765	UPF0184 protein CG14818
GB16448-RA-849	2196	3189	0.65	8.51e-54	GB16448
GB12469-RA-557	163	239	0.65	7.04e-05	GB12469
GB12048-RA-977	152	221	0.65	0.000209	GB12048
GB19807-RA-995	152	221	0.65	0.000209	GB19807
GB14435-RA-367	114	167	0.65	0.00131	GB14435
GB17123-RA-122	220	315	0.66	9.88e-06	GB17123	CG11454
GB18994-RA-505	803	1155	0.66	2.44e-19	GB18994	CG11857
GB11882-RA-2456	300	432	0.66	9.63e-08	GB11882	CG12488
GB18170-RA-164	714	1020	0.66	1.06e-16	GB18170	CG15403
GB14989-RA-583	213	307	0.66	1.08e-05	GB14989	CG17754
GB19300-RA-941	371	534	0.66	2.06e-09	GB19300	CG4617
GB17427-RA-2168	309	442	0.66	9.69e-08	GB17427	CG6418
GB12105-RA-3131	108	154	0.66	0.00401	GB12105	CG7169
GB17840-RA-524	1110	1582	0.66	4.08e-25	GB17840	CG8397
GB17652-RA-511	183	262	0.66	7.82e-05	GB17652	CG8768
GB17688-RA-368	175	253	0.66	6.71e-05	GB17688	CG8891
GB11968-RA-1690	635	905	0.66	8.8e-15	GB11968	lethal (1) G0222
GB12034-RA-1181	117	168	0.66	0.00181	GB12034	PHD finger and CXXC domain-containing protein CG17446
GB16112-RA-1943	164	235	0.66	0.000196	GB16112	Sodium/hydrogen exchanger
GB12039-RA-647	128	185	0.66	0.000733	GB12039	Transport and Golgi organization 4
GB12876-RA-1271	578	834	0.66	2.39e-14	GB12876	U2 small nuclear riboprotein auxiliary factor 50
GB12325-RA-666	240	346	0.66	2.32e-06	GB12325
GB15370-RA-737	95	137	0.66	0.00478	GB15370
GB10743-RA-233	2628	3740	0.67	8.2e-58	GB10743
GB11762-RA-500	276	393	0.67	8.93e-07	GB11762
GB15243-RA-203	192	121	1.5	0.00174	GB15243	CG13277
GB13728-RA-2531	233	147	1.5	0.000381	GB13728	CG5414
GB15399-RA-302	2296	1449	1.5	1e-33	GB15399	lethal (3) 01239
GB16815-RA-703	331	209	1.5	1.66e-05	GB16815	ribonuclease H1
GB16460-RA-1445	1065	669	1.51	1.6e-16	GB16460	Alkyldihydroxyacetonephosphate synthase
GB18741-RA-590	248	156	1.51	0.000221	GB18741	CG10874
GB14025-RA-8	308	193	1.51	2.56e-05	GB14025	CG11301
GB10838-RA-42	576	362	1.51	3.35e-09	GB10838	CG13994
GB19210-RA-463	580	363	1.51	2e-09	GB19210	CG2508
GB18496-RA-600	493	310	1.51	5.41e-08	GB18496	CG9318
GB14192-RA-776	285	179	1.51	6.27e-05	GB14192	mitochondrial ribosomal protein L15
GB13641-RA-272	530	333	1.51	1.57e-08	GB13641	mitochondrial ribosomal protein S28
GB10133-RA-371	2506	1572	1.51	7.5e-38	GB10133	Superoxide dismutase
GB13144-RA-926	205	129	1.51	0.00096	GB13144	Synembryn
GB11153-RA-223	490	308	1.51	5.99e-08	GB11153
GB12425-RA-1433	354	222	1.51	4.39e-06	GB12425
GB12390-RA-1157	138	86	1.52	0.00959	GB12390	CG6842
GB14886-RA-1988	305	190	1.52	2.24e-05	GB14886	Ubiquitin carboxyl-terminal hydrolase
GB10039-RA-290	279	173	1.53	4.81e-05	GB10039	CG1319
GB18430-RA-1189	195	121	1.53	0.000789	GB18430	CG9388
GB20041-RA-4842	475	294	1.53	3.2e-08	GB20041	Protein MON2 homolog
GB10813-RA-797	181	112	1.53	0.00111	GB10813	RILP-like protein homolog
GB18847-RA-218	351	218	1.53	3.74e-06	GB18847	UPF0172 protein CG3501
GB19297-RA-199	6822	4220	1.53	4.39e-107	GB19297
GB11969-RA-995	2933	1811	1.53	5.59e-47	GB11969	desat1
GB17321-RA-875	1501	927	1.53	1.34e-24	GB17321
GB14398-RA-1358	1066	660	1.53	1.66e-17	GB14398
GB10804-RA-816	266	165	1.53	7.17e-05	GB10804
GB14578-RA-272	203	126	1.53	0.000691	GB14578
GB18783-RA-1040	155	96	1.53	0.00387	GB18783
GB11230-RA-524	260	160	1.54	6.91e-05	GB11230	CG32147
GB13751-RA-1112	388	238	1.54	4.29e-07	GB13751	CG3353
GB20019-RA-944	127	78	1.54	0.00972	GB20019	CG5068
GB10744-RA-1466	236	145	1.54	0.000162	GB10744	CWF19-like protein 1 homolog
GB14798-RA-416	9624	5910	1.54	3.39e-155	GB14798	Glyceraldehyde 3 phosphate dehydrogenase 1
GB17637-RA-644	259	159	1.54	6.59e-05	GB17637	mitochondrial ribosomal protein S31
GB13140-RA-1150	3046	1871	1.54	9.43e-50	GB13140
GB14365-RA-5	622	380	1.55	4.33e-11	GB14365	CG10622
GB20012-RA-149	4592	2814	1.55	3.07e-75	GB20012	CG10664
GB18477-RA-443	614	376	1.55	7.82e-11	GB18477	courtless
GB19845-RA-150	480	294	1.55	1.21e-08	GB19845	Protein KRTCAP2 homolog
GB13731-RA-344	4731	2889	1.55	1.48e-78	GB13731	Ribosomal protein L26
GB10133-RA-185	490	300	1.55	9.02e-09	GB10133	Superoxide dismutase
GB14678-RA-1128	619	378	1.55	4.78e-11	GB14678	Tat-binding protein-1
GB17480-RA-1403	1436	880	1.55	3.27e-24	GB17480	Vacuolar H[+]-ATPase SFD subunit
GB13242-RA-233	804	490	1.55	3.28e-14	GB13242
GB11358-RA-27295	534	327	1.55	1.14e-09	GB11358
GB11790-RA-275	241	147	1.55	7.9e-05	GB11790
GB20024-RA-1607	241	147	1.55	7.9e-05	GB20024
GB19639-RA-836	136	83	1.55	0.00559	GB19639	tiny tim 50
GB11805-RA-1286	189	115	1.56	0.000599	GB11805	CG2875
GB12727-RA-392	513	312	1.56	1.44e-09	GB12727	Charged multivesicular body protein 5
GB17429-RA-4281	241	146	1.56	6.15e-05	GB17429	Phosphotidylinositol 3 kinase 68D
GB19678-RA-212	426	258	1.56	4.83e-08	GB19678
GB14822-RA-1456	318	193	1.56	2.88e-06	GB14822
GB13015-RA-116	150	91	1.56	0.00302	GB13015
GB13406-RA-459	658	397	1.57	3.47e-12	GB13406	CG10903
GB12308-RA-182	1071	645	1.57	1.56e-19	GB12308	CG11009
GB12921-RA-94	540	326	1.57	4.17e-10	GB12921	CG2843
GB15140-RA-1764	288	174	1.57	1.04e-05	GB15140	CG31149
GB11862-RA-151	13098	7906	1.57	6.27e-226	GB11862	CG6770
GB16990-RA-4214	282	170	1.57	1.27e-05	GB16990	cleavage and polyadenylation specificity factor
GB17531-RA-597	151	91	1.57	0.00246	GB17531	Dihydropteridine reductase
GB19560-RA-957	246	148	1.57	3.65e-05	GB19560	lethal (2) k07824
GB18506-RA-882	237	143	1.57	8.04e-05	GB18506	Putative GPI-anchor transamidase
GB12430-RA-855	124	75	1.57	0.00836	GB12430
GB13744-RA-1916	175	105	1.58	0.000639	GB13744	CG10889
GB14540-RA-1423	182	109	1.58	0.000418	GB14540	CG12268
GB14266-RA-540	147	88	1.58	0.00207	GB14266	CG4789
GB16796-RA-666	516	309	1.58	3.63e-10	GB16796	CG9526
GB18815-RA-662	127	76	1.58	0.00583	GB18815	Protein phosphatase 1 at 87B
GB20046-RA-217	1436	863	1.58	4.79e-26	GB20046
GB10594-RA-800	1174	702	1.58	6.43e-22	GB10594
GB16497-RA-4533	612	366	1.58	9.48e-12	GB16497
GB13546-RA-260	522	313	1.58	4.73e-10	GB13546
GB10704-RA-1271	488	293	1.58	1.48e-09	GB10704
GB12357-RA-429	198	119	1.58	0.000326	GB12357
GB17996-RA-269	221	132	1.59	8.06e-05	GB17996	CG10343
GB14072-RA-892	218	130	1.59	0.000112	GB14072	CG5555
GB17248-RA-356	702	418	1.59	1.19e-13	GB17248	CG7484
GB16709-RA-1429	738	440	1.59	3.35e-14	GB16709
GB11466-RA-642	298	177	1.59	2.87e-06	GB11466
GB17866-RA-1569	190	113	1.59	0.000358	GB17866
GB14796-RA-455	337	199	1.6	3.37e-07	GB14796	jagunal
GB16768-RA-1328	110	65	1.6	0.00912	GB16768	lethal (3) 05822
GB10346-RA-3523	360	213	1.6	1.74e-07	GB10346	mitochondrial ribosomal protein L10
GB19224-RA-202	3555	2111	1.6	4.61e-66	GB19224	CG30415
GB13165-RA-297	427	253	1.6	1.08e-08	GB13165
GB10148-RA-1148	285	169	1.6	5.25e-06	GB10148
GB20087-RA-393	199	118	1.6	0.000203	GB20087
GB15001-RA-767	144	85	1.6	0.00176	GB15001
GB17550-RA-3365	551	325	1.61	2.64e-11	GB17550	CG33123
GB13300-RA-719	555	326	1.61	1.47e-11	GB13300	CG6674
GB18579-RA-768	424	250	1.61	7.4e-09	GB18579	crossbronx
GB14937-RA-173	1368	803	1.61	3.97e-27	GB14937	Mitochondrial import inner membrane translocase subunit Tim10
GB14068-RA-803	7188	4222	1.61	7.1e-138	GB14068	Tetraspanin 29Fb
GB10674-RA-379	596	350	1.61	3.14e-12	GB10674
GB11493-RA-102	368	216	1.61	5.6e-08	GB11493
GB10175-RA-14584	107	63	1.61	0.00783	GB10175
GB17526-RA-1487	367	215	1.62	6.75e-08	GB17526	CG13667
GB11061-RA-1049	188	110	1.62	0.000149	GB11061	CG31133
GB13960-RA-923	387	226	1.62	2.33e-08	GB13960	CG5114
GB11708-RA-2036	156	91	1.62	0.000852	GB11708	Dead-box-1
GB20104-RA-154	352	206	1.62	8.9e-08	GB20104	Histone H4 replacement
GB17244-RA-1032	226	132	1.62	3.52e-05	GB17244	Putative ubiquinone biosynthesis monooxygenase COQ6
GB18899-RA-694	3376	1975	1.62	2.99e-66	GB18899
GB19808-RA-470	445	260	1.62	1.57e-09	GB19808
GB19880-RA-4253	120	70	1.62	0.00517	GB19880
GB19291-RA-107	609	354	1.63	5.79e-13	GB19291	CG32446
GB18960-RA-335	1299	753	1.63	6.12e-27	GB18960	CG6439
GB19536-RA-531	136	79	1.63	0.00191	GB19536	CG9117
GB18353-RA-1980	107	62	1.63	0.00588	GB18353	Conserved oligomeric Golgi complex subunit 1
GB12696-RA-748	131	76	1.63	0.00246	GB12696	lethal (1) G0045
GB18352-RA-552	146	85	1.63	0.00113	GB18352	Pyrroline 5-carboyxlate reductase
GB14484-RA-44	274	158	1.64	2.2e-06	GB14484	CG12479
GB17147-RA-1148	133	77	1.64	0.0021	GB17147	CG14805
GB16871-RA-105	243	140	1.64	7.95e-06	GB16871	CG3183
GB13375-RA-101	1679	969	1.64	4.64e-35	GB13375	CG9836
GB19247-RA-2429	977	563	1.64	4.75e-21	GB19247	Elongation factor 2b
GB11826-RA-776	168	97	1.64	0.000413	GB11826	Galactosylgalactosylxylosylprotein 3-beta-glucuronosyltransferase I
GB10721-RA-104	228	132	1.64	2.28e-05	GB10721	Probable complex I intermediate-associated protein 30, mitochondrial
GB19348-RA-1259	253	146	1.64	6.03e-06	GB19348
GB12326-RA-884	218	126	1.64	3.8e-05	GB12326
GB13841-RA-1121	200	115	1.65	7.14e-05	GB13841	Actin-related protein 14D
GB11696-RA-74	273	157	1.65	2.06e-06	GB11696	CG13018
GB10359-RA-437	629	361	1.65	6.55e-14	GB10359	CG5445
GB13875-RA-593	616	354	1.65	1.26e-13	GB13875	mitochondrial ribosomal protein S26
GB10887-RA-2843	127	73	1.65	0.00255	GB10887	telomere fusion
GB14564-RA-5114	1492	859	1.65	1.58e-31	GB14564	viking
GB15141-RA-7442	351	201	1.65	2.71e-08	GB15141
GB17853-RA-929	143	82	1.65	0.000708	GB17853	spn-F
GB13510-RA-2064	226	129	1.66	1.17e-05	GB13510	CG13472
GB12178-RA-1244	191	109	1.66	7.62e-05	GB12178	CG8520
GB12235-RA-192	105	60	1.66	0.0052	GB12235	Probable O-sialoglycoprotein endopeptidase 2
GB18156-RA-146	357	204	1.66	1.67e-08	GB18156	Probable splicing factor 3B subunit 5
GB12906-RA-2873	297	169	1.66	3.84e-07	GB12906	Suppressor of deltex
GB19392-RA-266	10742	6123	1.66	1.26e-228	GB19392
GB19535-RA-216	198	113	1.66	6.29e-05	GB19535
GB12567-RA-1865	1508	858	1.67	2.69e-33	GB12567	bubblegum
GB10614-RA-230	2453	1390	1.67	4.33e-54	GB10614	CG10849
GB14350-RA-1187	220	125	1.67	1.82e-05	GB14350	CG13605
GB15210-RA-362	159	90	1.67	0.000248	GB15210	CG1667
GB14545-RA-1166	322	183	1.67	1.02e-07	GB14545	CG18112
GB18895-RA-1273	721	409	1.67	1.65e-16	GB18895	CG30427
GB17643-RA-824	148	84	1.67	0.000686	GB17643	CG8722
GB19861-RA-1376	263	149	1.67	1.54e-06	GB19861	katanin 60
GB13559-RA-1175	2425	1377	1.67	4.14e-53	GB13559
GB11948-RA-428	431	244	1.67	2.2e-10	GB11948
GB19661-RA-397	378	213	1.68	3.35e-09	GB19661	cap binding protein 20
GB17514-RA-1359	204	115	1.68	2.89e-05	GB17514	caspar
GB17773-RA-2210	112	63	1.68	0.00327	GB17773	CG10333
GB15109-RA-275	186	105	1.68	5.49e-05	GB15109	CG31917
GB15856-RA-2594	151	85	1.68	0.000463	GB15856	CG8064
GB12801-RA-2627	313	176	1.68	8.02e-08	GB12801	CG8793
GB15798-RA-386	276	156	1.68	7.86e-07	GB15798	CG9067
GB15723-RA-623	245	138	1.68	3.58e-06	GB15723	CG9606
GB19831-RA-1352	995	562	1.68	1.08e-22	GB19831	CG9953
GB12466-RA-347	119	67	1.68	0.00216	GB12466	Conserved oligomeric Golgi complex subunit 8
GB17405-RA-1594	131	74	1.68	0.00138	GB17405	hold'em
GB11759-RA-164	2365	1337	1.68	1.28e-52	GB11759	mitochondrial ribosomal protein S14
GB12601-RA-692	191	108	1.68	5.67e-05	GB12601	Probable RNA 3'-terminal phosphate cyclase-like protein
GB18232-RA-1269	1205	680	1.68	1.91e-27	GB18232	sugar transporter 1
GB14866-RA-365	172	97	1.68	0.000167	GB14866	UPF0427 protein CG8009
GB12359-RA-1487	394	222	1.68	1.58e-09	GB12359
GB10050-RA-1247	200	113	1.68	3.99e-05	GB10050
GB11624-RA-1301	365	205	1.69	6.09e-09	GB11624	CG10960
GB14799-RA-788	253	142	1.69	1.44e-06	GB14799	CG11652
GB13528-RA-2415	2335	1306	1.69	9.71e-54	GB13528	CG12050
GB15992-RA-2165	347	194	1.69	8.65e-09	GB15992	CG13397
GB11526-RA-245	268	150	1.69	6.51e-07	GB11526	CG3652
GB19483-RA-1018	196	110	1.69	4.11e-05	GB19483	CG5603
GB19181-RA-965	116	65	1.69	0.00236	GB19181	CG6704
GB13469-RA-1080	1062	597	1.69	9.94e-25	GB13469	CG7483
GB13032-RA-1199	121	68	1.69	0.00232	GB13032	CG8097
GB14652-RA-302	289	162	1.69	2.4e-07	GB14652	CG8315
GB13283-RA-1030	207	116	1.69	1.95e-05	GB13283	CG8988
GB15035-RA-2695	871	488	1.69	1.46e-20	GB15035	plexin B
GB15762-RA-614	253	142	1.69	1.44e-06	GB15762	Probable UDP-glucose 4-epimerase
GB19916-RA-1058	1637	917	1.69	8.39e-38	GB19916	scavenger receptor acting in neural tissue and majority of rhodopsin is absent
GB12295-RA-1058	255	143	1.69	1.6e-06	GB12295	upstream of RpIII128
GB16063-RA-1407	591	332	1.69	4.58e-14	GB16063
GB18082-RA-126	130	73	1.69	0.00128	GB18082
GB10520-RA-671	140	78	1.7	0.00057	GB10520	CG11236
GB15541-RA-345	665	371	1.7	4.57e-16	GB15541	CG12118
GB15565-RA-617	2321	1295	1.7	7.08e-54	GB15565	CG5044
GB12350-RA-356	239	133	1.7	1.87e-06	GB12350	CG7550
GB13179-RA-1850	1080	602	1.7	1.21e-25	GB13179
GB14892-RA-259	907	505	1.7	9.69e-22	GB14892
GB10378-RA-1784	444	248	1.7	6.19e-11	GB10378
GB13029-RA-1581	268	149	1.7	4.81e-07	GB13029
GB13175-RA-1521	693	385	1.71	6.16e-17	GB13175	Aminopeptidase P
GB14583-RA-483	1488	823	1.71	6.45e-36	GB14583	CG5629
GB13042-RA-1231	289	160	1.71	1.3e-07	GB13042	Flavin-containing monooxygenase 1
GB16155-RA-189	252	140	1.71	1.29e-06	GB16155	light
GB16884-RA-676	621	345	1.71	2.89e-15	GB16884
GB13472-RA-773	560	310	1.71	6.14e-14	GB13472	mummy
GB10023-RA-1136	181	100	1.71	3.87e-05	GB10023
GB12516-RA-199	99	55	1.71	0.00604	GB12516
GB16034-RA-329	125	69	1.72	0.00123	GB16034	Anaphase-promoting complex subunit 10
GB19226-RA-452	111	61	1.72	0.00223	GB19226	CCHC-type zinc finger protein CG3800
GB13564-RA-630	91	50	1.72	0.00672	GB13564	CG13827
GB16982-RA-870	196	108	1.72	2.23e-05	GB16982	CG13893
GB17868-RA-1246	1045	576	1.72	9.32e-26	GB17868	CG1970
GB11733-RA-272	381	210	1.72	6.7e-10	GB11733	CG33051
GB10810-RA-5393	91	50	1.72	0.00672	GB10810	kohtalo
GB16807-RA-1378	484	266	1.72	1.7e-12	GB16807
GB18248-RA-245	127	70	1.72	0.00104	GB18248
GB12203-RA-261	116	64	1.72	0.00173	GB12203
GB16838-RA-1247	87	48	1.72	0.00935	GB16838
GB12631-RA-1127	155	85	1.73	0.00018	GB12631	CG10069
GB13035-RA-401	587	321	1.73	4.07e-15	GB13035	CG1599
GB17281-RA-212	238	130	1.73	9.25e-07	GB17281	CG1983
GB10452-RA-80	411	225	1.73	7.48e-11	GB10452	CG2974
GB11162-RA-129	254	139	1.73	5.88e-07	GB11162	mitochondrial ribosomal protein S35
GB17877-RA-548	428	234	1.73	2.11e-11	GB17877	slowmo
GB12516-RA-219	150	82	1.73	0.000233	GB12516
GB13554-RA-263	135	74	1.73	0.000536	GB13554
GB10297-RA-299	291	158	1.74	4.28e-08	GB10297	CG10222
GB19030-RA-769	9627	5242	1.74	8.99e-238	GB19030	CG10638
GB11286-RA-1604	2001	1090	1.74	3.33e-50	GB11286	CG11594
GB13733-RA-822	195	106	1.74	1.18e-05	GB13733	CG11820
GB16097-RA-831	167	91	1.74	4.93e-05	GB16097	CG14489
GB13206-RA-1963	125	68	1.74	0.000895	GB13206	CG9799
GB17424-RA-2438	90	49	1.74	0.00621	GB17424	flightless I
GB15778-RA-1259	123	67	1.74	0.00106	GB15778	suppressor of Hairy wing
GB10306-RA-2413	110	60	1.74	0.00206	GB10306
GB15508-RA-3683	87	47	1.75	0.00677	GB15508	armitage
GB11280-RA-179	229	124	1.75	1.61e-06	GB11280	CG4017
GB11818-RA-2258	109	59	1.75	0.00191	GB11818	CG7897
GB10809-RA-482	122	66	1.75	0.000766	GB10809	CG9384
GB19491-RA-1808	560	304	1.75	7.37e-15	GB19491	furry
GB16896-RA-623	550	297	1.75	8.72e-15	GB16896	Ribose-phosphate pyrophosphokinase
GB12640-RA-732	1564	847	1.75	3.71e-40	GB12640
GB18275-RA-233	141	76	1.76	0.000173	GB18275	CG11722
GB16965-RA-386	1289	693	1.76	4.55e-34	GB16965	CG7217
GB16954-RA-641	609	327	1.76	1.37e-16	GB16954	Mediator complex subunit 30
GB19309-RA-1352	115	62	1.76	0.00116	GB19309	nuclear fallout
GB19368-RA-215	106	57	1.76	0.00158	GB19368	PCI domain-containing protein 2 homolog
GB14054-RA-1159	245	132	1.76	3.14e-07	GB14054
GB19868-RA-317	169	91	1.76	4.13e-05	GB19868	Deoxyuridine triphosphatase
GB18751-RA-1234	334	179	1.77	1.3e-09	GB18751	CG3303
GB15192-RA-1829	207	111	1.77	4.02e-06	GB15192	CG9317
GB16303-RA-270	430	230	1.77	4.74e-12	GB16303	mitochondrial ribosomal protein S18A
GB17325-RA-170	2400	1286	1.77	5.28e-63	GB17325	Ribosomal protein S30
GB15221-RA-2406	97	52	1.77	0.00294	GB15221	WD repeat-containing protein 59 homolog
GB12525-RA-4127	453	243	1.77	1.51e-12	GB12525
GB16525-RA-191	144	77	1.77	0.000113	GB16525
GB10591-RA-1130	82	44	1.77	0.00875	GB10591
GB19999-RA-1625	73	39	1.77	0.00879	GB19999
GB17054-RA-1550	644	342	1.78	4.43e-18	GB17054	CG11208
GB12331-RA-1246	141	75	1.78	0.000123	GB12331	CG17086
GB12124-RA-413	209	111	1.78	2.44e-06	GB12124	CG31919
GB18501-RA-1247	554	295	1.78	1.7e-15	GB18501	CG5809
GB11808-RA-1077	143	76	1.78	0.000104	GB11808	CG6928
GB15107-RA-570	353	188	1.78	3.96e-10	GB15107	CG9779
GB12732-RA-458	1927	1027	1.78	8.5e-52	GB12732	Proteasome alpha7 subunit
GB10133-RA-342	316	168	1.78	3.08e-09	GB10133	Superoxide dismutase
GB18912-RA-913	10377	5527	1.78	7.66e-274	GB18912	26-29kD-proteinase
GB16327-RA-203	1594	850	1.78	8.53e-43	GB16327
GB18684-RA-536	291	155	1.78	1.6e-08	GB18684
GB10797-RA-386	223	119	1.78	1.38e-06	GB10797
GB15574-RA-776	156	83	1.78	7.36e-05	GB15574
GB20128-RA-1388	81	43	1.78	0.00805	GB20128	CG42388
GB15982-RA-1109	108	57	1.79	0.00126	GB15982	CG10018
GB11205-RA-161	263	139	1.79	6.42e-08	GB11205	CG14145
GB18534-RA-1158	195	103	1.79	4.36e-06	GB18534	CG17259
GB17572-RA-1748	102	54	1.79	0.0021	GB17572	CG1810
GB14476-RA-494	208	110	1.79	2.24e-06	GB14476	mitochondrial ribosomal protein L35
GB12226-RA-90	10237	5422	1.79	1.12e-274	GB12226	Ribonuclease X25
GB11265-RA-2429	83	44	1.79	0.0068	GB11265	pink
GB18245-RA-875	1073	565	1.8	3.85e-30	GB18245	CG11139
GB14895-RA-870	213	112	1.8	1.25e-06	GB14895	CG13849
GB14701-RA-410	211	111	1.8	1.47e-06	GB14701	CG33671
GB18498-RA-796	955	502	1.8	3.35e-27	GB18498	CG6543
GB15097-RA-620	76	40	1.8	0.008	GB15097	nervana 2
GB13258-RA-491	93	49	1.8	0.00292	GB13258
GB17085-RA-777	353	185	1.81	1.44e-10	GB17085	CG3308
GB12656-RA-953	101	53	1.81	0.00193	GB12656	CG5807
GB13824-RA-1961	185	97	1.81	5.27e-06	GB13824	CG6734
GB12175-RA-1892	359	188	1.81	8.74e-11	GB12175	CG8368
GB16956-RA-714	132	69	1.81	0.000215	GB16956	Dihydroorotate dehydrogenase
GB11488-RA-1760	145	76	1.81	8.6e-05	GB11488	Tyrosine kinase receptor Cad96Ca
GB17477-RA-2456	511	268	1.81	4.12e-15	GB17477	missing oocyte
GB19009-RA-72	122	64	1.81	0.000389	GB19009
GB17529-RA-742	308	160	1.82	1.52e-09	GB17529	CG12093
GB12872-RA-2025	708	369	1.82	8.97e-21	GB12872	CG1597
GB18674-RA-76	138	72	1.82	0.00013	GB18674	CG31109
GB16225-RA-1901	2694	1405	1.82	2.17e-76	GB16225	CG3702
GB10825-RA-248	591	307	1.82	8.42e-18	GB10825
GB12534-RA-1124	69	36	1.82	0.00873	GB12534
GB18292-RA-935	3302	1711	1.83	4.45e-95	GB18292	26S protease regulatory subunit 8
GB17566-RA-758	520	269	1.83	7.91e-16	GB17566	CG15481
GB12780-RA-286	147	76	1.83	3.63e-05	GB12780	CG3587
GB11280-RA-200	438	227	1.83	2.28e-13	GB11280	CG4017
GB11336-RA-797	2836	1468	1.83	5.59e-82	GB11336	Putative proteasome inhibitor
GB16732-RA-1154	413	214	1.83	1.18e-12	GB16732
GB19654-RA-570	120	62	1.83	0.000323	GB19654
GB14291-RA-1142	85	44	1.83	0.00405	GB14291
GB13556-RA-503	101	52	1.84	0.00136	GB13556	CG18815
GB12125-RA-1124	1827	942	1.84	8.19e-54	GB12125	CG6465
GB11671-RA-2813	564	291	1.84	3.47e-17	GB11671	CG9323
GB11973-RA-1452	95	49	1.84	0.00173	GB11973	Cytochrome P450 4g15
GB12959-RA-95	142	73	1.84	4.68e-05	GB12959	Cytoplasmic tRNA 2-thiolation protein 2
GB13210-RA-468	1446	745	1.84	7.19e-43	GB13210	Elongation factor 1 beta
GB18897-RA-95	68	35	1.84	0.00793	GB18897	lin-19-like
GB17056-RA-576	1126	580	1.84	1.22e-33	GB17056	Peptidyl-prolyl cis-trans isomerase
GB17273-RA-210	539	278	1.84	1.31e-16	GB17273	tsunagi
GB15879-RA-1217	99	51	1.84	0.00124	GB15879
GB13175-RA-1520	201	103	1.85	1.21e-06	GB13175	Aminopeptidase P
GB16834-RA-296	967	494	1.85	9.49e-30	GB16834	CG13585
GB19189-RA-37	1227	627	1.85	1.73e-37	GB19189	CG7630
GB11533-RA-1613	505	258	1.85	8.01e-16	GB11533	CG7927
GB16335-RA-287	519	266	1.85	3.55e-16	GB16335	Nucleoplasmin
GB12038-RA-62	160	82	1.85	1.86e-05	GB12038
GB10550-RA-737	88	45	1.85	0.00262	GB10550
GB19358-RA-517	80	41	1.85	0.00523	GB19358
GB18791-RA-267	94	48	1.86	0.00157	GB18791	CG14966
GB16409-RA-2552	407	207	1.86	3.56e-13	GB16409	Exocyst complex component 2
GB16375-RA-1892	108	55	1.86	0.000623	GB16375	LMBR1 domain-containing protein 2 homolog
GB16577-RA-2377	5089	2592	1.86	6.01e-153	GB16577
GB12866-RA-1266	220	112	1.86	2.02e-07	GB12866
GB19316-RA-920	114	58	1.86	0.000372	GB19316
GB16881-RA-280	110	56	1.86	0.000525	GB16881
GB14150-RA-1073	162	82	1.87	7.98e-06	GB14150	CG10877
GB18943-RA-248	71	36	1.87	0.00502	GB18943	CG14464
GB18539-RA-557	172	87	1.87	4.7e-06	GB18539	CG8043
GB10872-RA-464	515	261	1.87	1.24e-16	GB10872	Probable glucosamine 6-phosphate N-acetyltransferase
GB11482-RA-363	77	39	1.87	0.00566	GB11482	Proteasome 29kD subunit
GB14152-RA-1674	715	362	1.87	1.23e-22	GB14152
GB16203-RA-296	419	212	1.87	1.2e-13	GB16203
GB11553-RA-550	371	188	1.87	3.86e-12	GB11553
GB12596-RA-676	158	80	1.87	1.53e-05	GB12596	CG34348
GB11957-RA-868	79	40	1.87	0.00475	GB11957
GB16169-RA-1000	8616	4336	1.88	1.24e-266	GB16169	CG3305
GB14461-RA-80	238	120	1.88	2.95e-08	GB14461	Coiled-coil domain-containing protein 72 homolog
GB15165-RA-629	310	156	1.88	2.15e-10	GB15165	saliva
GB17432-RA-4049	2870	1444	1.88	1.54e-89	GB17432
GB13982-RA-1119	666	335	1.88	1.7e-21	GB13982
GB18052-RA-1070	524	264	1.88	4.6e-17	GB18052
GB19888-RA-1757	128	64	1.89	0.000103	GB19888	CG12140
GB18465-RA-1167	217	109	1.89	1.5e-07	GB18465	CG13886
GB20070-RA-1474	72	36	1.89	0.00548	GB20070	CG14934
GB11796-RA-1447	108	54	1.89	0.00043	GB11796	CG16941
GB19290-RA-1910	545	273	1.89	6.01e-18	GB19290	CG6613
GB14849-RA-290	2135	1068	1.89	5.62e-68	GB14849	CG8525
GB12547-RA-2843	156	78	1.89	1.26e-05	GB12547	lodestar
GB14554-RA-711	399	200	1.89	2.33e-13	GB14554	mitochondrial ribosomal protein L28
GB11146-RA-429	280	140	1.89	1.42e-09	GB11146	mitochondrial ribosomal protein L4
GB10928-RA-182	295	148	1.89	4.79e-10	GB10928	Protein OPI10 homolog
GB19080-RA-506	74	37	1.89	0.00462	GB19080	Something about silencing protein 10
GB10135-RA-305	166	83	1.89	5.35e-06	GB10135	TBP-associated factor 13
GB13798-RA-368	574	288	1.89	8.44e-19	GB13798	Ubiquitin carrier protein
GB12934-RA-767	72	36	1.89	0.00548	GB12934	ubisnap
GB11795-RA-1130	261	131	1.89	6.37e-09	GB11795	WW domain-containing oxidoreductase
GB10511-RA-631	592	296	1.89	1.71e-19	GB10511
GB14173-RA-2312	180	90	1.89	2.17e-06	GB14173
GB15290-RA-704	86	43	1.89	0.00215	GB15290
GB17690-RA-1203	80	40	1.89	0.00362	GB17690
GB11285-RA-1757	263	131	1.9	3.7e-09	GB11285	CG31739
GB20058-RA-788	1119	557	1.9	9.93e-37	GB20058	Serine pyruvate aminotransferase
GB17756-RA-587	877	436	1.91	6.64e-29	GB17756	CG3350
GB17070-RA-1246	296	147	1.91	2.51e-10	GB17070	CG8034
GB13135-RA-437	103	51	1.91	0.000414	GB13135	Ras-like GTP-binding protein Rho1
GB11646-RA-716	119	59	1.91	0.000139	GB11646	UPF0586 protein CG11596
GB13277-RA-521	134	66	1.92	4.23e-05	GB13277	CG11839
GB17435-RA-3773	65	32	1.92	0.00822	GB17435	Rab3 GTPase-activating protein regulatory subunit
GB16704-RA-3167	152	75	1.92	9.22e-06	GB16704	TBP-associated factor 2
GB17162-RA-1892	77	38	1.92	0.00293	GB17162
GB12707-RA-2258	67	33	1.92	0.00693	GB12707
GB19060-RA-1431	510	250	1.93	8.16e-18	GB19060	CG10508
GB10568-RA-904	555	273	1.93	2.81e-19	GB10568	CG1271
GB10083-RA-353	222	109	1.93	2.68e-08	GB10083	CG4645
GB17537-RA-2134	388	190	1.93	1.07e-13	GB17537	CG9330
GB15503-RA-634	5031	2469	1.93	1.2e-166	GB15503	Ribosomal protein L4
GB16453-RA-1868	84	41	1.94	0.00174	GB16453	CG32645
GB19823-RA-1319	88	43	1.94	0.00123	GB19823	CG8866
GB16353-RA-494	828	405	1.94	1.42e-28	GB16353	Formaldehyde dehydrogenase
GB10300-RA-263	333	163	1.94	5.74e-12	GB10300
GB19606-RA-1300	119	58	1.94	9.41e-05	GB19606	Muscle LIM protein at 60A
GB15542-RA-275	428	208	1.95	1.6e-15	GB15542	CG14182
GB18636-RA-905	458	223	1.95	2.45e-16	GB18636	CG1598
GB20000-RA-755	136	66	1.95	2.41e-05	GB20000	CG1827
GB11817-RA-1571	154	75	1.95	6.99e-06	GB11817	CG4822
GB14599-RA-125	635	309	1.95	2.46e-22	GB14599	CG7378
GB19491-RA-9363	222	108	1.95	2.58e-08	GB19491	furry
GB15167-RA-815	68	33	1.95	0.00523	GB15167	N-methyl-D-aspartate receptor-associated protein
GB12439-RA-412	3699	1795	1.95	2.99e-126	GB12439	Putative riboflavin kinase
GB20035-RA-43	205	99	1.96	6.78e-08	GB20035	CG11781
GB13528-RA-2416	791	383	1.96	6.18e-28	GB13528	CG12050
GB11409-RA-640	833	402	1.96	1.49e-29	GB11409	CG1444
GB12489-RA-737	213	103	1.96	4.54e-08	GB12489	CG1885
GB17541-RA-555	97	47	1.96	0.000468	GB17541	CG5059
GB11831-RA-1029	62	30	1.96	0.00877	GB11831	cinnamon
GB10932-RA-1511	62	30	1.96	0.00877	GB10932	Protein UBASH3A homolog
GB11284-RA-800	2073	1001	1.96	4.66e-72	GB11284	CG34348
GB18248-RA-225	320	155	1.96	9.4e-12	GB18248
GB18588-RA-698	211	102	1.96	5.39e-08	GB18588	CG34376
GB19260-RA-2288	125	60	1.97	3.81e-05	GB19260	CG10413
GB16046-RA-3707	110	53	1.97	0.000167	GB16046	CG3099
GB14106-RA-1301	216	104	1.97	2.08e-08	GB14106	CG3862
GB15108-RA-1460	83	40	1.97	0.00114	GB15108	SNF1A/AMP-activated protein kinase
GB14961-RA-201	77	37	1.97	0.00265	GB14961	Spase 22/23-subunit
GB10870-RA-398	968	465	1.97	1.35e-34	GB10870	CG42358
GB17552-RA-552	353	169	1.98	2.89e-13	GB17552	CG10215
GB13114-RA-1847	244	117	1.98	1.73e-09	GB13114	CG16989
GB17257-RA-2251	222	106	1.98	1.16e-08	GB17257	CG5819
GB19603-RA-933	805	386	1.98	3.95e-29	GB19603	CG6656
GB16944-RA-1959	345	165	1.98	4.1e-13	GB16944	CG8379
GB13870-RA-485	182	87	1.98	2.91e-07	GB13870	mitochondrial ribosomal protein L48
GB18576-RA-221	600	287	1.98	5.87e-22	GB18576	TBP-associated factor 12
GB18877-RA-1335	244	117	1.98	1.73e-09	GB18877	Uncharacterized protein CG10915
GB16745-RA-392	330	158	1.98	1.84e-12	GB16745
GB18986-RA-188	287	137	1.98	6.31e-11	GB18986
GB15136-RA-605	266	127	1.98	3.38e-10	GB15136	CG42542
GB13971-RA-1086	232	111	1.98	3.39e-09	GB13971
GB18603-RA-665	117	56	1.98	7.49e-05	GB18603
GB14791-RA-1527	101	48	1.99	0.000222	GB14791	bellwether
GB12457-RA-1097	86	41	1.99	0.000982	GB12457	CG12125
GB12847-RA-1547	101	48	1.99	0.000222	GB12847	CG31120
GB18087-RA-386	604	288	1.99	2.04e-22	GB18087	Nascent polypeptide associated complex protein alpha subunit
GB11270-RA-560	332	158	1.99	7.08e-13	GB11270
GB10945-RA-2578	5971	2834	2	2.59e-214	GB10945	CG5820
GB19107-RA-999	1585	749	2	1.79e-58	GB19107	CG7365
GB18535-RA-1437	281	133	2	5.2e-11	GB18535	CG7747
GB17863-RA-806	634	300	2	9.06e-24	GB17863	Dehydrogenase/reductase SDR family protein 7-like
GB10413-RA-3455	129	61	2	1.81e-05	GB10413	Dodeca-satellite-binding protein 1
GB16245-RA-2415	372	176	2	2.85e-14	GB16245	Microsomal triacylglycerol transfer protein
GB15061-RA-473	390	185	2	8.5e-15	GB15061	retinal degeneration B
GB11374-RA-353	807	382	2	3.01e-30	GB11374	cornichon related
GB13342-RA-767	173	82	2	5.05e-07	GB13342
GB16853-RA-2507	59	28	2	0.00934	GB16853	Nedd4
GB15465-RA-1088	72	34	2.01	0.00246	GB15465	by S6
GB20050-RA-581	812	382	2.01	1.42e-30	GB20050	CG5515
GB10109-RA-777	134	63	2.01	1.28e-05	GB10109	CG6404
GB18498-RA-795	127	60	2.01	2.14e-05	GB18498	CG6543
GB18105-RA-1421	582	274	2.01	3.89e-22	GB18105	CG8083
GB10561-RA-1161	316	149	2.01	2.65e-12	GB10561	CG8351
GB11314-RA-2354	393	185	2.01	3.57e-15	GB11314	pickpocket 13
GB19425-RA-1532	812	383	2.01	2.14e-30	GB19425	Hsp70/Hsp90 organizing protein homolog
GB13253-RA-227	227	107	2.01	2.83e-09	GB13253
GB18694-RA-75	178	84	2.01	2.71e-07	GB18694
GB14681-RA-324	168	79	2.01	6.28e-07	GB14681
GB11210-RA-863	141	66	2.02	5.69e-06	GB11210	CG10361
GB12683-RA-659	284	133	2.02	2.18e-11	GB12683	CG33964
GB17691-RA-2957	115	54	2.02	5.9e-05	GB17691	DNA-polymerase-delta
GB13223-RA-632	35401	16642	2.02	0	GB13223	Ferritin 2 light chain homologue
GB16739-RA-606	252	118	2.02	3.61e-10	GB16739	licorne
GB19380-RA-173	13931	6552	2.02	0	GB19380	thioredoxin peroxidase 1
GB16882-RA-917	2120	996	2.02	1.34e-78	GB16882	walrus
GB13263-RA-1558	280	131	2.02	3.03e-11	GB13263
GB19394-RA-863	113	53	2.02	7.01e-05	GB19394
GB18010-RA-3373	83	39	2.02	0.000754	GB18010	Nitric oxide synthase
GB11506-RA-1247	135	63	2.03	9.55e-06	GB11506	Arginyl-tRNA--protein transferase 1
GB15202-RA-392	2167	1012	2.03	1.64e-81	GB15202	CG1349
GB19592-RA-1193	105	49	2.03	0.000104	GB19592	CG6903
GB18395-RA-2585	137	64	2.03	8.03e-06	GB18395	peptide O-xylosyltransferase
GB18858-RA-1412	295	138	2.03	9.36e-12	GB18858
GB18082-RA-127	88	41	2.03	0.000546	GB18082
GB11875-RA-536	58	27	2.03	0.00827	GB11875
GB13721-RA-3340	185	86	2.04	7.94e-08	GB13721	ATP-dependent chromatin assembly factor large subunit
GB17208-RA-864	368	171	2.04	8.61e-15	GB17208	CG1291
GB18905-RA-354	1762	818	2.04	2.69e-67	GB18905	lethal (2) 05070
GB10957-RA-2639	481	223	2.04	4.48e-19	GB10957	Probable exonuclease mut-7 homolog
GB13072-RA-159	10702	4982	2.04	0	GB13072	Ribosomal protein S27
GB15457-RA-779	1697	789	2.04	1.04e-64	GB15457	Thioredoxin-like
GB10467-RA-905	1118	520	2.04	4.32e-43	GB10467
GB18719-RA-592	56	26	2.04	0.00989	GB18719
GB11689-RA-880	119	55	2.05	2.75e-05	GB11689	baboon
GB10856-RA-1238	504	233	2.05	4.72e-20	GB10856
GB17515-RA-4751	231	107	2.05	8.57e-10	GB17515
GB14761-RA-719	199	92	2.05	2.14e-08	GB14761
GB19750-RA-1284	95	44	2.05	0.000242	GB19750
GB10068-RA-285	341	157	2.06	4.97e-14	GB10068	CG4558
GB18570-RA-2880	85	39	2.06	0.000573	GB18570	CG6413
GB12063-RA-3042	76	35	2.06	0.000745	GB12063	Phospholipase D
GB10340-RA-3867	63	29	2.06	0.00431	GB10340	Protein KIAA0664 homolog
GB10118-RA-2598	85	39	2.06	0.000573	GB10118	Sodium/hydrogen exchanger
GB14947-RA-1511	1929	885	2.07	1.08e-75	GB14947	CG33303
GB11967-RA-2693	72	33	2.07	0.0016	GB11967	CG4996
GB13111-RA-503	151	69	2.07	1.04e-06	GB13111	Protein rogdi
GB14874-RA-1064	613	281	2.07	1.12e-24	GB14874	Suppressor of profilin 2
GB18000-RA-374	419	192	2.07	3.26e-17	GB18000	Ubiquitin conjugating enzyme 4
GB13871-RA-1865	94	43	2.07	0.000212	GB13871
GB16793-RA-237	66	30	2.08	0.00268	GB16793	CG7840
GB16561-RA-2481	550	251	2.08	1.63e-22	GB16561	Saposin-related
GB10700-RA-2070	418	190	2.08	1.84e-17	GB10700
GB15522-RA-458	55	25	2.08	0.00873	GB15522
GB18709-RA-266	340	154	2.09	1.82e-14	GB18709	CG15449
GB15851-RA-1175	84	38	2.09	0.000503	GB15851	CG32447
GB13900-RA-6390	245	111	2.09	1.46e-10	GB13900	CG3585
GB19446-RA-938	1463	663	2.09	4.03e-59	GB19446	CG5047
GB15245-RA-780	476	216	2.09	4.81e-20	GB15245	CG5554
GB12238-RA-1106	172	78	2.09	1.24e-07	GB12238	CG8460
GB11499-RA-878	1499	681	2.09	2.76e-60	GB11499	Extracellular domains-containing protein CG31004
GB17681-RA-1075	271	122	2.1	9.35e-12	GB17681	Actin 5C
GB16623-RA-317	164	74	2.1	1.75e-07	GB16623	CG14671
GB12150-RA-1554	71	32	2.1	0.000926	GB12150	CG1520
GB13619-RA-701	783	354	2.1	2.84e-32	GB13619	CG15343
GB10157-RA-845	73	33	2.1	0.000775	GB10157	CG31743
GB15186-RA-578	93	42	2.1	0.000185	GB15186	CG32177
GB12086-RA-2748	578	261	2.1	3.79e-24	GB12086	CG4719
GB12870-RA-429	707	319	2.1	2.29e-29	GB12870	CG6523
GB17311-RA-206	155	70	2.1	4.81e-07	GB17311	CG8444
GB19854-RA-1112	291	131	2.1	1.14e-12	GB19854	Probable sulfite oxidase, mitochondrial
GB16516-RA-824	102	46	2.1	6.98e-05	GB16516
GB18415-RA-956	93	42	2.1	0.000185	GB18415
GB19731-RA-1820	589	265	2.11	1.07e-24	GB19731	CG14815
GB10110-RA-892	189	85	2.11	1.52e-08	GB10110	CG5376
GB10902-RA-1408	238	107	2.11	1.01e-10	GB10902	CG6293
GB19751-RA-3278	56	25	2.12	0.00642	GB19751	alpha Mannosidase II
GB19156-RA-1257	74	33	2.12	0.000866	GB19156	CG11737
GB15831-RA-1499	2908	1302	2.12	9.88e-120	GB15831	CG12099
GB19786-RA-875	1027	458	2.12	2.81e-43	GB19786	CG14830
GB12788-RA-3363	56	25	2.12	0.00642	GB12788	CG17735
GB16615-RA-704	845	378	2.12	9.6e-36	GB16615	CG4239
GB13347-RA-581	500	223	2.12	1.49e-21	GB13347	CG8025
GB14051-RA-1180	412	184	2.12	8.02e-18	GB14051	CG9547
GB19522-RA-1289	300	134	2.12	3.72e-13	GB19522	Histidyl-tRNA synthetase
GB18864-RA-4426	630	282	2.12	1.03e-26	GB18864	Multidrug-Resistance like Protein 1
GB16458-RA-1700	67	30	2.12	0.00197	GB16458	Myb-interacting protein 130
GB11190-RA-782	525	235	2.12	2.06e-22	GB11190
GB12903-RA-272	213	95	2.12	1.16e-09	GB12903
GB13602-RA-740	54	24	2.13	0.00765	GB13602	CG10175
GB16094-RA-2795	259	115	2.13	1.19e-11	GB16094	CG33139
GB13857-RA-717	169	75	2.13	8.19e-08	GB13857	CG4036
GB17494-RA-650	220	98	2.13	6.96e-10	GB17494	CG7023
GB12327-RA-2336	81	36	2.13	0.000524	GB12327	CG8665
GB14130-RA-248	180	80	2.13	2.61e-08	GB14130	Cyclin C
GB10771-RA-1019	45	20	2.13	0.00989	GB10771	Juvenile hormone epoxide hydrolase 2
GB11923-RA-432	1247	554	2.13	8.78e-53	GB11923	Uncharacterized protein CG16817
GB19302-RA-640	135	60	2.13	2.6e-06	GB19302
GB14442-RA-53	120	53	2.14	8.35e-06	GB14442	CG2277
GB10790-RA-1332	106	47	2.14	2.01e-05	GB10790	CG5800
GB16267-RA-612	278	123	2.14	1.7e-12	GB16267	tRNA-guanine transglycosylase
GB15724-RA-711	318	141	2.14	2.21e-14	GB15724
GB11782-RA-996	115	51	2.14	1.6e-05	GB11782	Vacuolar protein sorting 36
GB17238-RA-732	272	120	2.15	2.81e-12	GB17238	CG11876
GB11087-RA-663	1300	574	2.15	1.13e-55	GB11087	CG5377
GB13136-RA-590	143	63	2.15	5.79e-07	GB13136	CG9207
GB18261-RA-962	815	359	2.15	2.05e-35	GB18261	Nucleosome remodeling factor - 38kD
GB18324-RA-3827	84	37	2.15	0.000322	GB18324	Tectonin beta-propeller repeat-containing protein
GB14455-RA-26	514	227	2.15	1.67e-22	GB14455
GB13849-RA-265	146	64	2.16	3.51e-07	GB13849	CG11388
GB13764-RA-898	98	43	2.16	6.17e-05	GB13764	CG15658
GB11862-RA-108	425	186	2.16	2.32e-19	GB11862	CG6770
GB16781-RA-91	1339	588	2.16	5.21e-58	GB16781	CG6856
GB17353-RA-1488	862	378	2.16	1.05e-37	GB17353	CG7433
GB10970-RA-3374	66	29	2.16	0.00171	GB10970	Probable DNA mismatch repair protein Msh6
GB16021-RA-431	1134	498	2.16	3.39e-49	GB16021
GB16881-RA-817	297	130	2.16	1.13e-13	GB16881
GB12179-RA-4121	214	94	2.16	5.39e-10	GB12179	Guanylyl cyclase at 76C
GB17090-RA-874	48	21	2.17	0.00931	GB17090	CG1126
GB16583-RA-4247	151	66	2.17	2.69e-07	GB16583	CG5270
GB17619-RA-731	364	159	2.17	1.44e-16	GB17619	delta-coatomer protein
GB14043-RA-317	416	182	2.17	9.38e-19	GB14043	formin 3
GB11133-RA-318	3753	1636	2.17	5.7e-163	GB11133	icarus
GB11897-RA-518	435	190	2.17	1.36e-19	GB11897	mitochondrial carnitine palmitoyltransferase I
GB16597-RA-677	202	88	2.17	1.44e-09	GB16597	Myelodysplasia/myeloid leukemia factor
GB17629-RA-197	101	44	2.17	3.81e-05	GB17629	Ribosomal protein L8
GB12340-RA-572	745	326	2.17	6.22e-33	GB12340
GB13195-RA-788	321	140	2.17	8.5e-15	GB13195
GB11841-RA-591	80	35	2.17	0.000332	GB11841
GB16273-RA-596	46	20	2.18	0.00708	GB16273	CG11900
GB15106-RA-223	817	355	2.18	1.23e-36	GB15106
GB12378-RA-709	46	20	2.18	0.00708	GB12378
GB14784-RA-1079	77129	33632	2.19	0	GB14784	CG15712
GB14503-RA-1909	74	32	2.19	0.000544	GB14503	CG31121
GB18891-RA-1680	1212	524	2.19	2.7e-54	GB18891	CG32549
GB19161-RA-2186	465	201	2.19	1.76e-21	GB19161	CG3499
GB14117-RA-437	199	86	2.19	1.46e-09	GB14117	CG5491
GB15252-RA-71	1328	574	2.19	2.54e-59	GB15252	CG5548
GB19098-RA-1756	74	32	2.19	0.000544	GB19098	Probable G-protein coupled receptor CG31760
GB14034-RA-300	1789	774	2.19	1.41e-79	GB14034	UPF0131 protein CG2811
GB19132-RA-946	300	130	2.19	6.03e-14	GB19132
GB13365-RA-108	293	127	2.19	9.84e-14	GB13365
GB12134-RA-1209	81	35	2.19	0.000332	GB12134
GB18563-RA-2550	81	35	2.19	0.000332	GB18563
GB13427-RA-256	74	32	2.19	0.000544	GB13427	CG17337
GB18702-RA-1244	130	56	2.2	1.43e-06	GB18702	Alkaline phosphatase 4
GB16721-RA-234	414	178	2.2	2.74e-19	GB16721	CG11242
GB13842-RA-183	299	129	2.2	5.2e-14	GB13842	GTPase-activating protein 69C
GB17174-RA-1403	158	68	2.2	7.49e-08	GB17174
GB10877-RA-2511	93	40	2.2	7.4e-05	GB10877
GB14789-RA-173	79	34	2.2	0.000283	GB14789
GB10293-RA-2315	203	87	2.21	6.51e-10	GB10293	aubergine
GB19881-RA-845	49	21	2.21	0.00674	GB19881	CG3265
GB13275-RA-783	147	63	2.21	1.58e-07	GB13275	CG6766
GB13070-RA-371	126	54	2.21	1.98e-06	GB13070	CG9100
GB13641-RA-174	49	21	2.21	0.00674	GB13641	mitochondrial ribosomal protein S28
GB16305-RA-155	476	204	2.21	2.07e-22	GB16305	Probable prefoldin subunit 6
GB10886-RA-449	49	21	2.21	0.00674	GB10886
GB19133-RA-1583	124	53	2.22	2.34e-06	GB19133	CG10566
GB16464-RA-967	3309	1415	2.22	1.32e-149	GB16464	CG7998
GB15238-RA-186	554	236	2.22	5.14e-26	GB15238	CG9065
GB11973-RA-1062	216	92	2.22	6.88e-11	GB11973	Cytochrome P450 4g15
GB10691-RA-1715	122	52	2.22	2.76e-06	GB10691	egalitarian
GB12590-RA-650	286	122	2.22	8.5e-14	GB12590	translin
GB14391-RA-1058	279	119	2.22	1.92e-13	GB14391
GB10082-RA-136	122	52	2.22	2.76e-06	GB10082
GB10244-RA-977	115	49	2.22	6.3e-06	GB10244	moladietz
GB10579-RA-2538	115	49	2.22	6.3e-06	GB10579
GB13660-RA-2398	75	32	2.22	0.000249	GB13660
GB17558-RA-4173	61	26	2.22	0.00143	GB17558
GB16313-RA-2231	47	20	2.23	0.00503	GB16313	Autophagy-specific gene 1
GB19758-RA-905	127	54	2.23	1.44e-06	GB19758	CG3756
GB19189-RA-57	2474	1052	2.23	2.08e-113	GB19189	CG7630
GB15826-RA-519	613	261	2.23	9.51e-29	GB15826	CG9588
GB19472-RA-242	329	140	2.23	9.21e-16	GB19472	Protein anon-73B1
GB17432-RA-1970	158	67	2.23	4.62e-08	GB17432
GB14791-RA-1526	97	41	2.24	3.28e-05	GB14791	bellwether
GB15152-RA-296	130	55	2.24	8.83e-07	GB15152	CG1227
GB10222-RA-562	487	206	2.24	2.4e-23	GB10222	CG31954
GB14315-RA-2027	314	133	2.24	2.84e-15	GB14315	CG8001
GB13338-RA-908	307	130	2.24	6.4e-15	GB13338
GB13023-RA-1515	785	331	2.25	2.79e-37	GB13023	Glycerol kinase
GB17892-RA-3101	604	254	2.25	4.27e-29	GB17892
GB17961-RA-263	533	224	2.25	9.82e-26	GB17961
GB16180-RA-1238	88	37	2.25	8.85e-05	GB16180
GB16127-RA-2114	76	32	2.25	0.000177	GB16127
GB13253-RA-2126	69	29	2.25	0.000646	GB13253
GB15524-RA-2852	117	49	2.26	3.28e-06	GB15524	adenosine 2
GB18898-RA-1110	1332	558	2.26	1.6e-63	GB18898	CG11642
GB18442-RA-259	93	39	2.26	4.56e-05	GB18442	CG13142
GB10472-RA-677	172	72	2.26	7.64e-09	GB10472	CG17141
GB17141-RA-927	93	39	2.26	4.56e-05	GB17141	CG9253
GB14210-RA-712	1130	473	2.26	6.49e-54	GB14210	Superoxide dismutase [Cu-Zn]
GB11667-RA-927	641	268	2.27	4.63e-31	GB11667	CG1836
GB14688-RA-290	247	103	2.27	1.91e-12	GB14688	CG2177
GB11368-RA-1743	55	23	2.27	0.00349	GB11368	CG3530
GB19875-RA-323	470	196	2.27	4.54e-23	GB19875	CG5493
GB11172-RA-1118	72	30	2.27	0.000393	GB11172	Septin 4
GB19796-RA-478	212	88	2.28	5.68e-11	GB19796	CG13392
GB17531-RA-617	3988	1656	2.28	1.01e-190	GB17531	Dihydropteridine reductase
GB18042-RA-1010	1753	728	2.28	1.94e-84	GB18042	Oligosaccharyltransferase 48kD subunit
GB15903-RA-1145	89	37	2.28	6.38e-05	GB15903
GB11055-RA-1127	390	161	2.29	1.22e-19	GB11055	polyA-binding protein
GB11569-RA-893	104	43	2.29	8.8e-06	GB11569	Protein midA homolog, mitochondrial
GB19465-RA-452	4384	1811	2.29	1.25e-211	GB19465	Ribosomal protein L12
GB16486-RA-867	186	77	2.29	5.71e-10	GB16486	scalloped
GB17379-RA-2106	420	174	2.29	5.67e-21	GB17379	CG4567
GB14152-RA-1573	58	24	2.29	0.0021	GB14152
GB14769-RA-225	51	21	2.3	0.00347	GB14769	CG7011
GB17476-RA-384	440	181	2.3	2.59e-22	GB17476	NADH:ubiquinone reductase 23kD subunit precursor
GB14786-RA-2117	374	154	2.3	5.14e-19	GB14786	Neurochondrin homolog
GB17595-RA-599	2475	1018	2.3	6.4e-121	GB17595	Palmitoyl-protein thioesterase 1
GB16394-RA-1880	286	118	2.3	1.2e-14	GB16394	pancreatic eIF-2alpha kinase
GB11778-RA-1632	51	21	2.3	0.00347	GB11778
GB13507-RA-916	56	23	2.31	0.0025	GB13507	CG10623
GB18645-RA-2058	78	32	2.31	0.000146	GB18645	CG11070
GB13112-RA-208	1745	717	2.31	1.13e-85	GB13112	CG11377
GB11662-RA-477	621	255	2.31	3.7e-31	GB11662	CG1675
GB18337-RA-737	477	196	2.31	4.52e-24	GB18337	CG2774
GB17218-RA-1408	78	32	2.31	0.000146	GB17218	CG30104
GB14115-RA-200	566	232	2.31	1.44e-28	GB14115	CG4221
GB17302-RA-738	61	25	2.31	0.000866	GB17302	CG5684
GB16991-RA-314	78	32	2.31	0.000146	GB16991	CG5906
GB14068-RA-783	56	23	2.31	0.0025	GB14068	Tetraspanin 29Fb
GB14448-RA-3453	78	32	2.31	0.000146	GB14448
GB19931-RA-1016	73	30	2.31	0.000178	GB19931
GB17523-RA-1757	169	69	2.32	4.64e-09	GB17523	CG5899
GB18570-RA-862	44	18	2.32	0.00795	GB18570	CG6413
GB17027-RA-2021	137	56	2.32	1.44e-07	GB17027	CG8777
GB11956-RA-722	379	155	2.32	1.63e-19	GB11956	Tafazzin homolog
GB17343-RA-2049	44	18	2.32	0.00795	GB17343	tout-velu
GB11404-RA-656	103	42	2.32	4.6e-06	GB11404	tricornered
GB13029-RA-1582	1994	813	2.32	2.78e-99	GB13029
[truncated: 1,037 more rows]

## Sheet: V+P+ vs V+P-
Tag ID	V+P+ (Seqs: A)	V+P- (Seqs: B)	Seq Odds ratio A:B	Q value	Honey bee gene	Fly ortholog
GB10005-RA-1298	190	278	0.65	0.000125	GB10005	Drebrin-like protein
GB10018-RA-361	59	117	0.48	7.19e-05	GB10018	Sarcoplasmic calcium-binding protein 2
GB10023-RA-1136	124	198	0.6	0.00016	GB10023
GB10026-RA-1242	1222	3329	0.35	5.28e-243	GB10026
GB10038-RA-1037	12	37	0.31	0.00345	GB10038
GB10039-RA-290	167	275	0.58	6.47e-07	GB10039	CG1319
GB10050-RA-1247	81	140	0.55	0.000392	GB10050
GB10054-RA-57	263	430	0.58	1.27e-10	GB10054	mitochondrial ribosomal protein L17
GB10056-RA-512	100	191	0.5	2.87e-07	GB10056	CG32409
GB10073-RA-1658	8	33	0.23	0.00129	GB10073	Ef1alpha-like factor
GB10076-RA-48	38	75	0.48	0.00443	GB10076	CG32448
GB10088-RA-593	64	136	0.45	1.98e-06	GB10088	CG4139
GB10090-RA-1022	55	118	0.44	9.04e-06	GB10090	CG7288
GB10095-RA-341	32	69	0.44	0.00201	GB10095	MAP kinase-specific phosphatase
GB10100-RA-28	84	185	0.43	2.06e-09	GB10100	CG8199
GB10105-RA-1519	1	25	0.04	1.38e-06	GB10105
GB10106-RA-1283	43	94	0.44	8.98e-05	GB10106	CG7764
GB10107-RA-368	260	757	0.33	2.1e-60	GB10107	CG6459
GB10120-RA-1587	81	159	0.48	2.3e-06	GB10120
GB10127-RA-1281	9	32	0.27	0.00462	GB10127	Ubiquitin carboxyl-terminal hydrolase
GB10130-RA-1103	14	43	0.31	0.00122	GB10130	CTP:phosphocholine cytidylyltransferase 2
GB10136-RA-1351	113	257	0.42	8.24e-14	GB10136	painless
GB10136-RA-2498	38	106	0.34	7.06e-08	GB10136	painless
GB10149-RA-789	18	49	0.35	0.00161	GB10149	Negative elongation factor E
GB10154-RA-1043	138	197	0.67	0.00497	GB10154	CG10646
GB10156-RA-605	251	398	0.6	8.09e-09	GB10156	UDP-xylose and UDP-N-acetylglucosamine transporter-like
GB10162-RA-644	342	504	0.65	1.31e-08	GB10162	mitochondrial ribosomal protein S2
GB10164-RA-3420	1	11	0.09	0.00951	GB10164	CG12785
GB10175-RA-14584	84	135	0.59	0.00312	GB10175
GB10175-RA-660	16	51	0.3	0.000186	GB10175
GB10176-RA-156	1955	2941	0.63	2.32e-54	GB10176
GB10193-RA-30	1	12	0.08	0.00521	GB10193	Coiled-coil domain-containing protein 130 homolog
GB10195-RA-3269	54	101	0.51	0.000907	GB10195	Exportin 6
GB10203-RA-322	16	85	0.18	1.04e-11	GB10203	Phosphotyrosyl phosphatase activator
GB10203-RA-38	146	226	0.61	0.000104	GB10203	Phosphotyrosyl phosphatase activator
GB10204-RA-239	80	167	0.46	9.76e-08	GB10204
GB10208-RA-2982	171	387	0.42	9.44e-21	GB10208	swiss cheese
GB10208-RA-2983	89	199	0.43	2.43e-10	GB10208	swiss cheese
GB10220-RA-78	2	16	0.12	0.00336	GB10220
GB10236-RA-1944	1	12	0.08	0.00521	GB10236	Protein HIRA homolog
GB10249-RA-2129	121	179	0.64	0.00355	GB10249
GB10251-RA-1064	124	220	0.54	6.42e-07	GB10251
GB10255-RA-7	351	640	0.52	1.46e-21	GB10255
GB10260-RA-7178	135	302	0.43	8.06e-16	GB10260	Ankyrin 2
GB10265-RA-350	164	250	0.62	6.55e-05	GB10265	CG2677
GB10269-RA-313	393	577	0.65	1.14e-09	GB10269
GB10272-RA-809	409	653	0.6	6.88e-15	GB10272	Eukaryotic translation initiation factor 3 subunit G-1
GB10273-RA-1074	153	225	0.65	0.000728	GB10273
GB10274-RA-1970	116	177	0.62	0.00157	GB10274	Conserved oligomeric Golgi complex subunit 7
GB10281-RA-3545	131	217	0.57	1.34e-05	GB10281	wings apart-like
GB10284-RA-1	494	823	0.57	1.67e-21	GB10284	CG6463
GB10285-RA-590	7	77	0.09	1.28e-15	GB10285
GB10287-RA-656	29	142	0.19	1.81e-18	GB10287	CG11284
GB10293-RA-2315	85	146	0.55	0.000251	GB10293	aubergine
GB10298-RA-132	51	124	0.39	1.49e-07	GB10298
GB10300-RA-263	171	343	0.47	1.9e-14	GB10300
GB10312-RA-1730	114	181	0.6	0.0004	GB10312	CG7461
GB10314-RA-348	87	137	0.6	0.00462	GB10314	CG14549
GB10327-RA-1376	349	586	0.57	1.33e-15	GB10327	Differentially expressed in FDCP 8 homolog
GB10329-RA-107	580	1026	0.54	5.56e-32	GB10329	Small ribonucleoprotein particle protein
GB10339-RA-195	462	1185	0.37	7.24e-79	GB10339	lethal (2) essential for life
GB10342-RA-2150	58	103	0.54	0.00302	GB10342	tweety
GB10352-RA-1052	4	22	0.17	0.00494	GB10352	6-phosphofructo-2-kinase
GB10357-RA-134	118	194	0.58	6.85e-05	GB10357	CG7314
GB10361-RA-347	691	1083	0.61	3.96e-23	GB10361	mago nashi
GB10364-RA-1056	1	18	0.05	0.000698	GB10364	CG10414
GB10364-RA-1295	41	96	0.41	1.69e-05	GB10364	CG10414
GB10365-RA-2208	125	184	0.65	0.00352	GB10365	Calpain C
GB10378-RA-1784	245	356	0.65	1.05e-05	GB10378
GB10379-RA-2732	114	205	0.53	1.22e-06	GB10379	smoothened
GB10407-RA-386	152	226	0.64	0.000478	GB10407
GB10409-RA-104	36	79	0.43	0.000385	GB10409	CG7789
GB10419-RA-933	214	331	0.61	6.79e-07	GB10419	CG14946
GB10422-RA-1327	5	32	0.15	8.7e-05	GB10422	tamas
GB10423-RA-692	52	97	0.51	0.00171	GB10423	CG17180
GB10434-RA-4007	70	126	0.53	0.000414	GB10434
GB10436-RA-608	8	34	0.22	0.000812	GB10436	CG9446
GB10452-RA-80	126	197	0.61	0.000346	GB10452	CG2974
GB10462-RA-2312	102	174	0.56	6.85e-05	GB10462
GB10483-RA-827	7	33	0.2	0.000497	GB10483
GB10485-RA-924	76	157	0.46	4.86e-07	GB10485	CG3085
GB10488-RA-3099	32	100	0.3	1.94e-08	GB10488	CG17665
GB10491-RA-1940	301	473	0.61	3.08e-10	GB10491	burgundy
GB10511-RA-631	313	517	0.58	3.87e-13	GB10511
GB10516-RA-193	196	282	0.66	0.000233	GB10516	CG7781
GB10530-RA-1089	59	119	0.47	3.98e-05	GB10530	CG1898
GB10530-RA-1139	159	264	0.57	7.33e-07	GB10530	CG1898
GB10534-RA-1260	19	47	0.38	0.00587	GB10534	Laminin B2
GB10538-RA-818	82	153	0.51	1.86e-05	GB10538	Molybdenum cofactor synthesis protein 2B
GB10544-RA-410	57	119	0.46	1.65e-05	GB10544	CG17765
GB10545-RA-411	1559	2653	0.56	1.77e-74	GB10545	Troponin C at 73F
GB10550-RA-737	45	89	0.48	0.00104	GB10550
GB10551-RA-908	18	45	0.38	0.0068	GB10551
GB10560-RA-1204	268	450	0.57	5.21e-12	GB10560
GB10572-RA-1595	144	272	0.5	5.07e-10	GB10572	CG15356
GB10574-RA-1220	223	584	0.36	7.62e-40	GB10574	Ephexin
GB10581-RA-1153	520	852	0.58	4.31e-21	GB10581	CG3156
GB10587-RA-1324	1046	1549	0.64	7.82e-27	GB10587	T-complex Chaperonin 5
GB10603-RA-3702	62	109	0.54	0.00201	GB10603	CG13917
GB10606-RA-343	51	89	0.54	0.00927	GB10606
GB10608-RA-935	1107	1659	0.63	3.97e-30	GB10608	Protein Mo25
GB10609-RA-797	291	454	0.61	1.46e-09	GB10609	CG8243
GB10617-RA-493	15	42	0.34	0.0035	GB10617
GB10626-RA-479	124	190	0.62	0.000863	GB10626	mitochondrial ribosomal protein L24
GB10632-RA-561	214	358	0.57	1.65e-09	GB10632	CG13746
GB10634-RA-524	141	279	0.48	1.96e-11	GB10634	CG9611
GB10635-RA-10856	12	55	0.21	9.14e-07	GB10635
GB10635-RA-10857	24	57	0.4	0.00279	GB10635
GB10652-RA-1292	326	553	0.56	3.18e-15	GB10652	CG9060
GB10654-RA-1451	44	111	0.38	4.29e-07	GB10654
GB10658-RA-46	227	400	0.54	2.71e-12	GB10658	lethal (3) neo18
GB10666-RA-249	187	357	0.5	1.82e-13	GB10666
GB10670-RA-1208	6	30	0.19	0.000775	GB10670
GB10670-RA-1385	288	591	0.46	3.05e-26	GB10670
GB10685-RA-2303	18	53	0.32	0.000341	GB10685
GB10686-RA-155	76	147	0.49	9.65e-06	GB10686	small nuclear ribonucleoprotein at 69D
GB10695-RA-848	1133	1756	0.61	3.2e-36	GB10695	Pyruvate kinase
GB10699-RA-659	251	412	0.58	2.76e-10	GB10699	CG7033
GB10702-RA-89	4	21	0.18	0.00801	GB10702	Putative FYVE finger-containing phosphoinositide kinase fab1
GB10704-RA-1271	240	513	0.44	1.32e-24	GB10704
GB10709-RA-872	171	335	0.49	1.4e-13	GB10709	steamer duck
GB10717-RA-190	22	59	0.35	0.000442	GB10717	Muscle protein 20
GB10723-RA-554	180	465	0.37	5.78e-31	GB10723	CG4325
GB10726-RA-1241	2	15	0.13	0.00587	GB10726
GB10738-RA-1508	128	233	0.52	6.65e-08	GB10738
GB10739-RA-637	116	247	0.45	9.89e-12	GB10739	CG6697
GB10743-RA-233	1604	2362	0.65	4.46e-40	GB10743
GB10745-RA-399	63	133	0.45	3.2e-06	GB10745	CG32103
GB10746-RA-458	359	714	0.48	1.46e-29	GB10746	CG12795
GB10754-RA-2285	112	187	0.57	5.64e-05	GB10754	fused
GB10769-RA-981	21	53	0.38	0.00218	GB10769	Mitochondrial Transcription Factor B1
GB10774-RA-1151	317	492	0.61	4.11e-10	GB10774	innexin 7
GB10777-RA-889	203	478	0.4	8.54e-28	GB10777	Probable cysteine desulfurase, mitochondrial
GB10778-RA-329	165	296	0.53	1.46e-09	GB10778
GB10781-RA-635	81	133	0.58	0.00205	GB10781	Transcription factor TFIIFbeta
GB10793-RA-775	5	25	0.19	0.00161	GB10793
GB10807-RA-551	347	736	0.45	6.27e-35	GB10807	ATP-dependent Clp protease proteolytic subunit
GB10810-RA-5393	79	129	0.58	0.00283	GB10810	kohtalo
GB10812-RA-75	378	601	0.6	1.61e-13	GB10812	CG3262
GB10815-RA-1081	21	55	0.36	0.00106	GB10815	CG2201
GB10818-RA-584	67	145	0.44	3.37e-07	GB10818
GB10819-RA-912	278	484	0.55	2.4e-14	GB10819	Actin-related protein 87C
GB10838-RA-42	323	519	0.59	4.82e-12	GB10838	CG13994
GB10850-RA-1223	85	177	0.46	4.21e-08	GB10850	lethal (2) tumorous imaginal discs
GB10853-RA-123	74	144	0.49	1.02e-05	GB10853	Methyltransferase-like protein 13
GB10853-RA-1319	148	257	0.55	1.49e-07	GB10853	Methyltransferase-like protein 13
GB10859-RA-449	806	1593	0.48	1.73e-65	GB10859	CG2014
GB10863-RA-1064	20	51	0.37	0.00253	GB10863	Mitogen-activated protein kinase phosphatase 3
GB10870-RA-2004	47	127	0.35	4.6e-09	GB10870
GB10871-RA-1505	20	52	0.37	0.00177	GB10871	fizzy
GB10874-RA-2266	168	326	0.49	1.14e-12	GB10874
GB10882-RA-668	333	503	0.63	2.18e-09	GB10882	Protein-L-isoaspartate (D-aspartate) O-methyltransferase
GB10884-RA-1544	66	138	0.45	2.66e-06	GB10884
GB10894-RA-972	74	213	0.33	1.89e-16	GB10894	CG31467
GB10896-RA-40	564	852	0.63	6.1e-16	GB10896	CG31997
GB10903-RA-77	2052	2974	0.66	2.37e-47	GB10903	Ribosomal protein L32
GB10907-RA-3796	432	746	0.55	1.29e-21	GB10907	Inositol 1,4,5-triphosphate kinase 1
GB10915-RA-1538	50	205	0.23	3.35e-23	GB10915	Protein kintoun
GB10918-RA-932	539	787	0.65	8.51e-13	GB10918	CG31216
GB10922-RA-89	2	25	0.08	1.65e-05	GB10922
GB10923-RA-515	39	77	0.48	0.00376	GB10923
GB10926-RA-128	545	1661	0.31	3.53e-140	GB10926	CG14290
GB10938-RA-1235	75	140	0.51	4.65e-05	GB10938	CG3278
GB10944-RA-474	233	370	0.6	2.91e-08	GB10944	mitochondrial ribosomal protein L22
GB10946-RA-1820	120	194	0.59	0.000123	GB10946
GB10949-RA-1706	228	337	0.64	7.26e-06	GB10949	CG11184
GB10954-RA-1136	56	148	0.36	4.14e-10	GB10954	CG14590
GB10955-RA-1547	212	317	0.64	9.04e-06	GB10955	CG7207
GB10960-RA-1894	60	129	0.44	2.79e-06	GB10960	CG3711
GB10966-RA-950	164	308	0.51	3.8e-11	GB10966	G protein alphai subunit 65A
GB10967-RA-578	367	899	0.39	1.65e-55	GB10967
GB10987-RA-1004	43	84	0.49	0.00196	GB10987	waclaw; bobby sox
GB10989-RA-1805	148	300	0.47	7.22e-13	GB10989	V-type proton ATPase catalytic subunit A isoform 2
GB10993-RA-1087	48	86	0.53	0.00719	GB10993
GB11020-RA-2237	3	20	0.14	0.0044	GB11020	CG6761
GB11022-RA-1178	136	207	0.62	0.000479	GB11022
GB11022-RA-678	32	65	0.47	0.00668	GB11022
GB11026-RA-1281	13	41	0.3	0.00137	GB11026	CG16896
GB11026-RA-788	23	65	0.34	5.69e-05	GB11026	CG16896
GB11028-RA-2531	167	288	0.55	2.21e-08	GB11028	alpha actinin
GB11034-RA-2076	43	111	0.37	2.36e-07	GB11034	CG7955
GB11072-RA-449	438	758	0.55	3.63e-22	GB11072	CG30053
GB11074-RA-1013	125	265	0.45	1.58e-12	GB11074	Protein Cep78 homolog
GB11086-RA-7113	62	123	0.48	4.32e-05	GB11086
GB11089-RA-2522	69	123	0.53	0.000629	GB11089
GB11091-RA-1160	16	43	0.35	0.00446	GB11091
GB11106-RA-506	52	109	0.45	5.24e-05	GB11106	CG1591
GB11117-RA-268	104	190	0.52	1.76e-06	GB11117
GB11117-RA-382	1596	2510	0.6	1.14e-54	GB11117
GB11125-RA-1068	44	104	0.4	5.21e-06	GB11125
GB11130-RA-831	1	11	0.09	0.00951	GB11130	transformer 2
GB11139-RA-311	62	113	0.52	0.000713	GB11139
GB11141-RA-1877	180	347	0.49	2.55e-13	GB11141	latheo
GB11144-RA-101	205	349	0.56	1.04e-09	GB11144	mitochondrial ribosomal protein L51
GB11146-RA-429	153	238	0.61	5.45e-05	GB11146	mitochondrial ribosomal protein L4
GB11152-RA-1422	432	860	0.48	7.8e-36	GB11152	CG3332
GB11154-RA-821	33	70	0.45	0.00231	GB11154
GB11155-RA-1451	89	148	0.57	0.000565	GB11155
GB11155-RA-842	231	387	0.57	2.65e-10	GB11155
GB11156-RA-2255	332	517	0.61	9.3e-11	GB11156	CG32344
GB11156-RA-908	38	206	0.18	8.55e-29	GB11156	CG32344
GB11162-RA-129	97	156	0.59	0.000989	GB11162	mitochondrial ribosomal protein S35
GB11163-RA-584	25	58	0.41	0.00332	GB11163	CG5005
GB11173-RA-443	55	116	0.45	1.7e-05	GB11173
GB11178-RA-139	11	42	0.25	0.00018	GB11178
GB11190-RA-782	248	358	0.66	1.19e-05	GB11190
GB11196-RA-744	400	709	0.54	3.56e-22	GB11196
GB11199-RA-512	41	104	0.37	9.68e-07	GB11199
GB11200-RA-766	208	335	0.59	6.88e-08	GB11200	Diphthamide methyltransferase
GB11205-RA-161	209	392	0.51	4.01e-14	GB11205	CG14145
GB11212-RA-1343	6	24	0.24	0.00716	GB11212
GB11220-RA-1148	390	629	0.59	7.71e-15	GB11220
GB11225-RA-1211	637	1020	0.59	1.95e-23	GB11225
GB11227-RA-392	73	117	0.59	0.00881	GB11227	Ribosomal protein S27A
GB11227-RA-413	2404	3620	0.63	2.83e-67	GB11227	Ribosomal protein S27A
GB11230-RA-524	138	239	0.55	4.77e-07	GB11230	CG32147
GB11232-RA-2972	30	63	0.45	0.00516	GB11232
GB11244-RA-1029	34	85	0.38	2.49e-05	GB11244	nicastrin
GB11248-RA-391	5	27	0.18	0.00119	GB11248
GB11256-RA-273	152	318	0.45	1.2e-14	GB11256
GB11260-RA-1148	156	240	0.62	7.87e-05	GB11260	CG1100
GB11260-RA-1149	142	204	0.66	0.00343	GB11260	CG1100
GB11263-RA-778	276	407	0.64	5.3e-07	GB11263	CG13284
GB11267-RA-15	3	20	0.14	0.0044	GB11267
GB11267-RA-153	150	312	0.46	3.16e-14	GB11267
GB11274-RA-1007	142	244	0.55	5.16e-07	GB11274	CG11710
GB11277-RA-503	1	12	0.08	0.00521	GB11277	CG12304
GB11277-RA-551	809	1756	0.44	6.81e-88	GB11277	CG12304
GB11284-RA-99	66	114	0.55	0.00218	GB11284	Proteasome 35kD subunit
GB11285-RA-1757	138	197	0.67	0.00497	GB11285	CG31739
GB11289-RA-1142	111	244	0.43	2.33e-12	GB11289	CG9581
GB11298-RA-1192	7177	14195	0.48	0	GB11298	CG5390
GB11298-RA-803	97	157	0.59	0.000792	GB11298	CG5390
GB11299-RA-473	777	1259	0.59	2.38e-30	GB11299	Ribosomal protein L19
GB11307-RA-244	24	77	0.3	8.15e-07	GB11307	CG1360
GB11319-RA-196	89	166	0.51	5.71e-06	GB11319
GB11320-RA-641	83	155	0.51	1.59e-05	GB11320	dribble
GB11325-RA-718	31	101	0.29	3.93e-09	GB11325	suppressor of white-apricot
GB11335-RA-1396	340	696	0.46	1.14e-30	GB11335	CG9413
GB11337-RA-5426	25	88	0.27	1.46e-08	GB11337
GB11337-RA-7922	19	67	0.27	1.97e-06	GB11337
GB11343-RA-1219	149	241	0.59	9.31e-06	GB11343
GB11348-RA-1490	262	381	0.65	4.04e-06	GB11348	Nucleolar protein at 60B
GB11358-RA-2410	135	242	0.53	7.83e-08	GB11358
GB11358-RA-2686	10	33	0.29	0.00644	GB11358
GB11358-RA-27295	514	947	0.52	5.81e-33	GB11358
GB11359-RA-1397	35	86	0.39	3.07e-05	GB11359	Methionyl-tRNA synthetase
GB11375-RA-438	151	223	0.64	0.000667	GB11375
GB11377-RA-353	55	101	0.52	0.00134	GB11377	CG6401
GB11387-RA-1421	7	27	0.25	0.00466	GB11387
GB11393-RA-1233	152	259	0.56	1.93e-07	GB11393	Protein KBP homolog
GB11395-RA-1845	138	246	0.53	7.92e-08	GB11395
GB11397-RA-110	958	1688	0.54	3.65e-52	GB11397	Ribosomal protein L29
GB11397-RA-89	1	48	0.02	2.31e-12	GB11397	Ribosomal protein L29
GB11407-RA-6783	332	551	0.57	3.47e-14	GB11407	β Spectrin
GB11408-RA-8819	173	351	0.47	3.99e-15	GB11408	multiple ankyrin repeats single KH domain
GB11410-RA-409	22	50	0.42	0.00996	GB11410	A kinase anchor protein 200
GB11410-RA-812	210	786	0.25	1.01e-82	GB11410	A kinase anchor protein 200
GB11451-RA-496	2	17	0.11	0.00609	GB11451	EF-hand domain-containing protein CG10641
GB11454-RA-1526	217	331	0.62	1.9e-06	GB11454	Guanine nucleotide-binding protein-like 3 homolog
GB11454-RA-1640	84	150	0.53	8.54e-05	GB11454	Guanine nucleotide-binding protein-like 3 homolog
GB11460-RA-31	131	210	0.59	6.6e-05	GB11460
GB11461-RA-1350	11	42	0.25	0.00018	GB11461	CG4347
GB11461-RA-1458	1	19	0.05	0.000379	GB11461	CG4347
GB11461-RA-1478	1796	2924	0.58	1.51e-71	GB11461	CG4347
GB11481-RA-2495	13	37	0.33	0.00668	GB11481
GB11484-RA-700	145	229	0.6	3.25e-05	GB11484	CG1142
GB11487-RA-934	27	102	0.25	8.49e-11	GB11487	G-protein coupled receptor moody
GB11489-RA-334	98	244	0.38	2.22e-15	GB11489	NADH:ubiquinone reductase 42kD subunit precursor
GB11495-RA-515	196	285	0.65	0.000134	GB11495	Probable 28 kDa Golgi SNARE protein
GB11502-RA-2360	119	177	0.64	0.00325	GB11502	cadmus
GB11504-RA-639	275	461	0.57	2.69e-12	GB11504	CG8297
GB11514-RA-956	76	146	0.5	1.28e-05	GB11514	Serine/threonine-protein kinase PITSLRE
GB11515-RA-2294	97	147	0.63	0.00645	GB11515	septin interacting protein 1
GB11520-RA-2522	185	407	0.43	9.9e-21	GB11520
GB11537-RA-659	516	992	0.49	3.78e-38	GB11537	CG11134
GB11546-RA-953	231	370	0.59	1.66e-08	GB11546
GB11560-RA-923	678	1423	0.45	1.45e-66	GB11560	CG1287
GB11568-RA-515	71	167	0.4	1.6e-09	GB11568	CG7168
GB11569-RA-873	6	32	0.18	0.00015	GB11569	Protein midA homolog, mitochondrial
GB11574-RA-3590	389	645	0.57	1.04e-16	GB11574	CG13900
GB11576-RA-71	420	636	0.63	5.11e-12	GB11576	barrier to autointegration factor
GB11582-RA-780	46	85	0.51	0.00462	GB11582	Mothers against dpp
GB11588-RA-145	518	924	0.53	1.92e-29	GB11588	deltaTrypsin; gammaTrypsin
GB11608-RA-785	9	35	0.24	0.000794	GB11608	CG9542
GB11608-RA-786	160	328	0.46	1.99e-14	GB11608	CG9542
GB11611-RA-507	10	38	0.25	0.000481	GB11611
GB11614-RA-1371	99	168	0.56	0.000111	GB11614	CG10590
GB11618-RA-377	56	123	0.43	2.86e-06	GB11618	Buzidau
GB11618-RA-641	62	122	0.48	5.8e-05	GB11618	Buzidau
GB11631-RA-257	116	203	0.54	4.09e-06	GB11631	CG13901
GB11640-RA-146	378	627	0.57	4.09e-16	GB11640	CG31855
GB11641-RA-137	9	34	0.25	0.00197	GB11641
GB11644-RA-2943	94	210	0.43	5.42e-11	GB11644	CG4320
GB11647-RA-1392	19	75	0.24	3.23e-08	GB11647	CG1973
GB11647-RA-2066	592	972	0.58	2.85e-24	GB11647	CG1973
GB11648-RA-383	17	48	0.34	0.00125	GB11648
GB11664-RA-2046	64	169	0.36	1.35e-11	GB11664	Glutaredoxin domain-containing cysteine-rich protein CG31559
GB11666-RA-704	3	20	0.14	0.0044	GB11666	Ribosomal L1 domain-containing protein CG13096
GB11667-RA-927	327	521	0.6	9.84e-12	GB11667	CG1836
GB11673-RA-1299	1	13	0.07	0.00283	GB11673
GB11675-RA-3552	43	131	0.31	9.29e-11	GB11675	CG12781
GB11681-RA-1052	2535	4933	0.49	4.75e-197	GB11681
GB11701-RA-1268	382	657	0.55	7.5e-19	GB11701	CG7057
GB11712-RA-1487	95	179	0.5	1.56e-06	GB11712
GB11718-RA-1184	159	240	0.63	0.000169	GB11718	mitochondrial ribosomal protein S5
GB11721-RA-512	80	140	0.54	0.00028	GB11721	CG6182
GB11727-RA-2904	348	987	0.34	9e-76	GB11727
GB11731-RA-11770	0	13	0	0.00201	GB11731
GB11731-RA-6195	74	129	0.55	0.000759	GB11731
GB11731-RA-6196	189	304	0.59	3.68e-07	GB11731
GB11748-RA-2144	78	174	0.43	5.59e-09	GB11748	CG7609
GB11752-RA-431	152	297	0.49	9.76e-12	GB11752
GB11760-RA-174	52	116	0.43	4.04e-06	GB11760
GB11762-RA-171	13	41	0.3	0.00137	GB11762
GB11762-RA-500	166	257	0.61	2.6e-05	GB11762
GB11762-RA-633	195	415	0.45	6.28e-20	GB11762
GB11765-RA-140	502	977	0.49	9.06e-39	GB11765	UPF0184 protein CG14818
GB11774-RA-257	108	232	0.44	2.76e-11	GB11774	Heme oxygenase
GB11775-RA-2657	210	348	0.57	6.32e-09	GB11775	vacuolar peduncle
GB11781-RA-1476	18	79	0.22	1.85e-09	GB11781
GB11804-RA-993	0	11	0	0.00719	GB11804	Mediator complex subunit 15
GB11810-RA-3065	96	208	0.44	2.82e-10	GB11810	Contactin
GB11814-RA-1175	874	2645	0.31	5.52e-222	GB11814
GB11817-RA-1571	175	252	0.66	0.000609	GB11817	CG4822
GB11817-RA-1692	217	382	0.54	1.13e-11	GB11817	CG4822
GB11823-RA-496	1	15	0.06	0.000814	GB11823	Protein O-mannosyltransferase 2
GB11830-RA-1748	27	103	0.25	5.37e-11	GB11830	Alanyl-tRNA synthetase
GB11847-RA-167	95	154	0.59	0.000868	GB11847	CG7519
GB11853-RA-1303	548	862	0.6	1.25e-18	GB11853	headcase
GB11854-RA-1205	189	293	0.61	5.01e-06	GB11854	CG3907
GB11856-RA-59	707	1027	0.65	2.02e-16	GB11856	Ubiquitin conjugating enzyme
GB11860-RA-479	28	73	0.36	6.01e-05	GB11860	coracle
GB11862-RA-128	10	33	0.29	0.00644	GB11862	CG6770
GB11865-RA-2686	157	369	0.4	4.04e-21	GB11865
GB11870-RA-2531	197	331	0.57	6.23e-09	GB11870	CG1869
GB11873-RA-1550	50	100	0.48	0.000333	GB11873	CG4670
GB11883-RA-2226	46	90	0.49	0.00117	GB11883
GB11883-RA-2583	45	87	0.49	0.00185	GB11883
GB11892-RA-1622	110	189	0.55	1.83e-05	GB11892	Glycogen phosphorylase
GB11895-RA-864	89	160	0.53	2.89e-05	GB11895	CG17187
GB11898-RA-494	465	697	0.63	1.33e-12	GB11898	Probable prefoldin subunit 3
GB11903-RA-1867	1	11	0.09	0.00951	GB11903
GB11906-RA-509	379	716	0.5	1.73e-26	GB11906	Probable eukaryotic translation initiation factor 6
GB11909-RA-621	35	79	0.42	0.000339	GB11909
GB11915-RA-1477	263	511	0.49	5.08e-20	GB11915
GB11916-RA-4492	39	94	0.39	1.16e-05	GB11916
GB11934-RA-1774	3	20	0.14	0.0044	GB11934	CG33251; CG9915
GB11943-RA-1214	19	134	0.13	1.04e-21	GB11943	Probable cytochrome P450 305a1
GB11948-RA-428	236	383	0.59	3.07e-09	GB11948
GB11950-RA-931	81	199	0.39	3.29e-12	GB11950
GB11958-RA-1717	227	457	0.47	2.06e-19	GB11958	CG7289
GB11965-RA-4441	32	65	0.47	0.00668	GB11965
GB11968-RA-1690	372	660	0.54	1.1e-20	GB11968	lethal (1) G0222
GB11972-RA-130	18	50	0.34	0.0011	GB11972
GB11973-RA-1452	23	61	0.36	0.000387	GB11973	Cytochrome P450 4g15
GB11973-RA-1530	338	522	0.62	1.31e-10	GB11973	Cytochrome P450 4g15
GB11973-RA-1600	44049	75899	0.55	0	GB11973	Cytochrome P450 4g15
GB11973-RA-458	40	88	0.43	0.000149	GB11973	Cytochrome P450 4g15
GB11975-RA-806	168	284	0.56	8.24e-08	GB11975	CG7883
GB11983-RA-1625	2004	3329	0.57	7.24e-87	GB11983	Angiotensin converting enzyme
GB11984-RA-71	171	405	0.4	1.14e-23	GB11984	Probable prefoldin subunit 4
GB12019-RA-563	81	169	0.46	8.37e-08	GB12019	tungus
GB12023-RA-689	214	327	0.62	1.98e-06	GB12023	CG6959
GB12026-RA-1276	18	65	0.26	2.08e-06	GB12026	CG15744
GB12026-RA-1537	205	323	0.6	4.18e-07	GB12026	CG15744
GB12026-RA-1538	500	995	0.48	1.81e-41	GB12026	CG15744
GB12027-RA-663	165	266	0.59	2.78e-06	GB12027	CG5041
GB12031-RA-1729	51	100	0.48	0.000499	GB12031	CG10217
GB12034-RA-1181	65	113	0.55	0.00201	GB12034	PHD finger and CXXC domain-containing protein CG17446
GB12036-RA-4372	268	498	0.51	1.52e-17	GB12036	diaphanous
GB12038-RA-62	101	151	0.64	0.00774	GB12038
GB12039-RA-647	71	142	0.48	3.45e-06	GB12039	Transport and Golgi organization 4
GB12042-RA-1883	100	150	0.63	0.00739	GB12042	ATP-dependent RNA helicase SUV3 homolog, mitochondrial
GB12050-RA-5351	22	62	0.34	0.00014	GB12050
GB12052-RA-3398	212	314	0.64	1.62e-05	GB12052
GB12054-RA-1049	408	766	0.51	8.81e-28	GB12054
GB12059-RA-439	494	753	0.62	1.32e-14	GB12059	CG5972
GB12067-RA-563	771	1504	0.49	5.67e-60	GB12067	GrpE protein homolog; GrpE protein homolog, mitochondrial
GB12071-RA-131	46	85	0.51	0.00462	GB12071	CG9272
GB12083-RA-2477	1	12	0.08	0.00521	GB12083	CG1718
GB12083-RA-4067	9	45	0.19	6.12e-06	GB12083	CG1718
GB12085-RA-1653	62	164	0.36	2.64e-11	GB12085
GB12086-RA-2748	223	367	0.58	3.12e-09	GB12086	CG4719
GB12087-RA-818	108	195	0.53	1.98e-06	GB12087	CG9752
GB12099-RA-13634	162	283	0.54	1.87e-08	GB12099	Probable E3 ubiquitin-protein ligase HERC2
GB12101-RA-1824	52	103	0.48	0.00023	GB12101
GB12105-RA-3131	51	95	0.51	0.00201	GB12105	CG7169
GB12105-RA-506	14	44	0.3	0.000807	GB12105	CG7169
GB12109-RA-1364	31	67	0.44	0.00236	GB12109	CG8591
GB12110-RA-242	0	15	0	0.000536	GB12110	CG18065; CG13430
GB12119-RA-1083	160	230	0.66	0.00142	GB12119	meiotic 9
GB12123-RA-2328	19	67	0.27	1.97e-06	GB12123	Glutamyl-prolyl-tRNA synthetase
GB12123-RA-4359	194	285	0.65	8.48e-05	GB12123	Glutamyl-prolyl-tRNA synthetase
GB12129-RA-2607	370	741	0.47	3.52e-31	GB12129
GB12132-RA-720	103	176	0.56	5.83e-05	GB12132
GB12144-RA-2033	132	203	0.62	0.000304	GB12144	NEM-sensitive fusion protein 2
GB12148-RA-2277	328	590	0.53	3.65e-19	GB12148	CG10254
GB12151-RA-2401	37	97	0.36	1.22e-06	GB12151
GB12155-RA-2712	33	69	0.45	0.00313	GB12155	CG14514
GB12157-RA-742	2	32	0.06	2.27e-07	GB12157	Putative homeodomain protein
GB12159-RA-1943	7	33	0.2	0.000497	GB12159	domeless
GB12159-RA-4448	43	157	0.26	6.49e-16	GB12159	domeless
GB12160-RA-3574	201	443	0.43	1.3e-22	GB12160	kurz
GB12165-RA-1833	52	122	0.41	5.22e-07	GB12165
GB12170-RA-1163	186	330	0.54	2.64e-10	GB12170	CG9104
GB12171-RA-1347	19	66	0.27	3.04e-06	GB12171
GB12171-RA-2128	37	82	0.43	0.000341	GB12171
GB12171-RA-3469	263	432	0.58	7.95e-11	GB12171
GB12175-RA-1892	159	249	0.61	2.16e-05	GB12175	CG8368
GB12179-RA-4121	199	301	0.63	1.05e-05	GB12179	Guanylyl cyclase at 76C
GB12180-RA-2978	165	296	0.53	1.46e-09	GB12180	Presequence protease, mitochondrial
GB12193-RA-1403	112	217	0.49	2.1e-08	GB12193	CG16940
GB12210-RA-346	104	184	0.54	8.62e-06	GB12210
GB12210-RA-670	94	284	0.31	2.17e-23	GB12210
GB12213-RA-3392	211	386	0.52	4.58e-13	GB12213
GB12218-RA-315	175	355	0.47	2.85e-15	GB12218
GB12219-RA-1268	515	768	0.64	1.05e-13	GB12219	COP9 complex homolog subunit 1 b
GB12223-RA-959	105	201	0.5	8.49e-08	GB12223	CG7206
GB12228-RA-2991	30	74	0.39	0.000132	GB12228
GB12229-RA-851	35	138	0.24	5.81e-15	GB12229	CG2006
GB12230-RA-195	213	305	0.66	0.000129	GB12230	Ribosomal protein LP1
GB12230-RA-273	53	122	0.41	8.86e-07	GB12230	Ribosomal protein LP1
GB12235-RA-192	60	106	0.54	0.00218	GB12235	Probable O-sialoglycoprotein endopeptidase 2
GB12237-RA-920	95	168	0.54	2.96e-05	GB12237	RRP12-like protein
GB12239-RA-215	67	148	0.43	7.81e-08	GB12239	Myofilin
GB12239-RA-216	140	284	0.47	2.8e-12	GB12239	Myofilin
GB12239-RA-307	308	469	0.62	4.55e-09	GB12239	Myofilin
GB12245-RA-401	7	46	0.14	3.43e-07	GB12245
GB12246-RA-2229	240	468	0.49	1.48e-18	GB12246	Hepatocyte growth factor regulated tyrosine kinase substrate
GB12250-RA-755	16	54	0.28	5.21e-05	GB12250
GB12251-RA-1049	0	11	0	0.00719	GB12251	CG5439
GB12251-RA-1433	74	133	0.53	0.000212	GB12251	CG5439
GB12261-RA-1007	195	314	0.59	2.21e-07	GB12261	Cyclin H
GB12263-RA-1376	10	33	0.29	0.00644	GB12263	CG9226
GB12269-RA-1652	36	84	0.41	0.000105	GB12269	CG6236
GB12270-RA-3053	96	180	0.51	1.74e-06	GB12270	Isoleucyl-tRNA synthetase
GB12272-RA-603	212	552	0.37	2.53e-37	GB12272	DNA-directed RNA polymerase subunit
GB12279-RA-668	83	131	0.6	0.00557	GB12279
GB12284-RA-43	5135	7392	0.66	1.19e-114	GB12284	Ribosomal protein L30
GB12288-RA-64	368	935	0.37	2.97e-61	GB12288
GB12289-RA-179	1732	3467	0.47	3.63e-147	GB12289	refractory to sigma P
GB12292-RA-494	9	50	0.17	4.54e-07	GB12292
GB12294-RA-616	1	17	0.06	0.000231	GB12294
GB12303-RA-2753	41	95	0.41	2.38e-05	GB12303
GB12305-RA-239	116	171	0.65	0.005	GB12305	TBP-associated factor 11
GB12310-RA-135	676	1208	0.53	1.21e-38	GB12310
GB12312-RA-1228	282	466	0.58	7.28e-12	GB12312
GB12321-RA-457	183	339	0.51	7.95e-12	GB12321	lethal (1) G0155
GB12325-RA-666	219	435	0.48	6.77e-18	GB12325
GB12328-RA-479	19	47	0.38	0.00587	GB12328
GB12328-RA-791	90	151	0.57	0.000488	GB12328
GB12341-RA-1607	482	734	0.62	3.64e-14	GB12341	Puff-specific protein Bx42
GB12343-RA-266	271	426	0.6	3.07e-09	GB12343	CG1724
GB12344-RA-724	70	132	0.5	6.21e-05	GB12344	CG2078
GB12357-RA-429	152	264	0.55	7.7e-08	GB12357
GB12361-RA-10	2033	3125	0.62	8.94e-63	GB12361	Ribosomal protein L24
GB12370-RA-1343	55	94	0.56	0.00996	GB12370	nuclear RNA export factor 2
GB12372-RA-64	67	116	0.55	0.00187	GB12372	CG11537
GB12377-RA-108	9	31	0.28	0.00449	GB12377
GB12381-RA-329	348	521	0.64	2.07e-09	GB12381	Eukaryotic translation initiation factor 3 subunit J
GB12388-RA-443	178	274	0.62	1.45e-05	GB12388	CG7911; CG15525
GB12392-RA-1275	109	187	0.55	2.16e-05	GB12392	CG2685
GB12395-RA-1374	47	128	0.35	1.66e-09	GB12395	Signal transducing adaptor molecule
GB12397-RA-2033	19	46	0.39	0.00821	GB12397	CG6142
GB12402-RA-488	1188	1840	0.61	7.9e-38	GB12402	CG1707
GB12406-RA-230	326	604	0.51	3.88e-21	GB12406	CG12123
GB12414-RA-2433	151	344	0.42	1.37e-18	GB12414
GB12416-RA-582	76	153	0.47	1.65e-06	GB12416
GB12416-RA-603	191	400	0.45	1.71e-18	GB12416
GB12418-RA-1385	98	225	0.41	1.76e-12	GB12418	Protein SPT2 homolog
GB12425-RA-1433	331	593	0.53	4.88e-19	GB12425
GB12427-RA-2150	1	11	0.09	0.00951	GB12427
GB12432-RA-11327	78	139	0.53	0.00013	GB12432	Transcription-associated protein 1
GB12436-RA-7033	11	49	0.21	6.47e-06	GB12436	CG18214
GB12439-RA-392	29	67	0.41	0.000884	GB12439	Putative riboflavin kinase
GB12446-RA-122	79	172	0.44	1.74e-08	GB12446	CG30077
GB12457-RA-1097	26	64	0.39	0.000506	GB12457	CG12125
GB12469-RA-557	98	171	0.54	3.85e-05	GB12469
GB12471-RA-2279	276	560	0.47	2.94e-24	GB12471	CG5290
GB12472-RA-2246	66	144	0.44	2.88e-07	GB12472
GB12479-RA-241	22	54	0.39	0.00268	GB12479	Peptidyl-prolyl cis-trans isomerase
GB12485-RA-89	202	462	0.42	3.36e-25	GB12485	CG10466
GB12486-RA-1736	131	191	0.65	0.0038	GB12486	DNA polymerase alpha 73kD
GB12491-RA-1023	104	190	0.52	1.76e-06	GB12491	lethal (2) neighbor of tid
GB12495-RA-1463	62	141	0.42	1.46e-07	GB12495	CG17108
GB12495-RA-1579	112	226	0.47	7.4e-10	GB12495	CG17108
GB12495-RA-1599	178	266	0.64	7.25e-05	GB12495	CG17108
GB12498-RA-2195	59	109	0.51	0.000696	GB12498	Myb oncogene-like
GB12499-RA-1625	68	124	0.52	0.000342	GB12499	CG1815
GB12500-RA-22	71	133	0.51	6.96e-05	GB12500
GB12508-RA-360	753	1631	0.44	3.52e-81	GB12508	Ribosomal protein L23A
GB12512-RA-384	154	221	0.66	0.00191	GB12512
GB12525-RA-4127	211	355	0.57	1.66e-09	GB12525
GB12529-RA-824	29	64	0.43	0.00239	GB12529	CG1753
GB12543-RA-1203	1788	4454	0.38	1.19e-284	GB12543
GB12548-RA-504	83	177	0.45	1.68e-08	GB12548	CG18596
GB12562-RA-235	1	11	0.09	0.00951	GB12562	CG13360
GB12563-RA-78	16	59	0.26	5.69e-06	GB12563
GB12567-RA-1844	3	20	0.14	0.0044	GB12567	bubblegum
GB12567-RA-1865	575	1107	0.49	1e-42	GB12567	bubblegum
GB12574-RA-602	136	347	0.37	1.05e-22	GB12574	CG2608
GB12578-RA-1697	187	278	0.64	6.2e-05	GB12578
GB12579-RA-2115	22	54	0.39	0.00268	GB12579
GB12581-RA-1718	14	39	0.34	0.00326	GB12581
GB12591-RA-1446	284	414	0.65	9.16e-07	GB12591	CG9941
GB12592-RA-3912	67	113	0.56	0.0038	GB12592	CAP-D2 condensin subunit
GB12607-RA-1124	130	204	0.61	0.000141	GB12607
GB12607-RA-1501	91	185	0.47	5.22e-08	GB12607
GB12607-RA-1502	175	439	0.38	4.96e-28	GB12607
GB12607-RA-1522	18307	40297	0.43	0	GB12607
GB12607-RA-803	69	121	0.54	0.00104	GB12607
GB12630-RA-2261	169	258	0.62	3.67e-05	GB12630	Glutaminyl-tRNA synthetase
GB12630-RA-9	112	203	0.52	1.01e-06	GB12630	Glutaminyl-tRNA synthetase
GB12631-RA-1127	83	164	0.48	1.24e-06	GB12631	CG10069
GB12633-RA-323	4311	12347	0.33	0	GB12633	Ribosomal protein L23
GB12640-RA-732	1334	1926	0.66	5.39e-30	GB12640
GB12647-RA-1583	665	1305	0.48	9.53e-53	GB12647	Aspartyl-tRNA synthetase
GB12652-RA-1262	307	479	0.61	4.36e-10	GB12652	DEAD box protein 45A
GB12658-RA-6308	2	15	0.13	0.00587	GB12658	absent, small, or homeotic discs 1
GB12660-RA-645	41	93	0.42	4.69e-05	GB12660	CG13016
GB12674-RA-902	255	586	0.41	2.68e-32	GB12674
GB12675-RA-318	60	105	0.54	0.00281	GB12675	Rab-related protein 3
GB12677-RA-17	17	70	0.23	8.51e-08	GB12677
GB12688-RA-5403	133	285	0.44	1.15e-13	GB12688	CG10198
GB12694-RA-423	1937	2946	0.63	7.87e-57	GB12694
GB12707-RA-2258	15	62	0.23	5.73e-07	GB12707
GB12712-RA-1505	2	15	0.13	0.00587	GB12712
GB12712-RA-2508	51	119	0.41	8.75e-07	GB12712
GB12730-RA-581	117	175	0.64	0.00296	GB12730	CG5071
GB12737-RA-467	59	133	0.42	4.63e-07	GB12737
GB12752-RA-3181	149	253	0.56	5.55e-07	GB12752
GB12756-RA-4272	124	194	0.61	0.000381	GB12756	virilizer
GB12766-RA-872	30	62	0.46	0.00693	GB12766	Arrestin 2
GB12768-RA-3213	50	133	0.36	1.69e-09	GB12768	CG5300
GB12771-RA-117	2100	3171	0.63	1.43e-59	GB12771	Ribosomal protein S29
GB12777-RA-521	278	414	0.64	2.22e-07	GB12777	Probable O-sialoglycoprotein endopeptidase
GB12780-RA-286	52	96	0.52	0.00223	GB12780	CG3587
GB12799-RA-81	2904	4335	0.64	6.57e-78	GB12799	Ras association family member
GB12808-RA-3137	162	386	0.4	1.55e-22	GB12808	CG8266
GB12813-RA-533	202	310	0.62	3.58e-06	GB12813	CG3618
GB12817-RA-75	56	105	0.51	0.000664	GB12817	Alpha-(1,3)-fucosyltransferase B
GB12825-RA-1079	31	66	0.45	0.00322	GB12825	CG10228
GB12825-RA-67	202	290	0.66	0.000172	GB12825	CG10228
GB12836-RA-4842	0	11	0	0.00719	GB12836
GB12839-RA-2117	40	89	0.43	0.000108	GB12839	double parked
GB12845-RA-2045	25	57	0.42	0.0046	GB12845	CG15439
GB12855-RA-3347	32	65	0.47	0.00668	GB12855	Neural conserved at 73EF
GB12858-RA-113	66	112	0.56	0.00352	GB12858
GB12863-RA-300	112	166	0.64	0.00605	GB12863	Mitochondrial import inner membrane translocase subunit TIM14
GB12865-RA-390	199	394	0.48	3.91e-16	GB12865
GB12873-RA-299	138	273	0.48	4.38e-11	GB12873	UPF0406 protein CG16790
GB12874-RA-356	59	127	0.44	3.31e-06	GB12874	CG5323
GB12879-RA-1526	392	589	0.63	8.49e-11	GB12879	CG31120
GB12888-RA-827	118	193	0.58	8.56e-05	GB12888	CG17002
GB12889-RA-1172	40	125	0.3	1.25e-10	GB12889	CG15415
GB12889-RA-956	105	210	0.48	8.92e-09	GB12889	CG15415
GB12891-RA-1421	72	133	0.51	0.000102	GB12891	CG11859
GB12894-RA-831	16	50	0.3	0.000284	GB12894
GB12898-RA-254	187	380	0.47	1.99e-16	GB12898	CG33977
GB12905-RA-226	20	60	0.32	8.05e-05	GB12905
GB12905-RA-227	16	45	0.34	0.00209	GB12905
GB12909-RA-1008	3	24	0.12	0.000499	GB12909	CG3194
GB12913-RA-506	421	687	0.58	8.19e-17	GB12913	Vacuolar H[+]-ATPase 26kD E subunit
GB12916-RA-10406	142	213	0.63	0.000525	GB12916
GB12926-RA-602	82	140	0.56	0.000539	GB12926	CG12909
GB12934-RA-767	51	99	0.49	0.000665	GB12934	ubisnap
GB12949-RA-110	1428	2076	0.65	2.51e-33	GB12949	Phosphogluconate dehydrogenase
GB12959-RA-95	118	218	0.51	1.24e-07	GB12959	Cytoplasmic tRNA 2-thiolation protein 2
GB12963-RA-1015	44	79	0.53	0.00756	GB12963
GB12982-RA-18	47	115	0.39	5.61e-07	GB12982	CG5567
GB12982-RA-642	170	316	0.51	4.17e-11	GB12982	CG5567
GB12983-RA-1411	85	132	0.61	0.0076	GB12983	CG13688
GB12986-RA-2983	117	237	0.47	3.5e-10	GB12986	CG12189
GB12987-RA-115	16	52	0.29	0.000122	GB12987
GB12988-RA-599	459	691	0.63	9.86e-13	GB12988	CG12177
GB13002-RA-275	12	40	0.29	0.000991	GB13002	Josephin-like protein
GB13002-RA-84	56	115	0.46	3.64e-05	GB13002	Josephin-like protein
GB13004-RA-2465	1209	1730	0.66	6.99e-26	GB13004	Putative cysteine proteinase CG12163
GB13009-RA-227	44	79	0.53	0.00756	GB13009	Zinc finger protein 593 homolog
GB13012-RA-255	143	224	0.61	7.16e-05	GB13012
GB13027-RA-1091	356	627	0.54	3.63e-19	GB13027	CG1622
GB13031-RA-262	32	104	0.29	2.35e-09	GB13031	pickel
GB13034-RA-158	421	629	0.64	3.25e-11	GB13034	CG13072
GB13035-RA-401	377	649	0.55	7.57e-19	GB13035	CG1599
GB13039-RA-7646	58	109	0.51	0.000479	GB13039
GB13047-RA-1490	497	738	0.64	7.1e-13	GB13047
GB13048-RA-582	0	11	0	0.00719	GB13048	Pseudouridylate synthase
GB13048-RA-983	112	219	0.49	8.95e-09	GB13048	Pseudouridylate synthase
GB13055-RA-108	2	19	0.1	0.00201	GB13055	CG7509
GB13059-RA-1366	615	945	0.62	8.26e-19	GB13059	CG14688
GB13062-RA-160	214	529	0.38	4.8e-33	GB13062	THO complex subunit 5
GB13063-RA-999	329	624	0.5	3.41e-23	GB13063	CG11255
GB13070-RA-371	82	153	0.51	1.86e-05	GB13070	CG9100
GB13072-RA-159	5184	8913	0.55	5.76e-259	GB13072	Ribosomal protein S27
GB13073-RA-1520	626	942	0.63	2.65e-17	GB13073	CG5214
GB13082-RA-770	6	29	0.2	0.00127	GB13082	CG4390
GB13086-RA-1239	7	27	0.25	0.00466	GB13086
GB13094-RA-1292	76	125	0.58	0.00363	GB13094	CG6184
GB13103-RA-539	69	143	0.46	1.61e-06	GB13103	CG7735
GB13125-RA-1463	27	64	0.4	0.00087	GB13125	CG18646
GB13144-RA-926	108	176	0.58	0.000273	GB13144	Synembryn
GB13154-RA-104	95	220	0.41	3.02e-12	GB13154	CG14149
GB13159-RA-3239	116	220	0.5	3.3e-08	GB13159
GB13160-RA-1506	1	16	0.06	0.000436	GB13160	pugilist
GB13161-RA-6162	17	48	0.34	0.00125	GB13161	GTP-binding protein CG1354
GB13164-RA-1058	416	656	0.6	1.99e-14	GB13164	CG3365
GB13167-RA-2800	25	57	0.42	0.0046	GB13167
GB13171-RA-1431	95	201	0.45	1.67e-09	GB13171
GB13209-RA-1946	98	184	0.51	1.24e-06	GB13209
GB13210-RA-468	575	881	0.62	2.65e-17	GB13210	Elongation factor 1 beta
GB13211-RA-1034	299	622	0.46	1.25e-28	GB13211	lethal (1) G0148
GB13211-RA-1035	53	114	0.44	1.27e-05	GB13211	lethal (1) G0148
GB13214-RA-728	99	148	0.64	0.00854	GB13214	Helicase at 25E
GB13215-RA-479	45	92	0.47	0.000427	GB13215	CG3999
GB13219-RA-1455	2	17	0.11	0.00609	GB13219	asparagine synthetase
GB13219-RA-1475	202	397	0.48	5.67e-16	GB13219	asparagine synthetase
GB13220-RA-1073	37	77	0.46	0.00116	GB13220	CG6838
GB13220-RA-1319	321	485	0.63	4.84e-09	GB13220	CG6838
GB13229-RA-5381	135	250	0.51	9.2e-09	GB13229	Z band alternatively spliced PDZ-motif protein
GB13238-RA-4843	299	947	0.3	1.46e-83	GB13238
GB13240-RA-1245	138	215	0.61	0.000154	GB13240	CG12360
GB13257-RA-1702	48	91	0.5	0.00195	GB13257
GB13257-RA-1703	58	122	0.45	1.02e-05	GB13257
GB13263-RA-780	18	45	0.38	0.0068	GB13263
GB13266-RA-650	2	15	0.13	0.00587	GB13266
GB13269-RA-287	502	786	0.61	1.06e-16	GB13269	lethal (2) 37Cg
GB13275-RA-783	62	106	0.56	0.0042	GB13275	CG6766
GB13282-RA-8389	46	91	0.48	0.000869	GB13282
GB13289-RA-1774	144	226	0.61	6.15e-05	GB13289
GB13290-RA-1907	198	290	0.65	6.97e-05	GB13290
GB13291-RA-325	45	85	0.5	0.0032	GB13291	CG30051
GB13297-RA-362	259	581	0.42	1.24e-30	GB13297
GB13308-RA-3856	141	338	0.4	5.12e-20	GB13308
GB13309-RA-92	186	357	0.5	1.22e-13	GB13309	CG7967
GB13319-RA-389	679	998	0.65	1.04e-16	GB13319	CG14437
GB13323-RA-1091	91	158	0.55	9.58e-05	GB13323	Putative tRNA pseudouridine synthase Pus10
GB13330-RA-1625	54	136	0.38	1.07e-08	GB13330
GB13333-RA-1031	50	114	0.42	3.98e-06	GB13333	CG11025
GB13341-RA-807	121	248	0.46	7.14e-11	GB13341	THO complex subunit 6
GB13343-RA-210	153	232	0.63	0.000186	GB13343	coracle
GB13362-RA-1835	24	63	0.36	0.000124	GB13362	CG9305
GB13366-RA-1899	18	44	0.39	0.00953	GB13366
GB13367-RA-1130	17	56	0.29	4.76e-05	GB13367
GB13368-RA-231	6064	9308	0.62	6.67e-187	GB13368	CG9914
GB13372-RA-695	658	1147	0.55	2.34e-34	GB13372	CG5976
GB13380-RA-206	26	74	0.33	1.16e-05	GB13380	chickadee
GB13380-RA-207	21	62	0.32	7.19e-05	GB13380	chickadee
GB13381-RA-2819	1	14	0.07	0.00759	GB13381
GB13394-RA-275	97	145	0.64	0.00951	GB13394	lethal (2) 35Cc
GB13395-RA-2075	654	1434	0.43	4.5e-73	GB13395	CG10221
GB13400-RA-2009	210	378	0.53	2.69e-12	GB13400	Heat shock factor
GB13402-RA-657	174	267	0.62	2.66e-05	GB13402	CG12877
GB13402-RA-658	71	143	0.47	2.55e-06	GB13402	CG12877
GB13405-RA-5775	297	544	0.52	1.65e-18	GB13405	CG11376
GB13406-RA-459	632	946	0.64	4.41e-17	GB13406	CG10903
GB13410-RA-1446	115	244	0.45	1.6e-11	GB13410
GB13421-RA-467	106	173	0.58	0.000299	GB13421	alicorn
GB13427-RA-1190	14	42	0.32	0.00184	GB13427	CG17337
GB13428-RA-1961	47	109	0.41	3.06e-06	GB13428
GB13429-RA-5447	132	263	0.48	6.7e-11	GB13429	Helicase 89B
GB13436-RA-685	259	388	0.63	4.3e-07	GB13436	mitochondrial ribosomal protein L16
GB13458-RA-1253	537	816	0.63	1.4e-15	GB13458	uninitiated
GB13459-RA-2910	39	115	0.32	3.8e-09	GB13459	Dual oxidase
GB13469-RA-1080	757	1218	0.59	1.64e-28	GB13469	CG7483
GB13492-RA-65	31	130	0.23	6.04e-15	GB13492	CG6327
GB13508-RA-723	468	689	0.65	1.31e-11	GB13508	Rieske iron-sulfur protein
GB13522-RA-2147	1	11	0.09	0.00951	GB13522	slipper
GB13524-RA-1455	57	113	0.48	0.000102	GB13524	Regulator of G-protein signalling 7
GB13533-RA-1137	203	306	0.63	1.05e-05	GB13533	lethal (2) 05510
GB13546-RA-239	1	169	0.01	2.34e-51	GB13546
GB13546-RA-385	0	11	0	0.00719	GB13546
GB13546-RA-413	1	12	0.08	0.00521	GB13546
GB13563-RA-3172	77	322	0.23	2.82e-37	GB13563	spindle E
GB13563-RA-4211	138	207	0.63	0.000631	GB13563	spindle E
GB13570-RA-1908	174	316	0.52	1.87e-10	GB13570	mitotic 15
GB13575-RA-786	1	16	0.06	0.000436	GB13575	Torsin-like protein
GB13578-RA-1859	204	389	0.5	1.32e-14	GB13578
GB13594-RA-180	46	89	0.49	0.00156	GB13594	Troponin C at 41C
GB13607-RA-142	31	62	0.48	0.00717	GB13607	spaghetti
GB13607-RA-713	207	355	0.55	4.56e-10	GB13607	spaghetti
GB13608-RA-866	103	194	0.5	4e-07	GB13608	CG30342
GB13609-RA-327	0	12	0	0.00381	GB13609
GB13616-RA-1169	297	690	0.41	6.65e-39	GB13616	CG12134
GB13616-RA-490	17	400	0.04	9.94e-98	GB13616	CG12134
GB13630-RA-644	68	128	0.51	0.000115	GB13630	Stem-loop binding protein
GB13648-RA-369	315	478	0.63	3.47e-09	GB13648	CG15019
GB13651-RA-908	127	191	0.63	0.00151	GB13651	Spf45
GB13654-RA-2888	405	622	0.62	2.3e-12	GB13654	Transmembrane and TPR repeat-containing protein CG4050
GB13665-RA-878	119	182	0.62	0.00122	GB13665	Interleukin enhancer-binding factor 2 homolog
GB13673-RA-134	18	46	0.37	0.00481	GB13673	Protein kinase C δ
GB13673-RA-564	8	30	0.25	0.00492	GB13673	Protein kinase C δ
GB13675-RA-1245	309	526	0.56	1.23e-14	GB13675	CG3645
GB13686-RA-3511	0	12	0	0.00381	GB13686
GB13689-RA-1512	31	75	0.39	0.000162	GB13689	lethal (1) G0320
GB13689-RA-645	87	139	0.6	0.00302	GB13689	lethal (1) G0320
GB13689-RA-646	25	62	0.38	0.000594	GB13689	lethal (1) G0320
GB13705-RA-590	150	326	0.44	3.54e-16	GB13705
GB13718-RA-870	1	12	0.08	0.00521	GB13718	RNA 3'-terminal phosphate cyclase
GB13721-RA-3340	78	124	0.6	0.0078	GB13721	ATP-dependent chromatin assembly factor large subunit
GB13722-RA-1130	24	63	0.36	0.000124	GB13722
GB13724-RA-1019	631	1017	0.59	6.59e-24	GB13724	CG6340
GB13730-RA-827	27	70	0.37	0.000101	GB13730	GDP dissociation inhibitor
GB13731-RA-344	2547	3709	0.65	3.39e-60	GB13731	Ribosomal protein L26
GB13749-RA-314	148	296	0.48	2.4e-12	GB13749	boule
GB13757-RA-1254	113	175	0.61	0.00109	GB13757	CG11306
GB13758-RA-150	156	230	0.64	0.00057	GB13758
GB13763-RA-65	741	1157	0.61	2.19e-24	GB13763	H/ACA ribonucleoprotein complex subunit 3
GB13765-RA-557	55	154	0.34	2.14e-11	GB13765	LIN1-like protein
GB13766-RA-542	1062	1615	0.63	4.79e-31	GB13766	lethal (3) 03670
GB13776-RA-683	223	420	0.5	2.78e-15	GB13776	mitochondrial ribosomal protein L3
GB13783-RA-81	48	106	0.43	2.06e-05	GB13783	Inhibitor-2
GB13797-RA-349	48	95	0.48	0.000621	GB13797
GB13804-RA-611	54	103	0.5	0.000524	GB13804
GB13809-RA-67	74	156	0.45	2.67e-07	GB13809	CG16838
GB13833-RA-3194	27	64	0.4	0.00087	GB13833	Thrombospondin
GB13837-RA-2120	103	168	0.58	0.000384	GB13837	CG12252
GB13839-RA-449	162	270	0.57	4.49e-07	GB13839	sarah
GB13840-RA-2168	73	157	0.44	1.21e-07	GB13840	staufen
GB13842-RA-183	137	229	0.57	4e-06	GB13842	GTPase-activating protein 69C
GB13850-RA-1940	47	94	0.48	0.000548	GB13850
GB13863-RA-1830	0	14	0	0.00104	GB13863
GB13866-RA-183	26	62	0.4	0.000602	GB13866	Putative inner dynein arm light chain, axonemal
GB13866-RA-184	111	185	0.57	6.63e-05	GB13866	Putative inner dynein arm light chain, axonemal
GB13867-RA-884	116	297	0.37	1.78e-19	GB13867
GB13868-RA-506	371	597	0.59	6.52e-14	GB13868	mitochondrial ribosomal protein S10
GB13870-RA-417	1	13	0.07	0.00283	GB13870	mitochondrial ribosomal protein L48
GB13871-RA-1865	38	73	0.5	0.00762	GB13871
GB13875-RA-593	252	438	0.55	6.92e-13	GB13875	mitochondrial ribosomal protein S26
GB13879-RA-429	202	373	0.51	7.19e-13	GB13879	CG5910
GB13899-RA-2528	34	68	0.48	0.00642	GB13899	Bub1-related kinase; Bub1 homologue
GB13899-RA-3122	0	14	0	0.00104	GB13899	Bub1-related kinase; Bub1 homologue
GB13900-RA-6390	138	202	0.65	0.00203	GB13900	CG3585
GB13924-RA-28	1	13	0.07	0.00283	GB13924	CG10130
GB13940-RA-913	33	100	0.31	2.64e-08	GB13940
GB13941-RA-432	61	108	0.54	0.00186	GB13941
GB13942-RA-138	78	123	0.6	0.00959	GB13942	CG11753
GB13952-RA-536	109	212	0.49	1.9e-08	GB13952
GB13953-RA-816	65	148	0.42	2.76e-08	GB13953	CG8326
GB13954-RA-1237	101	220	0.44	6.38e-11	GB13954	tripeptidyl-peptidase II
GB13971-RA-1086	179	298	0.57	9.18e-08	GB13971
GB13980-RA-604	90	154	0.56	0.000239	GB13980	CG17294
GB13985-RA-93	254	453	0.53	2.19e-14	GB13985	mitochondrial ribosomal protein L39
GB13988-RA-914	28	61	0.44	0.00387	GB13988	Replication factor C 38kD subunit
GB13989-RA-1296	90	193	0.44	2.78e-09	GB13989	CG31694
GB14002-RA-6038	51	120	0.4	6.15e-07	GB14002	misfire
GB14006-RA-1433	11	39	0.27	0.000701	GB14006	forked
GB14016-RA-2018	78	135	0.55	0.000499	GB14016
GB14023-RA-1063	295	560	0.5	8.85e-21	GB14023	mitochondrial ribosomal protein S29
GB14023-RA-405	5	23	0.21	0.00826	GB14023	mitochondrial ribosomal protein S29
GB14028-RA-734	19	52	0.35	0.000961	GB14028	Cyclin D
GB14030-RA-1869	88	204	0.41	2.67e-11	GB14030	CG16728
GB14039-RA-269	176	299	0.56	2.79e-08	GB14039	CG2021
GB14042-RA-1337	211	337	0.6	1.03e-07	GB14042	CG11418
GB14052-RA-28	25	59	0.4	0.00171	GB14052	nessy
GB14052-RA-29	120	354	0.32	2.52e-28	GB14052	nessy
GB14061-RA-3237	41	82	0.48	0.00204	GB14061	fritz
GB14061-RA-3257	116	197	0.56	1.81e-05	GB14061	fritz
GB14067-RA-3945	59	129	0.43	1.74e-06	GB14067
GB14072-RA-892	95	174	0.52	6.1e-06	GB14072	CG5555
GB14085-RA-1124	16	44	0.35	0.00306	GB14085
GB14093-RA-1981	2	16	0.12	0.00336	GB14093	pds5
GB14098-RA-522	363	527	0.66	1.88e-08	GB14098	CG6937
GB14098-RA-546	43	80	0.51	0.00586	GB14098	CG6937
GB14100-RA-948	167	253	0.63	7.59e-05	GB14100	Probable dolichyl pyrophosphate Glc1Man9GlcNAc2 alpha-1,3-glucosyltransferase
GB14103-RA-1103	48	98	0.47	0.000255	GB14103	JmjC domain-containing protein 4 homolog
GB14124-RA-1550	139	230	0.57	5.88e-06	GB14124	RINT1-like protein
GB14142-RA-2384	42	82	0.49	0.00231	GB14142	brother of tout-velu
GB14145-RA-1312	36	71	0.48	0.00611	GB14145	unzipped
GB14152-RA-1674	356	692	0.49	2.9e-27	GB14152
GB14157-RA-579	75	132	0.54	0.000391	GB14157
GB14158-RA-530	357	514	0.66	6.39e-08	GB14158	CG9099
GB14159-RA-302	118	228	0.49	7.57e-09	GB14159	CG31142
GB14159-RA-303	70	126	0.53	0.000414	GB14159	CG31142
GB14159-RA-360	105	173	0.58	0.000221	GB14159	CG31142
GB14160-RA-341	204	357	0.54	9.98e-11	GB14160	Probable oligoribonuclease
GB14161-RA-704	246	369	0.63	7.12e-07	GB14161	CG10933
GB14162-RA-460	27	88	0.29	7.19e-08	GB14162	Histone deacetylase complex subunit SAP30 homolog
GB14165-RA-1211	32	97	0.31	6.74e-08	GB14165	reversed polarity
GB14166-RA-1606	66	117	0.54	0.00104	GB14166
GB14172-RA-1427	33	68	0.46	0.00425	GB14172	Phospholipase A2 activator protein
GB14172-RA-2219	163	291	0.53	2.65e-09	GB14172	Phospholipase A2 activator protein
GB14173-RA-2312	101	163	0.59	0.000655	GB14173
GB14176-RA-422	46	100	0.44	5.49e-05	GB14176	CG4884
GB14183-RA-4172	120	264	0.43	1.96e-13	GB14183	Cytoplasmic linker protein 190
GB14184-RA-854	156	253	0.59	3.8e-06	GB14184
GB14202-RA-730	5	29	0.16	0.000429	GB14202	CG4726
GB14202-RA-864	199	1081	0.18	4.6e-154	GB14202	CG4726
GB14204-RA-1685	150	309	0.46	8.12e-14	GB14204
GB14209-RA-5436	176	297	0.56	4.56e-08	GB14209	gigas
GB14210-RA-692	8	30	0.25	0.00492	GB14210	Superoxide dismutase [Cu-Zn]
GB14214-RA-481	16	44	0.35	0.00306	GB14214
GB14222-RA-1124	6	36	0.16	3.6e-05	GB14222
GB14228-RA-2012	206	592	0.33	4.02e-46	GB14228	CG8948
GB14229-RA-362	104	202	0.49	6.13e-08	GB14229	CG2371
GB14230-RA-10396	71	174	0.39	8.94e-11	GB14230
GB14232-RA-893	2	27	0.07	4.9e-06	GB14232
GB14234-RA-1058	46	95	0.46	0.000264	GB14234
GB14247-RA-218	46	84	0.52	0.00599	GB14247
GB14247-RA-239	1	13	0.07	0.00283	GB14247
GB14247-RA-722	6200	16815	0.35	0	GB14247
GB14256-RA-326	149	253	0.56	5.55e-07	GB14256	Pre-mRNA-splicing factor Syf2
GB14273-RA-204	37	83	0.42	0.000244	GB14273	neuralized
GB14277-RA-1184	113	167	0.64	0.00634	GB14277	La autoantigen-like
GB14279-RA-2144	233	378	0.59	3.96e-09	GB14279	CG3338
GB14282-RA-458	89	148	0.57	0.000565	GB14282	prolonged depolarization afterpotential (PDA) is not apparent
GB14286-RA-571	1	11	0.09	0.00951	GB14286
GB14286-RA-967	88	167	0.5	2.92e-06	GB14286
GB14287-RA-871	270	393	0.65	2.23e-06	GB14287	mitochondrial ribosomal protein L45
GB14289-RA-443	394	668	0.56	1.99e-18	GB14289	bhringi
GB14298-RA-2594	207	304	0.65	4.03e-05	GB14298
GB14299-RA-1625	198	289	0.65	8.38e-05	GB14299	CG9320
GB14303-RA-227	266	400	0.63	2.23e-07	GB14303	CG8209
GB14313-RA-593	56	96	0.55	0.0085	GB14313	septin interacting protein 3
GB14315-RA-2027	112	166	0.64	0.00605	GB14315	CG8001
GB14342-RA-1035	210	379	0.53	2.07e-12	GB14342	Mitochondrial tRNA-specific 2-thiouridylase 1
GB14366-RA-2320	90	140	0.61	0.00546	GB14366
GB14368-RA-908	272	718	0.36	1.24e-49	GB14368	cAMP-dependent protein kinase 3
GB14373-RA-1278	84	131	0.61	0.00722	GB14373	CG9987
GB14374-RA-1410	167	266	0.6	4.95e-06	GB14374
GB14374-RA-1487	159	281	0.54	1.11e-08	GB14374
GB14394-RA-470	858	1262	0.65	3.25e-21	GB14394	CG33714; CG33713
GB14411-RA-1106	68	122	0.53	0.000572	GB14411	CG6796
GB14421-RA-1547	155	302	0.49	5.82e-12	GB14421	CG4709
GB14422-RA-2554	38	131	0.28	1.98e-12	GB14422
GB14432-RA-1685	224	322	0.66	4.67e-05	GB14432	CG7246
GB14435-RA-367	178	659	0.26	1.2e-68	GB14435
GB14438-RA-1011	10	38	0.25	0.000481	GB14438	F box and leucine-rich-repeat gene 4
GB14443-RA-1209	48	86	0.53	0.00719	GB14443	Stromal interaction molecule
GB14447-RA-792	9	31	0.28	0.00449	GB14447	CG11449
GB14454-RA-1859	58	114	0.48	0.000114	GB14454	CG8086
GB14467-RA-1784	8	49	0.16	2.34e-07	GB14467	CG6199
GB14474-RA-572	185	301	0.58	2.83e-07	GB14474	brain washing
GB14482-RA-1209	36	107	0.32	1.22e-08	GB14482
GB14482-RA-1262	5	33	0.14	2.5e-05	GB14482
GB14486-RA-128	46	108	0.41	3.79e-06	GB14486
GB14494-RA-104	134	224	0.57	6.5e-06	GB14494
GB14503-RA-1909	48	90	0.51	0.00255	GB14503	CG31121
GB14504-RA-1352	267	845	0.3	2.71e-74	GB14504
GB14507-RA-885	96	246	0.37	4.67e-16	GB14507	wtrw
GB14518-RA-1991	42	88	0.45	0.000385	GB14518	members only
GB14518-RA-44	142	330	0.41	1.49e-18	GB14518	members only
GB14519-RA-1151	57	99	0.55	0.00578	GB14519
GB14521-RA-1088	299	576	0.49	3.36e-22	GB14521
GB14522-RA-1163	44	126	0.33	1.43e-09	GB14522	CG1344
GB14522-RA-1184	356	552	0.61	2.32e-11	GB14522	CG1344
GB14524-RA-1088	9	32	0.27	0.00462	GB14524	Phosphorylase kinase gamma
GB14550-RA-520	151	308	0.47	1.73e-13	GB14550
GB14552-RA-644	282	497	0.54	2.66e-15	GB14552	TBP-associated factor 8
GB14554-RA-711	262	388	0.64	8.9e-07	GB14554	mitochondrial ribosomal protein L28
GB14555-RA-3257	22	107	0.2	9.22e-14	GB14555	NADPH oxidase
GB14564-RA-5114	1759	3052	0.55	1.33e-90	GB14564	viking
GB14565-RA-632	0	11	0	0.00719	GB14565
GB14570-RA-2237	8	32	0.24	0.00203	GB14570	Cleavage and polyadenylation specificity factor subunit CG7185
GB14577-RA-2887	45	95	0.45	0.000168	GB14577	Imitation SWI
GB14583-RA-483	1186	1849	0.61	6.7e-39	GB14583	CG5629
GB14598-RA-398	80	167	0.46	9.76e-08	GB14598	gonadal
GB14611-RA-1494	212	339	0.59	6.93e-08	GB14611	drop dead
GB14611-RA-1495	218	322	0.64	1.45e-05	GB14611	drop dead
GB14612-RA-1488	120	295	0.39	3.93e-18	GB14612
GB14612-RA-659	1	13	0.07	0.00283	GB14612
GB14616-RA-1334	40	77	0.49	0.00555	GB14616
GB14632-RA-136	411	605	0.65	3.11e-10	GB14632
GB14642-RA-20725	228	432	0.5	6.78e-16	GB14642
GB14642-RA-40411	2	16	0.12	0.00336	GB14642
GB14642-RA-41584	0	13	0	0.00201	GB14642
GB14645-RA-7489	129	261	0.47	3.33e-11	GB14645	eater
GB14669-RA-531	34	90	0.36	3.95e-06	GB14669
GB14671-RA-1568	5	26	0.18	0.00198	GB14671	CG4636
GB14687-RA-752	139	220	0.6	6.98e-05	GB14687	CG2701
GB14702-RA-545	1	12	0.08	0.00521	GB14702	CG7156
GB14708-RA-1526	120	305	0.37	1.01e-19	GB14708	CG3808
GB14710-RA-1370	311	542	0.55	4.36e-16	GB14710	CG4572
GB14720-RA-1851	26	60	0.41	0.00203	GB14720	IκB kinase-like 2
GB14720-RA-2180	66	133	0.47	1.22e-05	GB14720	IκB kinase-like 2
GB14722-RA-654	26	57	0.43	0.00538	GB14722
GB14724-RA-975	147	227	0.62	0.00011	GB14724	CG14103
GB14732-RA-837	67	113	0.56	0.0038	GB14732	CG13369
GB14735-RA-33	668	1107	0.57	1.75e-28	GB14735	CG11137
GB14738-RA-130	604	1775	0.32	2.8e-143	GB14738	CG3313
GB14740-RA-266	7	55	0.12	2.18e-09	GB14740	CG9080
GB14740-RA-335	16	76	0.2	1.73e-09	GB14740	CG9080
GB14740-RA-490	71	312	0.22	1.01e-37	GB14740	CG9080
GB14740-RA-528	3020	10533	0.27	0	GB14740	CG9080
GB14740-RA-711	3	22	0.13	0.00152	GB14740	CG9080
GB14747-RA-730	13	37	0.33	0.00668	GB14747	CG14291
GB14762-RA-977	37	78	0.45	0.000847	GB14762	dim gamma-tubulin 6
GB14767-RA-1145	14	39	0.34	0.00326	GB14767
GB14776-RA-14	17	57	0.28	3.11e-05	GB14776	Protein COQ10, mitochondrial
GB14780-RA-1980	28	63	0.42	0.00203	GB14780	pavarotti
GB14792-RA-312	40	85	0.45	0.000397	GB14792
GB14798-RA-416	4634	7365	0.6	3.59e-167	GB14798	Glyceraldehyde 3 phosphate dehydrogenase 1
GB14799-RA-788	121	212	0.54	1.79e-06	GB14799	CG11652
GB14803-RA-1582	45	88	0.49	0.00139	GB14803
GB14807-RA-841	409	602	0.65	3.44e-10	GB14807	Dead box protein 73D
GB14810-RA-1930	26	56	0.44	0.00991	GB14810
GB14810-RA-3092	38	72	0.5	0.00998	GB14810
GB14819-RA-1411	14	105	0.13	1.19e-17	GB14819
GB14820-RA-2256	152	224	0.65	0.000559	GB14820
GB14821-RA-119	92	181	0.48	2.62e-07	GB14821	CG14585
GB14821-RA-420	62	109	0.54	0.00201	GB14821	CG14585
GB14821-RA-534	97	180	0.51	2.53e-06	GB14821	CG14585
GB14834-RA-1670	258	506	0.48	2.74e-20	GB14834	CG9601
GB14838-RA-1211	17	68	0.24	2.19e-07	GB14838	RNA polymerase III 128kD subunit
GB14838-RA-1392	20	85	0.22	7e-10	GB14838	RNA polymerase III 128kD subunit
GB14838-RA-1793	19	61	0.3	2.61e-05	GB14838	RNA polymerase III 128kD subunit
GB14866-RA-181	3	19	0.15	0.00729	GB14866	UPF0427 protein CG8009
GB14870-RA-98	11	40	0.26	0.000451	GB14870	CG31472
GB14880-RA-1241	113	196	0.55	8.73e-06	GB14880	CG17683
GB14880-RA-713	0	12	0	0.00381	GB14880	CG17683
GB14886-RA-1340	10	34	0.28	0.00283	GB14886	Ubiquitin carboxyl-terminal hydrolase
GB14889-RA-761	46	118	0.37	1.06e-07	GB14889
GB14897-RA-1085	292	484	0.57	1.34e-12	GB14897
GB14903-RA-1938	170	358	0.45	1.16e-16	GB14903	CG31256
GB14907-RA-572	159	253	0.6	9.09e-06	GB14907	vasa intronic gene
GB14923-RA-1274	74	160	0.44	7.5e-08	GB14923	CG2128
GB14926-RA-1196	1209	1842	0.62	1.12e-35	GB14926	CG18410
GB14931-RA-2379	25293	44461	0.54	0	GB14931
GB14931-RA-248	150	239	0.6	1.92e-05	GB14931
GB14943-RA-2040	61	147	0.39	7.6e-09	GB14943	CG6501
GB14948-RA-1539	8	29	0.26	0.00748	GB14948
GB14953-RA-956	246	390	0.6	1.13e-08	GB14953	Transcription factor IIA L
GB14955-RA-1485	82	159	0.49	3.46e-06	GB14955	tRNA-specific adenosine deaminase 1
GB14963-RA-146	12	47	0.24	4.31e-05	GB14963	Protein-cysteine N-palmitoyltransferase Rasp
GB14974-RA-677	231	347	0.63	2.11e-06	GB14974	disembodied
GB14989-RA-583	98	189	0.49	3.04e-07	GB14989	CG17754
GB15001-RA-767	71	116	0.58	0.00628	GB15001
GB15008-RA-2738	12	59	0.19	1.22e-07	GB15008	CG4857
GB15023-RA-2084	172	384	0.43	4.38e-20	GB15023	CG8613
GB15028-RA-1064	66	143	0.44	5.5e-07	GB15028	Metallophosphoesterase 1 homolog
GB15028-RA-776	241	382	0.6	1.6e-08	GB15028	Metallophosphoesterase 1 homolog
GB15036-RA-437	158	293	0.51	3.26e-10	GB15036	CG1896
GB15063-RA-467	329	488	0.64	1.56e-08	GB15063	Probable ribosome biogenesis protein NEP1
GB15065-RA-1313	3	22	0.13	0.00152	GB15065
GB15065-RA-1361	92	161	0.54	6.33e-05	GB15065
GB15068-RA-857	104	179	0.55	3.89e-05	GB15068	Adenylyltransferase and sulfurtransferase MOCS3
GB15070-RA-4139	2	29	0.07	5.2e-06	GB15070
GB15072-RA-64	332	648	0.49	1.04e-25	GB15072	hoi-polloi
GB15075-RA-1079	45	95	0.45	0.000168	GB15075	UPF0570 protein CG6073
GB15083-RA-1328	220	328	0.64	5.88e-06	GB15083	thickveins
GB15087-RA-837	297	438	0.64	1.67e-07	GB15087	Syntaxin 18
GB15090-RA-491	181	290	0.59	1.05e-06	GB15090	CG10754
GB15095-RA-590	7	36	0.18	0.000112	GB15095	CG9143
GB15101-RA-1563	97	192	0.48	8.44e-08	GB15101	antimeros
GB15104-RA-2905	180	261	0.66	0.000365	GB15104
GB15105-RA-53	19	46	0.39	0.00821	GB15105	CG31122
GB15113-RA-2000	52	119	0.42	1.47e-06	GB15113	hu li tai shao
GB15123-RA-2153	252	395	0.61	2.02e-08	GB15123	CG8885
GB15129-RA-493	33	105	0.3	1.58e-09	GB15129	CG13692
GB15132-RA-312	464	840	0.53	9.21e-28	GB15132	Two A-associated protein of 42kDa
GB15132-RA-313	353	749	0.45	1.17e-35	GB15132	Two A-associated protein of 42kDa
GB15138-RA-254	10	32	0.3	0.00954	GB15138	CG13458
GB15139-RA-231	122	301	0.39	9.73e-19	GB15139	Malvolio
GB15139-RA-251	43	91	0.45	0.000236	GB15139	Malvolio
GB15147-RA-1038	277	402	0.66	2.08e-06	GB15147
GB15159-RA-184	92	194	0.45	5.13e-09	GB15159	mitochondrial transcription factor B2
GB15160-RA-581	247	387	0.61	2.84e-08	GB15160
GB15165-RA-629	161	267	0.57	5.1e-07	GB15165	saliva
GB15173-RA-1548	164	270	0.58	8.31e-07	GB15173	CG5626
GB15180-RA-629	78	155	0.48	2.12e-06	GB15180	CG3773
GB15182-RA-251	198	330	0.57	1.37e-08	GB15182
GB15189-RA-275	188	355	0.5	4.85e-13	GB15189	Intronic Protein 259
GB15191-RA-264	4	24	0.16	0.0018	GB15191	CG3335
GB15202-RA-392	964	1409	0.65	4.63e-23	GB15202	CG1349
GB15203-RA-242	112	179	0.6	0.000354	GB15203	Cuticular protein 64Aa
GB15204-RA-563	9	37	0.23	0.000319	GB15204	phosphatidylserine receptor
GB15205-RA-1404	126	180	0.67	0.00887	GB15205	CG17883
GB15208-RA-497	36	86	0.4	5.32e-05	GB15208
GB15210-RA-314	92	146	0.6	0.00269	GB15210	CG1667
GB15210-RA-362	62	115	0.51	0.00042	GB15210	CG1667
GB15217-RA-2927	225	359	0.6	3.42e-08	GB15217	CG5252
GB15226-RA-288	446	677	0.63	7.59e-13	GB15226	V-type proton ATPase subunit D 1
GB15229-RA-1550	83	149	0.53	7.8e-05	GB15229	CG10948
GB15243-RA-203	109	186	0.56	2.77e-05	GB15243	CG13277
GB15257-RA-2534	1	11	0.09	0.00951	GB15257	wolfram syndrome 1
GB15261-RA-980	3	20	0.14	0.0044	GB15261	Ribosomal protein L3
GB15266-RA-1814	33	80	0.39	8.35e-05	GB15266
GB15271-RA-3378	346	727	0.45	7.01e-34	GB15271	CG32210
GB15275-RA-230	325	484	0.64	1.29e-08	GB15275
GB15289-RA-1544	82	142	0.55	0.000333	GB15289	CWF19-like protein 2 homolog
GB15293-RA-521	1	11	0.09	0.00951	GB15293
GB15296-RA-593	311	533	0.55	4.18e-15	GB15296	CG5989
GB15297-RA-137	93	261	0.34	1.37e-19	GB15297
GB15304-RA-885	12	36	0.32	0.00516	GB15304	Proteasomal ubiquitin receptor ADRM1 homolog
GB15304-RA-905	1166	1871	0.59	1.62e-43	GB15304	Proteasomal ubiquitin receptor ADRM1 homolog
GB15310-RA-3366	97	220	0.42	8.65e-12	GB15310
GB15317-RA-1784	258	552	0.44	7.62e-27	GB15317	CG31217
GB15320-RA-167	182	268	0.65	0.000128	GB15320	Protein BCCIP homolog
GB15321-RA-173	50	93	0.51	0.00238	GB15321	CDC42 small effector protein homolog
GB15331-RA-1994	1145	1750	0.62	2.79e-34	GB15331
GB15332-RA-1731	61	106	0.55	0.00303	GB15332	CG3026
GB15332-RA-348	40	108	0.35	1.16e-07	GB15332	CG3026
GB15338-RA-203	176	278	0.6	3.58e-06	GB15338	sans fille
GB15339-RA-1550	15	50	0.29	0.000133	GB15339	CG32018
GB15340-RA-1659	50	89	0.53	0.00668	GB15340
GB15343-RA-260	127	200	0.6	0.000191	GB15343	CG9922
GB15348-RA-185	28	73	0.36	6.01e-05	GB15348	easily shocked
GB15361-RA-348	6849	10628	0.61	4.64e-222	GB15361	Ribosomal protein L35
GB15368-RA-218	248	360	0.66	8.26e-06	GB15368	CG9376
GB15370-RA-737	73	126	0.55	0.00114	GB15370
GB15379-RA-1904	43	105	0.39	2.11e-06	GB15379	CG2938
GB15380-RA-47	254	457	0.53	7.62e-15	GB15380
GB15385-RA-1966	65	186	0.33	3.28e-14	GB15385
GB15385-RA-1986	64	106	0.57	0.00763	GB15385
GB15389-RA-452	12	47	0.24	4.31e-05	GB15389
GB15398-RA-1781	160	372	0.41	7.11e-21	GB15398
GB15414-RA-92	123	180	0.65	0.00466	GB15414	CG2943
GB15416-RA-467	528	863	0.58	3.01e-21	GB15416	Beta-lactamase-like protein 2 homolog
GB15418-RA-391	18	45	0.38	0.0068	GB15418	D-tyrosyl-tRNA(Tyr) deacylase
GB15436-RA-20	121	178	0.65	0.0043	GB15436	UPF0139 membrane protein CG10674
GB15437-RA-4007	95	176	0.51	3.54e-06	GB15437	CG42321
GB15438-RA-210	470	773	0.58	2.2e-19	GB15438	CG15434
GB15440-RA-120	274	487	0.54	2.76e-15	GB15440	CG17734
GB15443-RA-294	19	46	0.39	0.00821	GB15443	Ribosomal protein S10b
GB15443-RA-359	1087	1818	0.57	1.82e-48	GB15443	Ribosomal protein S10b
GB15446-RA-970	76	133	0.54	0.000427	GB15446	rotund
GB15449-RA-1146	79	135	0.56	0.000694	GB15449	CG5319
GB15450-RA-662	7	35	0.19	0.000185	GB15450	tropomodulin
GB15454-RA-2429	17	64	0.25	1.39e-06	GB15454	CG14995
GB15454-RA-2450	29	60	0.46	0.00816	GB15454	CG14995
GB15464-RA-2379	494	810	0.58	3.68e-20	GB15464
GB15467-RA-1100	591	854	0.66	2.68e-13	GB15467
GB15470-RA-677	59	116	0.48	9.62e-05	GB15470	Zinc finger protein 330 homolog
GB15472-RA-1759	71	118	0.57	0.00403	GB15472	CG31156
GB15475-RA-1019	101	203	0.47	1.29e-08	GB15475	mitochondrial ribosomal protein L38
GB15476-RA-742	121	231	0.5	1.06e-08	GB15476	CG8311
GB15478-RA-3386	19	50	0.36	0.00203	GB15478
GB15491-RA-126	7	44	0.15	1.03e-06	GB15491	PSEA-binding protein 95kD
GB15495-RA-255	484	821	0.56	1.42e-22	GB15495	CG13367
GB15517-RA-700	22	55	0.38	0.0019	GB15517	CG10337
GB15517-RA-721	1930	2854	0.64	2.57e-49	GB15517	CG10337
GB15518-RA-2004	1355	2321	0.56	2.67e-66	GB15518	CG9380
GB15525-RA-773	128	215	0.57	6.36e-06	GB15525	CG4164
GB15526-RA-2596	1	12	0.08	0.00521	GB15526	second mitotic wave missing
GB15528-RA-538	77	371	0.2	2.82e-48	GB15528	CG15678
GB15537-RA-3346	36	84	0.41	0.000105	GB15537	pecanex
GB15545-RA-19	64	152	0.4	6.88e-09	GB15545
GB15545-RA-438	5	24	0.2	0.0052	GB15545
GB15546-RA-1294	96	205	0.45	7.49e-10	GB15546	UDP-glycosyltransferase 35b
GB15547-RA-470	55	99	0.53	0.00296	GB15547	CG10673
GB15548-RA-1832	51	92	0.53	0.00442	GB15548
GB15553-RA-655	364	549	0.63	3.44e-10	GB15553
GB15560-RA-8205	12	44	0.26	0.00017	GB15560
GB15569-RA-10	3152	5044	0.59	6.14e-117	GB15569	CG13315
GB15570-RA-614	34	70	0.46	0.00358	GB15570	lethal (2) k10201
GB15570-RA-615	67	246	0.26	4.52e-25	GB15570	lethal (2) k10201
GB15587-RA-588	39	75	0.49	0.00653	GB15587	CG10191
GB15598-RA-627	368	681	0.51	8.56e-24	GB15598
GB15601-RA-106	133	195	0.65	0.00238	GB15601	Signal recognition particle receptor beta
GB15610-RA-2729	9	31	0.28	0.00449	GB15610
GB15618-RA-1325	6	33	0.17	0.00017	GB15618	CG7143
GB15621-RA-2141	184	331	0.53	9.87e-11	GB15621	CG33251; CG9915
GB15622-RA-140	47	101	0.44	6.4e-05	GB15622	CG9249
GB15628-RA-371	432	845	0.49	9.32e-34	GB15628	CG3632
GB15634-RA-1488	0	13	0	0.00201	GB15634
GB15652-RA-13330	162	232	0.66	0.00153	GB15652	CG6303
GB15658-RA-1673	52	95	0.52	0.00289	GB15658	CG5625
GB15659-RA-3545	53	103	0.49	0.000351	GB15659	connector enhancer of ksr
GB15662-RA-302	12025	25634	0.45	0	GB15662
GB15671-RA-8333	292	488	0.57	7.02e-13	GB15671	purity of essence
GB15674-RA-456	80	208	0.37	4.16e-14	GB15674	CG7556
GB15678-RA-240	1	19	0.05	0.000379	GB15678	CG13310
GB15685-RA-1511	152	303	0.48	1.66e-12	GB15685	RAC serine/threonine-protein kinase
GB15687-RA-320	257	437	0.56	4.64e-12	GB15687	CG13126
GB15692-RA-263	121	262	0.44	6.25e-13	GB15692	Ribosomal protein S13
GB15701-RA-748	101	171	0.56	0.000102	GB15701	Gustatory receptor 64f
GB15710-RA-2208	168	273	0.59	1.38e-06	GB15710
GB15719-RA-1654	459	733	0.6	1.05e-16	GB15719	Tousled-like kinase
GB15720-RA-1997	52	115	0.43	7.85e-06	GB15720
GB15721-RA-974	1222	2467	0.47	1.54e-106	GB15721
GB15727-RA-2261	28	109	0.24	1.39e-11	GB15727
GB15731-RA-1070	175	263	0.63	7.6e-05	GB15731	CG5498
GB15732-RA-1892	252	369	0.65	3.06e-06	GB15732
GB15734-RA-2168	281	567	0.47	3.08e-24	GB15734	CG34404
GB15735-RA-1373	324	501	0.61	3.22e-10	GB15735	Replication Protein A 70
GB15744-RA-2741	75	124	0.58	0.00269	GB15744
GB15744-RA-3731	92	172	0.51	3.41e-06	GB15744
GB15754-RA-605	103	216	0.45	5.93e-10	GB15754
GB15755-RA-424	73	124	0.56	0.00186	GB15755	Ribosomal protein S11
GB15758-RA-584	25	61	0.39	0.000847	GB15758
GB15763-RA-744	48	104	0.44	2.7e-05	GB15763	CG13398
GB15768-RA-1265	8	34	0.22	0.000812	GB15768
GB15768-RA-168	4	30	0.13	7.01e-05	GB15768
GB15769-RA-3261	12	37	0.31	0.00345	GB15769	CG33214
GB15772-RA-1326	38	86	0.42	0.000149	GB15772
GB15781-RA-1113	2	21	0.09	0.000636	GB15781	Minute (2) 21AB
GB15781-RA-638	1	11	0.09	0.00951	GB15781	Minute (2) 21AB
GB15787-RA-617	598	876	0.65	1.8e-14	GB15787	CG31248
GB15795-RA-1127	39	114	0.33	5.69e-09	GB15795
GB15802-RA-405	18	53	0.32	0.000341	GB15802	CG9595
GB15809-RA-1115	612	909	0.64	7.16e-16	GB15809	CG10973
GB15814-RA-101	127	213	0.57	1e-05	GB15814	enhancer of yellow 2
GB15824-RA-1289	172	247	0.66	0.000775	GB15824	CG15863
GB15825-RA-490	67	133	0.48	1.86e-05	GB15825
GB15827-RA-2237	107	230	0.44	3.27e-11	GB15827	NAT1
GB15833-RA-1729	3	19	0.15	0.00729	GB15833	CG1512
GB15838-RA-1418	283	417	0.65	3.3e-07	GB15838	CG12773
GB15841-RA-93	141	231	0.58	8.59e-06	GB15841
GB15847-RA-4672	18	57	0.3	6.62e-05	GB15847
GB15859-RA-2121	121	183	0.63	0.00166	GB15859	Pre-rRNA-processing protein TSR1 homolog
GB15859-RA-2264	165	283	0.55	5.12e-08	GB15859	Pre-rRNA-processing protein TSR1 homolog
GB15869-RA-411	65	113	0.55	0.00201	GB15869
GB15869-RA-537	49	122	0.38	9.94e-08	GB15869
GB15871-RA-101	25	60	0.4	0.00121	GB15871	CG8134
GB15872-RA-2456	130	186	0.66	0.00729	GB15872
GB15882-RA-962	47	99	0.45	8.12e-05	GB15882	CG7581
GB15892-RA-210	15	44	0.32	0.00162	GB15892
GB15896-RA-2330	306	451	0.65	1.17e-07	GB15896	CG2244
GB15903-RA-1145	60	138	0.41	9.64e-08	GB15903
GB15914-RA-906	248	410	0.58	1.76e-10	GB15914	NEDD8-activating enzyme E1 catalytic subunit
GB15925-RA-2147	819	1176	0.66	7.31e-18	GB15925	Calpain-A
GB15929-RA-1445	72	163	0.42	1.04e-08	GB15929	CG4208
GB15932-RA-1309	5	27	0.18	0.00119	GB15932	Probable tyrosyl-tRNA synthetase, mitochondrial
GB15934-RA-656	357	565	0.6	1.86e-12	GB15934
GB15948-RA-299	647	955	0.64	2.38e-16	GB15948	CG10320
GB15949-RA-896	129	204	0.6	0.000139	GB15949	crooked neck
GB15952-RA-1040	247	481	0.49	4.16e-19	GB15952	Ferrochelatase, mitochondrial
GB15962-RA-1262	105	161	0.62	0.00295	GB15962	CG8632
GB15977-RA-398	66	151	0.42	2.77e-08	GB15977	Probable uridine-cytidine kinase; Uridine kinase
GB15979-RA-3149	103	177	0.55	4.57e-05	GB15979
GB15999-RA-1194	16	50	0.3	0.000284	GB15999
GB16008-RA-219	8	33	0.23	0.00129	GB16008	CG9917
GB16016-RA-1559	181	274	0.63	3.12e-05	GB16016	CG8112
GB16017-RA-33	190	360	0.5	2.56e-13	GB16017	CG8675
GB16021-RA-431	781	1412	0.53	9.9e-47	GB16021
GB16024-RA-1496	294	647	0.43	3.13e-33	GB16024	Putative apoptosis-inducing factor 1, mitochondrial
GB16025-RA-340	291	563	0.49	7.36e-22	GB16025	short gastrulation
GB16028-RA-2087	1	11	0.09	0.00951	GB16028
GB16028-RA-4796	123	247	0.47	2.34e-10	GB16028
GB16029-RA-872	183	301	0.58	1.55e-07	GB16029	CG17712
GB16044-RA-1504	40	76	0.5	0.00723	GB16044	CG14562
GB16050-RA-2066	28	164	0.16	4.95e-24	GB16050
GB16068-RA-309	60	102	0.56	0.00578	GB16068	CG6574
GB16071-RA-1090	87	170	0.49	8.29e-07	GB16071	Abelson Interacting Protein
GB16073-RA-305	264	442	0.57	1.01e-11	GB16073	CG10424
GB16077-RA-5299	79	175	0.43	4.73e-09	GB16077	meiotic 41
GB16077-RA-5894	14	49	0.27	9.39e-05	GB16077	meiotic 41
GB16078-RA-545	124	181	0.65	0.00487	GB16078	CG17985
GB16080-RA-257	224	394	0.54	4.55e-12	GB16080	CG1998
GB16082-RA-3026	55	120	0.44	4.71e-06	GB16082
GB16086-RA-623	180	300	0.57	7.83e-08	GB16086	grapes
GB16086-RA-724	267	489	0.52	9.04e-17	GB16086	grapes
GB16090-RA-1286	24	76	0.3	1.25e-06	GB16090	CG34375
GB16093-RA-314	132	202	0.62	0.000478	GB16093	CG4338
GB16094-RA-2795	135	207	0.62	0.000374	GB16094	CG33139
GB16096-RA-38	312	466	0.64	2.23e-08	GB16096	CG9954
GB16097-RA-596	25	59	0.4	0.00171	GB16097	CG14489
GB16097-RA-831	72	151	0.45	5.14e-07	GB16097	CG14489
GB16109-RA-107	288	461	0.59	1.36e-10	GB16109	GTP-binding protein Rheb homolog
GB16111-RA-498	5657	8168	0.66	2.07e-128	GB16111	Ribosomal protein L13A
GB16113-RA-436	58	135	0.41	1.39e-07	GB16113	CG14270
GB16133-RA-338	143	299	0.45	1.03e-13	GB16133	CG17249
GB16134-RA-634	135	401	0.32	1.58e-32	GB16134	Tetraspanin 74F
GB16137-RA-2385	101	195	0.49	1.36e-07	GB16137	CG11061
GB16137-RA-2405	179	328	0.52	3.53e-11	GB16137	CG11061
GB16144-RA-2474	101	279	0.34	2.15e-20	GB16144
GB16147-RA-756	1373	3691	0.35	1.88e-264	GB16147
GB16155-RA-1403	264	394	0.64	4.47e-07	GB16155	light
GB16156-RA-2330	89	160	0.53	2.89e-05	GB16156	CG4966
GB16158-RA-1011	18	52	0.33	0.000503	GB16158
GB16160-RA-1559	158	280	0.54	1.02e-08	GB16160	CG13531
GB16164-RA-114	4	23	0.17	0.00298	GB16164
GB16167-RA-197	430	727	0.56	5.54e-20	GB16167	CG9378
GB16174-RA-2392	73	153	0.45	4.34e-07	GB16174	CG11321
GB16175-RA-194	184	495	0.35	4.28e-35	GB16175
GB16176-RA-2064	109	211	0.49	3.46e-08	GB16176	Rho GTPase-activating protein 92B
GB16186-RA-2268	152	238	0.61	4.16e-05	GB16186	CG6512
GB16193-RA-992	35	68	0.49	0.00951	GB16193	CG5649
GB16195-RA-452	71	121	0.56	0.00155	GB16195
GB16202-RA-527	102	255	0.38	3.94e-16	GB16202	CG6188
GB16210-RA-1067	68	114	0.57	0.00409	GB16210
GB16211-RA-175	526	754	0.66	2.39e-11	GB16211
GB16212-RA-387	117	182	0.61	0.000725	GB16212	Coenzyme Q biosynthesis protein 2
GB16219-RA-394	291	537	0.52	1.19e-18	GB16219
GB16233-RA-2411	289	523	0.53	3.35e-17	GB16233
GB16241-RA-1694	25	64	0.37	0.000288	GB16241	liquid facets
GB16256-RA-2054	483	991	0.46	4.32e-44	GB16256
GB16257-RA-3203	628	970	0.62	1.11e-19	GB16257
GB16260-RA-1458	22	77	0.27	7.91e-08	GB16260
GB16263-RA-1067	30	78	0.37	1.9e-05	GB16263	Amphiphysin
GB16267-RA-612	158	282	0.53	6.07e-09	GB16267	tRNA-guanine transglycosylase
GB16280-RA-1641	37	79	0.45	0.000622	GB16280	CG7371
GB16286-RA-176	228	453	0.48	1.07e-18	GB16286	roadblock
GB16313-RA-2231	7	35	0.19	0.000185	GB16313	Autophagy-specific gene 1
GB16318-RA-182	94	198	0.45	3.71e-09	GB16318	Mediator complex subunit 6
GB16319-RA-3299	89	153	0.55	0.00022	GB16319	NIK- and IKBKB-binding protein homolog
GB16325-RA-802	6	25	0.23	0.00821	GB16325
GB16326-RA-1684	10	40	0.24	0.000189	GB16326	Putative ferric-chelate reductase 1 homolog
GB16327-RA-183	32	71	0.43	0.000695	GB16327
GB16327-RA-203	1157	1721	0.64	2.31e-30	GB16327
GB16332-RA-1097	97	193	0.48	6.36e-08	GB16332	CG31812
GB16354-RA-80	22	55	0.38	0.0019	GB16354	CG12384
GB16356-RA-1439	124	287	0.41	6.3e-16	GB16356
GB16360-RA-1877	219	408	0.51	1.7e-14	GB16360
GB16367-RA-835	21	79	0.25	1.3e-08	GB16367	CG33329
GB16387-RA-903	159	289	0.52	1.4e-09	GB16387
GB16391-RA-330	23	56	0.39	0.0023	GB16391
GB16392-RA-2222	283	461	0.58	3.14e-11	GB16392	CG11414
GB16403-RA-8512	91	162	0.53	3.47e-05	GB16403	highwire
GB16417-RA-1463	12	37	0.31	0.00345	GB16417	CG10362
GB16428-RA-145	41	88	0.44	0.000242	GB16428
GB16433-RA-20	120	175	0.65	0.00589	GB16433
GB16437-RA-3833	2	19	0.1	0.00201	GB16437
GB16442-RA-729	58	100	0.55	0.00624	GB16442	CG8607
GB16448-RA-828	20	53	0.36	0.00122	GB16448
GB16448-RA-849	1309	2986	0.42	2.6e-164	GB16448
GB16451-RA-2159	334	571	0.56	4.07e-16	GB16451
GB16451-RA-325	27	56	0.46	0.00729	GB16451
GB16463-RA-839	21	50	0.4	0.00609	GB16463	CG7447
GB16470-RA-779	100	191	0.5	2.87e-07	GB16470	H/ACA ribonucleoprotein complex non-core subunit NAF1
GB16472-RA-350	1590	2645	0.57	2.96e-69	GB16472	Serine protease inhibitor 4
GB16474-RA-435	1	11	0.09	0.00951	GB16474	CG4908
GB16497-RA-4533	299	472	0.6	1.66e-10	GB16497
GB16507-RA-356	18	59	0.29	2.86e-05	GB16507	CG1600
GB16512-RA-884	91	159	0.54	7.44e-05	GB16512	CG17829
GB16516-RA-673	60	105	0.54	0.00281	GB16516
GB16525-RA-162	71	122	0.55	0.00158	GB16525
GB16525-RA-191	89	137	0.62	0.00768	GB16525
GB16527-RA-1487	11	45	0.23	4.46e-05	GB16527	CG2017
GB16539-RA-1667	271	426	0.6	3.07e-09	GB16539
GB16543-RA-581	215	332	0.62	9.14e-07	GB16543	CG5274
GB16562-RA-854	697	1214	0.55	2.4e-36	GB16562	CG1847
GB16571-RA-2597	22	52	0.4	0.00521	GB16571
GB16575-RA-693	420	617	0.65	2.63e-10	GB16575	CG8549
GB16576-RA-2345	172	285	0.57	2.27e-07	GB16576	Mediator complex subunit 16
GB16583-RA-4247	96	156	0.59	0.00074	GB16583	CG5270
GB16592-RA-203	45	88	0.49	0.00139	GB16592	CG9139
GB16602-RA-3330	593	870	0.65	1.75e-14	GB16602	CG10882
GB16609-RA-722	71	134	0.5	6.98e-05	GB16609	CG4351
GB16612-RA-2070	45	99	0.43	4.68e-05	GB16612
GB16621-RA-1487	29	68	0.41	0.000632	GB16621	haywire
GB16626-RA-599	272	420	0.62	1.44e-08	GB16626	CG15896
GB16640-RA-842	0	12	0	0.00381	GB16640
GB16641-RA-1476	31	62	0.48	0.00717	GB16641	Another transcription unit
GB16663-RA-1673	267	468	0.54	4.24e-14	GB16663	CG10971
GB16667-RA-1191	178	264	0.64	0.00013	GB16667
GB16671-RA-956	291	478	0.58	5.38e-12	GB16671	CG9356
GB16679-RA-176	356	551	0.61	2.86e-11	GB16679	CG12659
GB16684-RA-683	174	254	0.65	0.000277	GB16684
GB16689-RA-513	48	92	0.5	0.00147	GB16689	CG11164
GB16702-RA-1106	61	117	0.5	0.000162	GB16702	CG4199
GB16702-RA-1199	203	397	0.49	8.55e-16	GB16702	CG4199
GB16711-RA-1262	92	163	0.54	3.79e-05	GB16711	Hemolectin
GB16717-RA-473	72	158	0.43	5.47e-08	GB16717	CG13295
GB16719-RA-423	113	204	0.53	1.11e-06	GB16719
GB16721-RA-234	159	308	0.49	5.21e-12	GB16721	CG11242
GB16737-RA-325	1	12	0.08	0.00521	GB16737	Protein yippee-like CG15309
GB16740-RA-1058	51	128	0.38	3.49e-08	GB16740	CG3184
GB16743-RA-1956	0	11	0	0.00719	GB16743
GB16747-RA-1869	182	281	0.62	9.67e-06	GB16747	CG17323
GB16763-RA-270	420	879	0.45	5.91e-41	GB16763	black pearl
GB16767-RA-2246	56	102	0.52	0.00196	GB16767	CG11006
GB16773-RA-793	25	72	0.33	7.07e-06	GB16773	trapped in endoderm-1
GB16777-RA-3905	277	479	0.55	6.03e-14	GB16777	CG2807
GB16780-RA-710	52	146	0.34	4.07e-11	GB16780	CG4973
GB16781-RA-636	132	206	0.61	0.000207	GB16781	CG6856
GB16800-RA-847	268	473	0.54	1.29e-14	GB16800	Protein singed wings 2
GB16815-RA-703	188	321	0.56	4.98e-09	GB16815	ribonuclease H1
GB16827-RA-1515	45	118	0.36	5.85e-08	GB16827	black
GB16832-RA-6145	155	282	0.52	2.07e-09	GB16832	lethal (2) k09022
GB16845-RA-4030	1698	4869	0.33	0	GB16845	Myosin heavy chain-like
GB16871-RA-105	231	381	0.58	1.11e-09	GB16871	CG3183
GB16872-RA-5	78	130	0.57	0.00168	GB16872
GB16873-RA-1979	71	133	0.51	6.96e-05	GB16873	ftz transcription factor 1
GB16881-RA-817	147	216	0.65	0.000989	GB16881
GB16887-RA-1602	167	306	0.52	2.08e-10	GB16887	Dystrobrevin-like
GB16893-RA-899	175	277	0.6	3.38e-06	GB16893
GB16896-RA-623	243	397	0.58	1.01e-09	GB16896	Ribose-phosphate pyrophosphokinase
GB16897-RA-1163	41	81	0.48	0.00272	GB16897	CG12038
GB16904-RA-2228	14	38	0.35	0.00842	GB16904	smallminded
GB16905-RA-965	0	12	0	0.00381	GB16905
GB16908-RA-167	116	222	0.5	1.88e-08	GB16908
GB16914-RA-306	40	76	0.5	0.00723	GB16914	Ribosomal protein L14
GB16914-RA-326	4027	5786	0.66	6.75e-89	GB16914	Ribosomal protein L14
GB16916-RA-604	125	235	0.51	1.66e-08	GB16916	CG8448
GB16919-RA-394	406	630	0.61	5.62e-13	GB16919	CG4511
GB16927-RA-1528	10656	16651	0.61	0	GB16927
GB16928-RA-782	124	179	0.66	0.00693	GB16928	UDP-GlcNAc:a-3-D-mannoside-beta-1,2-N-acetylglucosaminyltransferase I
GB16931-RA-531	449	747	0.57	1.49e-19	GB16931	CG12016
GB16933-RA-383	230	346	0.63	2.01e-06	GB16933	Low molecular weight phosphotyrosine protein phosphatase 2; Low molecular weight phosphotyrosine protein phosphatase 1
GB16950-RA-905	46	82	0.53	0.00992	GB16950	CG5589
GB16953-RA-455	277	467	0.56	1.2e-12	GB16953
GB16954-RA-689	145	251	0.55	2.44e-07	GB16954	Mediator complex subunit 30
GB16965-RA-365	8	30	0.25	0.00492	GB16965	CG7217; CG7215
GB16970-RA-747	128	238	0.51	1.72e-08	GB16970	Pellino
GB16972-RA-480	208	338	0.59	3.46e-08	GB16972	Protein NipSnap
GB16975-RA-786	11	36	0.29	0.00257	GB16975	Exostosin-2
GB16977-RA-506	61	123	0.47	2.84e-05	GB16977	CG18324
GB16978-RA-1370	335	498	0.64	9.53e-09	GB16978	CG3835
GB16981-RA-2294	247	379	0.62	1.53e-07	GB16981	stambha A
GB16983-RA-314	21	78	0.26	2.06e-08	GB16983
GB16984-RA-832	80	160	0.48	1.13e-06	GB16984
GB16989-RA-1232	42	78	0.51	0.00682	GB16989	CG11848
GB16990-RA-4214	169	320	0.5	9.42e-12	GB16990	cleavage and polyadenylation specificity factor
GB16997-RA-1103	84	157	0.51	1.34e-05	GB16997
GB17005-RA-468	99	157	0.6	0.0014	GB17005
GB17006-RA-143	453	658	0.65	1.68e-10	GB17006	CG13807
GB17015-RA-1328	531	1019	0.5	5.11e-39	GB17015	CG17200
GB17037-RA-888	444	648	0.65	1.37e-10	GB17037	tumor suppressor protein 101
GB17045-RA-3527	399	635	0.6	2.68e-14	GB17045	rosy
GB17057-RA-440	96	150	0.61	0.00275	GB17057	CG18547
GB17059-RA-1589	75	158	0.45	1.54e-07	GB17059
GB17075-RA-370	1284	2204	0.55	1.58e-63	GB17075
GB17086-RA-1763	44	82	0.51	0.00496	GB17086
GB17095-RA-1348	1390	2228	0.59	1.13e-51	GB17095	CG9140
GB17110-RA-1415	138	249	0.53	3.59e-08	GB17110	CG7115
GB17112-RA-2147	77	153	0.48	2.52e-06	GB17112	CG8594
GB17113-RA-2162	214	386	0.53	1.38e-12	GB17113	Phosphofructokinase
GB17113-RA-9	20	50	0.38	0.00358	GB17113	Phosphofructokinase
GB17122-RA-1340	187	461	0.39	1.16e-28	GB17122	CG11779
GB17123-RA-122	311	496	0.6	3.26e-11	GB17123	CG11454
GB17132-RA-14	311	447	0.66	7.78e-07	GB17132	CG31249
GB17135-RA-892	220	937	0.22	2.01e-111	GB17135	CG5376
GB17156-RA-503	103	167	0.59	0.000479	GB17156
GB17158-RA-1099	78	125	0.59	0.00388	GB17158	CG8446
GB17162-RA-1892	30	86	0.33	1.42e-06	GB17162
GB17163-RA-221	38	75	0.48	0.00443	GB17163
GB17166-RA-1857	251	538	0.44	5.4e-26	GB17166	Misexpression suppressor of ras 3
GB17182-RA-986	20	53	0.36	0.00122	GB17182
GB17187-RA-575	78	152	0.49	5.11e-06	GB17187	TBP-associated factor 7
GB17201-RA-56	118	305	0.37	2.99e-20	GB17201	CG6000
GB17231-RA-2319	10	33	0.29	0.00644	GB17231
GB17232-RA-1838	228	330	0.66	3.25e-05	GB17232
GB17242-RA-1025	42	79	0.51	0.00686	GB17242	Methyltransferase-like protein 14 homolog
GB17244-RA-1032	111	168	0.63	0.00328	GB17244	Putative ubiquinone biosynthesis monooxygenase COQ6
GB17250-RA-187	6	42	0.14	7.96e-07	GB17250	Neprilysin 4
GB17253-RA-3333	147	450	0.31	7.19e-38	GB17253	krotzkopf verkehrt
GB17255-RA-258	352	604	0.55	3.26e-17	GB17255	lethal (1) G0230
GB17257-RA-2251	127	194	0.62	0.000826	GB17257	CG5819
GB17261-RA-6450	2	15	0.13	0.00587	GB17261	CG7099
GB17261-RA-6633	34	82	0.39	7.17e-05	GB17261	CG7099
GB17273-RA-210	478	700	0.65	1.39e-11	GB17273	tsunagi
GB17276-RA-990	60	152	0.38	1.05e-09	GB17276
GB17291-RA-1583	119	219	0.52	1.37e-07	GB17291
GB17294-RA-512	170	260	0.62	3.97e-05	GB17294	Tumor necrosis factor, alpha-induced protein 8-like protein
GB17296-RA-722	1	12	0.08	0.00521	GB17296
GB17299-RA-481	58	136	0.41	9.89e-08	GB17299	CG14024
GB17311-RA-935	226	354	0.61	1.34e-07	GB17311	CG8444
GB17317-RA-3395	51	98	0.49	0.000879	GB17317
GB17342-RA-2294	0	12	0	0.00381	GB17342
GB17356-RA-566	2	15	0.13	0.00587	GB17356
GB17360-RA-1184	40	77	0.49	0.00555	GB17360	CG5334
GB17363-RA-1847	151	243	0.59	1.06e-05	GB17363	Exostosin-2
GB17371-RA-5115	53	97	0.52	0.00246	GB17371
GB17371-RA-522	130	210	0.59	4.94e-05	GB17371
GB17373-RA-209	278	509	0.52	2.52e-17	GB17373	UPF0539 protein CG14977
GB17379-RA-2085	1	20	0.05	0.000201	GB17379	CG4567
GB17379-RA-86	19	60	0.3	3.96e-05	GB17379	CG4567
GB17383-RA-1528	221	368	0.57	1.36e-09	GB17383	CG10082
GB17387-RA-305	20	47	0.4	0.00983	GB17387
GB17388-RA-807	106	239	0.42	1.02e-12	GB17388	CG5585
GB17399-RA-784	194	323	0.57	2.06e-08	GB17399	lethal (1) G0020
GB17403-RA-1370	12	38	0.3	0.0023	GB17403	Ca2+-channel-protein-β-subunit
GB17419-RA-1000	167	262	0.61	1.18e-05	GB17419	CG4291
GB17424-RA-2438	75	129	0.55	0.000824	GB17424	flightless I
GB17427-RA-2168	267	411	0.62	3.06e-08	GB17427	CG6418
GB17438-RA-335	153	242	0.6	2.32e-05	GB17438	CG31126
GB17440-RA-8446	435	778	0.53	6.87e-25	GB17440
GB17468-RA-2060	29	60	0.46	0.00816	GB17468	CG11482
GB17469-RA-1051	2	23	0.08	0.000195	GB17469	short stop
GB17471-RA-458	600	934	0.61	1.87e-19	GB17471	CG17556
GB17474-RA-844	49	92	0.51	0.00214	GB17474	CG12026
GB17477-RA-2456	1	517	0	1.45e-159	GB17477	missing oocyte
GB17485-RA-450	31	78	0.38	3.52e-05	GB17485
GB17487-RA-382	129	217	0.57	7.2e-06	GB17487	CG12276
GB17488-RA-228	3468	5561	0.59	8e-130	GB17488	Ribosomal protein S20
GB17494-RA-650	115	181	0.6	0.000523	GB17494	CG7023
GB17502-RA-1638	87	142	0.58	0.00157	GB17502
GB17508-RA-740	1658	2477	0.64	1.5e-44	GB17508	Eukaryotic translation initiation factor 3 subunit F-1
GB17509-RA-1334	17	44	0.37	0.00554	GB17509
GB17509-RA-794	1	36	0.03	6.63e-09	GB17509
GB17511-RA-1277	906	1602	0.54	5.2e-50	GB17511	X box binding protein-1
GB17514-RA-1359	120	177	0.64	0.0041	GB17514	caspar
GB17517-RA-11209	688	1041	0.63	1.53e-19	GB17517	CG42255
GB17518-RA-381	88	143	0.59	0.00168	GB17518
GB17522-RA-3559	92	176	0.5	1.11e-06	GB17522	CG6057
GB17525-RA-6350	12	44	0.26	0.00017	GB17525
GB17529-RA-742	164	235	0.66	0.00139	GB17529	CG12093
GB17537-RA-2114	32	77	0.4	8.93e-05	GB17537	CG9330
GB17538-RA-123	131	1180	0.11	2.2e-220	GB17538
GB17539-RA-950	195	341	0.54	2.75e-10	GB17539	CG8660
GB17540-RA-21	99	397	0.24	2.49e-44	GB17540	defective in the avoidance of repellents
GB17543-RA-851	107	216	0.47	2.52e-09	GB17543
GB17548-RA-281	315	470	0.64	2.11e-08	GB17548	CG3603
GB17551-RA-672	1	126	0.01	4.87e-38	GB17551
GB17564-RA-332	3156	4682	0.64	4.03e-82	GB17564	Ribosomal protein L17
GB17582-RA-1796	67	126	0.51	0.000135	GB17582	combgap
GB17592-RA-53	5	24	0.2	0.0052	GB17592	Signal sequence receptor beta
GB17607-RA-296	0	14	0	0.00104	GB17607	N-glycosylase/DNA lyase
GB17615-RA-453	19	48	0.38	0.00416	GB17615	CG14141
GB17619-RA-731	156	238	0.62	0.000119	GB17619	delta-coatomer protein
GB17634-RA-134	155	369	0.4	1.35e-21	GB17634	CG31849
GB17635-RA-671	516	1278	0.38	1.91e-80	GB17635
GB17637-RA-644	159	267	0.57	3.59e-07	GB17637	mitochondrial ribosomal protein S31
GB17639-RA-689	360	586	0.58	3.11e-14	GB17639	THUMP domain-containing protein 1 homolog
GB17647-RA-94	119	177	0.64	0.00325	GB17647
GB17650-RA-3315	57	132	0.41	2.31e-07	GB17650	CG4266
GB17650-RA-3316	20	71	0.27	4.87e-07	GB17650	CG4266
GB17652-RA-353	126	260	0.46	1.21e-11	GB17652	CG8768
GB17652-RA-354	62	124	0.48	3.22e-05	GB17652	CG8768
GB17652-RA-511	79	152	0.49	7.69e-06	GB17652	CG8768
GB17654-RA-4820	2	18	0.11	0.00352	GB17654
GB17659-RA-510	330	479	0.66	1.08e-07	GB17659	CG8149
GB17664-RA-598	251	383	0.62	1.9e-07	GB17664	obstructor-B
GB17668-RA-243	68	111	0.58	0.00798	GB17668	Ribosomal protein S25
GB17670-RA-251	421	659	0.61	5.32e-14	GB17670	mitochondrial ribosomal protein L54
GB17680-RA-1695	238	361	0.63	7.39e-07	GB17680	CG8949
GB17683-RA-345	140	228	0.58	1.27e-05	GB17683
GB17685-RA-1247	9	59	0.15	1.2e-09	GB17685	SECIS-binding protein 2
GB17685-RA-803	147	334	0.42	3.29e-18	GB17685	SECIS-binding protein 2
GB17687-RA-1475	44	82	0.51	0.00496	GB17687	daughter of sevenless
GB17688-RA-368	101	224	0.43	1.71e-11	GB17688	CG8891
GB17696-RA-2702	140	257	0.52	8.92e-09	GB17696	CG30100
GB17698-RA-1684	2	15	0.13	0.00587	GB17698
GB17710-RA-488	184	276	0.63	4.42e-05	GB17710	Dynamitin
GB17718-RA-1505	237	372	0.61	4.66e-08	GB17718	CG7385
GB17724-RA-2042	105	166	0.6	0.00105	GB17724
GB17725-RA-1721	90	151	0.57	0.000488	GB17725
GB17728-RA-323	310	490	0.6	9.22e-11	GB17728
GB17738-RA-1053	53	120	0.42	1.76e-06	GB17738
GB17746-RA-632	406	581	0.66	8.36e-09	GB17746
GB17749-RA-510	3	22	0.13	0.00152	GB17749	Suppressor of ref(2)P sterility
GB17751-RA-363	183	343	0.51	2.62e-12	GB17751	CG4042
GB17754-RA-168	1	14	0.07	0.00759	GB17754	CG12128
GB17777-RA-932	113	195	0.55	1.12e-05	GB17777
GB17782-RA-74	6148	28618	0.2	0	GB17782
GB17783-RA-809	168	244	0.65	0.000549	GB17783	Cell division control protein 2 cognate
GB17786-RA-830	487	994	0.47	1.03e-43	GB17786	Probable serine hydrolase
GB17792-RA-4062	80	140	0.54	0.00028	GB17792
GB17797-RA-1436	0	14	0	0.00104	GB17797
GB17806-RA-380	5	23	0.21	0.00826	GB17806	CG6318
GB17820-RA-501	3	21	0.14	0.00259	GB17820	Origin recognition complex subunit 1
GB17822-RA-3783	16	47	0.32	0.000959	GB17822
GB17824-RA-965	125	250	0.48	1.66e-10	GB17824	CG11127
GB17825-RA-3131	376	664	0.54	1.59e-20	GB17825	RNA polymerase I 135kD subunit
GB17829-RA-5705	78	142	0.52	8.19e-05	GB17829	CG14967
GB17848-RA-1541	206	351	0.56	8.84e-10	GB17848	CG6744
GB17856-RA-74	7	34	0.2	0.000306	GB17856	CG10407
GB17856-RA-75	11	42	0.25	0.00018	GB17856	CG10407
GB17861-RA-169	25	57	0.42	0.0046	GB17861	CG4942
GB17861-RA-683	23	53	0.41	0.00623	GB17861	CG4942
GB17870-RA-595	39	89	0.42	6.56e-05	GB17870	Ribonucleoside diphosphate reductase large subunit
GB17872-RA-2270	34	74	0.44	0.000711	GB17872
GB17873-RA-456	21	49	0.41	0.00842	GB17873
GB17876-RA-3013	121	287	0.4	1.25e-16	GB17876	Calcium ATPase at 60A
GB17877-RA-548	194	293	0.63	1.49e-05	GB17877	slowmo
GB17885-RA-887	1119	1749	0.61	3.83e-37	GB17885	CG33257
GB17886-RA-1658	46	91	0.48	0.000869	GB17886	humpty dumpty
GB17889-RA-1793	66	120	0.52	0.000477	GB17889	Connector of kinase to AP-1
GB17893-RA-876	187	322	0.55	2.09e-09	GB17893	Probable malonyl CoA-acyl carrier protein transacylase, mitochondrial
GB17898-RA-2276	88	138	0.61	0.00491	GB17898	quail
GB17899-RA-1532	24	67	0.34	4.94e-05	GB17899	CG2292
GB17908-RA-4239	69	141	0.47	2.97e-06	GB17908	Nuclear pore complex protein Nup214
GB17917-RA-1034	378	1020	0.35	3.82e-73	GB17917	CG13188
GB17924-RA-1799	124	187	0.63	0.00158	GB17924	CG2107
GB17937-RA-3242	7	32	0.21	0.000806	GB17937	CG2247
GB17939-RA-2108	34	67	0.48	0.00845	GB17939	CG12753
GB17939-RA-2760	31	80	0.37	2.68e-05	GB17939	CG12753
GB17948-RA-3386	207	304	0.65	4.03e-05	GB17948	specifically Rac1-associated protein 1
GB17949-RA-1601	23	60	0.36	0.000556	GB17949
GB17949-RA-676	160	317	0.48	5.65e-13	GB17949
GB17950-RA-12	32	83	0.37	1.61e-05	GB17950	Translocon-associated protein delta
GB17957-RA-494	356	563	0.6	2.17e-12	GB17957	Ras oncogene at 64B
GB17962-RA-292	153	268	0.54	3.89e-08	GB17962	small non-messenger RNA 204
GB17967-RA-458	252	406	0.59	1.47e-09	GB17967	lethal (3) s1921
GB17968-RA-1783	26	69	0.36	8.01e-05	GB17968	SWI/SNF-related matrix-associated actin-dependent regulator of chromatin subfamily A-like protein 1
GB17968-RA-1883	54	94	0.55	0.00726	GB17968	SWI/SNF-related matrix-associated actin-dependent regulator of chromatin subfamily A-like protein 1
GB17974-RA-1860	7	31	0.21	0.00074	GB17974	lethal-(2)-denticleless
GB17974-RA-1870	1	13	0.07	0.00283	GB17974	lethal-(2)-denticleless
GB17977-RA-233	203	337	0.57	9.74e-09	GB17977	CG11858
GB17995-RA-572	35	79	0.42	0.000339	GB17995	Hairless
GB17996-RA-269	109	169	0.61	0.00163	GB17996	CG10343
GB18001-RA-1037	32	64	0.48	0.00888	GB18001	CG14224
GB18024-RA-881	26	57	0.43	0.00538	GB18024
GB18026-RA-1460	9	33	0.26	0.00302	GB18026	Serine/threonine-protein kinase Smg1
GB18026-RA-6279	1	24	0.04	1.62e-05	GB18026	Serine/threonine-protein kinase Smg1
GB18041-RA-530	4	21	0.18	0.00801	GB18041
GB18062-RA-1232	44	92	0.45	0.000273	GB18062	Methionine aminopeptidase
GB18069-RA-566	174	285	0.58	4.18e-07	GB18069	CG3437
GB18076-RA-803	423	616	0.65	5.24e-10	GB18076
GB18077-RA-171	42	87	0.46	0.000522	GB18077
GB18077-RA-3488	799	1205	0.63	2.3e-22	GB18077
GB18078-RA-1134	55	128	0.41	2e-07	GB18078	CG9646
GB18079-RA-4624	155	447	0.33	7.9e-35	GB18079
GB18087-RA-386	359	568	0.6	1.69e-12	GB18087	Nascent polypeptide associated complex protein alpha subunit
GB18091-RA-541	45	102	0.42	1.74e-05	GB18091	CG1116
GB18097-RA-1199	110	216	0.48	1.24e-08	GB18097	Cleavage stimulation factor 64 kilodalton subunit
GB18108-RA-119	7821	13011	0.57	0	GB18108	Ribosomal protein L40
GB18126-RA-2813	48	134	0.34	5.72e-10	GB18126	CG32438
GB18126-RA-633	15	47	0.3	0.000479	GB18126	CG32438
GB18137-RA-1133	118	235	0.48	9.92e-10	GB18137	CG12004
GB18150-RA-11924	33	67	0.47	0.00567	GB18150
GB18152-RA-1491	11	33	0.32	0.00431	GB18152	Asparaginyl-tRNA synthetase
GB18152-RA-1538	907	2535	0.34	1.48e-191	GB18152	Asparaginyl-tRNA synthetase
GB18157-RA-2216	14	38	0.35	0.00842	GB18157	CG5621
GB18167-RA-372	0	13	0	0.00201	GB18167
GB18170-RA-675	43	110	0.37	3.43e-07	GB18170	CG15403
GB18176-RA-944	2	16	0.12	0.00336	GB18176
GB18180-RA-1811	51	90	0.54	0.00723	GB18180	CG5733
GB18191-RA-59	132	208	0.6	0.000134	GB18191	Ribosomal protein S23
GB18199-RA-1337	125	185	0.64	0.00292	GB18199	Alpha 3 glucosyltransferase
GB18199-RA-1338	155	279	0.53	4.57e-09	GB18199	Alpha 3 glucosyltransferase
GB18199-RA-1358	266	449	0.56	3.5e-12	GB18199	Alpha 3 glucosyltransferase
GB18202-RA-2738	88	154	0.54	0.000123	GB18202	mutator 2
GB18213-RA-158	77	134	0.55	0.000463	GB18213
GB18220-RA-201	89	143	0.59	0.00223	GB18220	CG34357
GB18225-RA-1249	79	131	0.57	0.00181	GB18225
GB18232-RA-1269	475	885	0.51	1.87e-31	GB18232	sugar transporter 1
GB18235-RA-1277	1539	3044	0.48	7.94e-126	GB18235
GB18246-RA-1167	53	101	0.5	0.000833	GB18246	CG11660
GB18254-RA-5546	102	175	0.55	5.38e-05	GB18254	Cadherin-87A
GB18267-RA-1153	75	208	0.34	1.62e-15	GB18267	Putative neutral sphingomyelinase
GB18282-RA-3633	269	469	0.55	3.6e-14	GB18282
GB18302-RA-3446	20	54	0.35	0.000837	GB18302	mutagen-sensitive 101
GB18305-RA-1934	59	129	0.43	1.74e-06	GB18305
GB18321-RA-113	579	1078	0.51	2.1e-38	GB18321	CG14550
GB18324-RA-3827	43	83	0.49	0.00259	GB18324	Tectonin beta-propeller repeat-containing protein
GB18336-RA-278	67	111	0.57	0.00599	GB18336	Uncharacterized protein CG9548
GB18337-RA-737	240	409	0.56	2.27e-11	GB18337	CG2774
GB18349-RA-450	12	35	0.33	0.00756	GB18349	CG14907; CG14906
GB18352-RA-552	139	216	0.61	0.00013	GB18352	Pyrroline 5-carboyxlate reductase
GB18354-RA-6470	136	239	0.54	2.41e-07	GB18354	CG8877
GB18368-RA-1637	68	110	0.59	0.00992	GB18368	CG17807
GB18371-RA-1299	446	1154	0.37	7.51e-78	GB18371	CG9864
GB18389-RA-1471	1	13	0.07	0.00283	GB18389	CG14814
GB18389-RA-641	3	19	0.15	0.00729	GB18389	CG14814
GB18390-RA-2158	80	163	0.47	3.33e-07	GB18390	Mystery 45A
GB18393-RA-2120	113	178	0.6	0.000576	GB18393
GB18395-RA-2585	46	93	0.47	0.000484	GB18395	peptide O-xylosyltransferase
GB18398-RA-75	10	34	0.28	0.00283	GB18398	Kinesin-like protein at 68D
GB18412-RA-415	42	81	0.49	0.00403	GB18412	RNA (guanine-9-)-methyltransferase domain-containing protein 2 homolog
GB18412-RA-662	90	193	0.44	2.78e-09	GB18412	RNA (guanine-9-)-methyltransferase domain-containing protein 2 homolog
GB18416-RA-330	41	96	0.41	1.69e-05	GB18416	CG7137
GB18433-RA-347	636	999	0.61	1.56e-21	GB18433	lethal (2) 06496
GB18441-RA-286	496	1249	0.38	9.55e-81	GB18441	CG3630
GB18446-RA-522	269	501	0.51	9.67e-18	GB18446	ypsilon schachtel
GB18460-RA-774	96	384	0.24	7.79e-43	GB18460	Prolyl-tRNA synthetase
GB18468-RA-237	1	15	0.06	0.000814	GB18468
GB18468-RA-428	210	388	0.51	1.8e-13	GB18468
GB18476-RA-2831	271	395	0.65	1.95e-06	GB18476	CG15100
GB18482-RA-1931	98	151	0.62	0.00375	GB18482	Arginine methyltransferase 7
GB18484-RA-1956	137	344	0.38	5.79e-22	GB18484
GB18489-RA-570	138	367	0.36	1.05e-25	GB18489
GB18490-RA-1037	181	259	0.66	0.000647	GB18490	CG2970
GB18494-RA-857	355	949	0.36	3.93e-67	GB18494	Henna
GB18501-RA-1226	30	61	0.47	0.00931	GB18501	CG5809
GB18504-RA-1208	350	584	0.57	2.94e-15	GB18504	SAM50-like protein CG7639
GB18506-RA-882	229	365	0.6	2.82e-08	GB18506	Putative GPI-anchor transamidase
GB18508-RA-287	225	367	0.58	5.69e-09	GB18508	CG16983
GB18514-RA-1951	2	19	0.1	0.00201	GB18514
GB18516-RA-603	863	1341	0.61	7.21e-28	GB18516	upstream of RpII140
GB18522-RA-374	167	272	0.58	1.29e-06	GB18522	sinuous
GB18523-RA-1214	90	158	0.54	6.86e-05	GB18523
GB18544-RA-2468	161	295	0.52	4.44e-10	GB18544	Leucyl-tRNA synthetase
GB18555-RA-1092	101	255	0.38	2.18e-16	GB18555	CG33722; CG18749
GB18557-RA-7187	1017	1506	0.64	4.67e-26	GB18557	α Spectrin
GB18559-RA-1143	177	475	0.35	1.21e-33	GB18559
GB18568-RA-1017	1	11	0.09	0.00951	GB18568	CG14905
GB18569-RA-3401	112	177	0.6	0.000544	GB18569	DNA damage-binding protein 1
GB18570-RA-2880	46	104	0.42	1.48e-05	GB18570	CG6413
GB18573-RA-251	58	115	0.48	8.52e-05	GB18573	Probable deoxyhypusine synthase
GB18574-RA-626	51	106	0.46	8.35e-05	GB18574	Ubiquinone biosynthesis methyltransferase COQ5, mitochondrial
GB18587-RA-602	168	283	0.56	1.05e-07	GB18587	CG5325
GB18589-RA-7301	276	397	0.66	4.13e-06	GB18589
GB18596-RA-816	21	54	0.37	0.00153	GB18596	CG5991
GB18599-RA-1481	37	83	0.42	0.000244	GB18599	CG6287
GB18600-RA-810	122	201	0.58	3.61e-05	GB18600
GB18603-RA-665	55	116	0.45	1.7e-05	GB18603
GB18605-RA-276	1403	2477	0.54	3.89e-77	GB18605	Ribonuclease kappa
GB18610-RA-1868	25	62	0.38	0.000594	GB18610
GB18612-RA-779	32	67	0.45	0.0037	GB18612
GB18613-RA-1847	61	208	0.28	9.48e-20	GB18613	pointed
GB18617-RA-1166	19	67	0.27	1.97e-06	GB18617	CG6876
GB18628-RA-740	138	214	0.61	0.00019	GB18628	Oxysterol-binding protein
GB18629-RA-824	36	81	0.42	0.000288	GB18629	CG12267
GB18635-RA-293	25	57	0.42	0.0046	GB18635	CG4553
GB18637-RA-715	53	113	0.45	2.38e-05	GB18637	capping protein beta
GB18639-RA-218	729	1066	0.65	1.72e-17	GB18639	Mediator complex subunit 10
GB18640-RA-516	110	165	0.63	0.0046	GB18640	CG3947
GB18642-RA-2680	64	111	0.55	0.00238	GB18642
GB18646-RA-914	1001	1768	0.54	5.11e-55	GB18646	Argininosuccinate synthase
GB18647-RA-759	563	1041	0.51	2.34e-36	GB18647	lethal (2) 37Cc
GB18655-RA-2098	3	19	0.15	0.00729	GB18655
GB18662-RA-395	1145	3284	0.33	2.73e-257	GB18662
GB18672-RA-710	417	606	0.65	1.04e-09	GB18672
GB18677-RA-1544	56	104	0.51	0.00115	GB18677	CG7837
GB18678-RA-1672	172	256	0.64	0.000144	GB18678
GB18679-RA-2114	68	111	0.58	0.00798	GB18679	CG13326
GB18679-RA-2115	289	439	0.63	2.35e-08	GB18679	CG13326
GB18681-RA-452	70	135	0.49	3.59e-05	GB18681	CG9643
GB18682-RA-151	75	174	0.41	8.49e-10	GB18682	lethal (2) 37Ce
GB18689-RA-328	57	103	0.53	0.00214	GB18689	CG3632
GB18694-RA-75	154	222	0.66	0.00129	GB18694
GB18695-RA-444	259	373	0.66	9e-06	GB18695	CG3008
GB18704-RA-30	171	328	0.5	1.62e-12	GB18704	separation anxiety
GB18712-RA-5567	38	92	0.39	1.37e-05	GB18712
GB18721-RA-2010	50	130	0.37	9.32e-09	GB18721	CG4329
GB18732-RA-371	2017	3832	0.5	2.16e-144	GB18732
GB18747-RA-934	162	364	0.42	3.15e-19	GB18747
GB18750-RA-1192	664	1027	0.61	6.47e-21	GB18750	CG7739
GB18751-RA-129	25	90	0.26	6.01e-09	GB18751	CG3303
GB18753-RA-350	133	195	0.65	0.00238	GB18753	Mediator complex subunit 31
GB18761-RA-389	88	208	0.4	4.71e-12	GB18761
GB18766-RA-950	130	246	0.5	4.09e-09	GB18766	CG2091
GB18767-RA-550	45	83	0.52	0.00545	GB18767	CG9372
GB18775-RA-1988	12	36	0.32	0.00516	GB18775	Phosphodiesterase 11
GB18790-RA-873	149	337	0.42	5.25e-18	GB18790	CG4935
GB18800-RA-1054	42	79	0.51	0.00686	GB18800	CG8028
GB18803-RA-920	16	48	0.32	0.000642	GB18803
GB18804-RA-4728	12	51	0.22	6.47e-06	GB18804	mutagen-sensitive 205
GB18809-RA-1881	60	103	0.55	0.0033	GB18809	CG2173
GB18810-RA-2270	74	121	0.58	0.00494	GB18810	CG5337
GB18812-RA-664	100	154	0.62	0.00339	GB18812	Mediator complex subunit 7
GB18822-RA-716	364	631	0.55	1.57e-18	GB18822	CG12713
GB18834-RA-543	105	170	0.59	0.000437	GB18834
GB18837-RA-1151	124	177	0.67	0.00975	GB18837
GB18840-RA-780	97	147	0.63	0.00645	GB18840
GB18847-RA-218	228	392	0.55	2.92e-11	GB18847	UPF0172 protein CG3501
GB18852-RA-2492	4	40	0.1	2.29e-07	GB18852
GB18861-RA-1392	251	448	0.53	2.81e-14	GB18861	CG10743
GB18864-RA-2960	2	15	0.13	0.00587	GB18864	Multidrug-Resistance like Protein 1
GB18872-RA-158	46	88	0.5	0.00205	GB18872	Probable cytochrome P450 303a1
GB18874-RA-280	1	12	0.08	0.00521	GB18874	CDGSH iron sulfur domain-containing protein 2 homolog
GB18885-RA-1185	153	231	0.63	0.000228	GB18885
GB18889-RA-1219	15	41	0.35	0.00512	GB18889	Sodium channel protein Nach
GB18889-RA-1259	31	102	0.29	2.59e-09	GB18889	Sodium channel protein Nach
GB18893-RA-4643	3	21	0.14	0.00259	GB18893
GB18894-RA-716	117	212	0.52	4.37e-07	GB18894	CG4980
GB18899-RA-694	2421	3701	0.62	6.32e-73	GB18899
GB18907-RA-1959	11	47	0.22	1.72e-05	GB18907	CG8583
GB18916-RA-477	67	119	0.54	0.000871	GB18916	CG14414
GB18921-RA-3176	235	346	0.65	5.43e-06	GB18921	auxillin
GB18922-RA-2411	52	113	0.44	1.49e-05	GB18922	Protein pigeon
GB18923-RA-2273	54	124	0.41	7.49e-07	GB18923	Signal-transducer and activator of transcription protein at 92E
GB18931-RA-1891	75	211	0.34	8.29e-16	GB18931
GB18933-RA-1076	61	150	0.39	3.8e-09	GB18933	CG12344
GB18935-RA-2672	7390	24804	0.28	0	GB18935
GB18937-RA-986	265	424	0.59	8.96e-10	GB18937
GB18945-RA-908	283	436	0.62	9.32e-09	GB18945	Hsp90 co-chaperone Cdc37
GB18949-RA-894	100	181	0.53	5.88e-06	GB18949	Suppressor of cytokine signaling at 36E
GB18952-RA-1094	66	119	0.53	0.000617	GB18952	CG10932
GB18952-RA-347	71	169	0.4	8.02e-10	GB18952	CG10932
GB18956-RA-18	7	30	0.22	0.00206	GB18956	spinster
GB18960-RA-335	708	1011	0.67	5.76e-15	GB18960	CG6439
GB18966-RA-145	2130	10389	0.19	0	GB18966
GB18966-RA-55	34	125	0.26	1.02e-12	GB18966
GB18966-RA-56	35	162	0.21	2.74e-20	GB18966
GB18966-RA-76	3	22	0.13	0.00152	GB18966
GB18978-RA-1470	21	49	0.41	0.00842	GB18978	mutagen-sensitive 210
GB18987-RA-1091	168	307	0.52	2.31e-10	GB18987	cabeza
GB18989-RA-1803	93	261	0.34	1.37e-19	GB18989	ecdysoneless
GB18994-RA-505	407	591	0.65	2.07e-09	GB18994	CG11857
GB19006-RA-336	2452	4056	0.57	1.37e-104	GB19006	CG3884
GB19014-RA-326	416	651	0.61	5.86e-14	GB19014	mitochondrial ribosomal protein L9
GB19015-RA-1202	2	16	0.12	0.00336	GB19015	JmjC domain-containing histone demethylation protein 1
GB19017-RA-1503	70	121	0.55	0.00146	GB19017
GB19018-RA-434	201	475	0.4	2.02e-27	GB19018
GB19018-RA-454	57	98	0.55	0.00727	GB19018
GB19019-RA-221	2	16	0.12	0.00336	GB19019
GB19019-RA-3254	126	211	0.57	1.18e-05	GB19019
GB19025-RA-2906	18	68	0.25	5.35e-07	GB19025
GB19027-RA-1136	99	151	0.62	0.00482	GB19027	CG3277
GB19046-RA-336	346	679	0.48	2.76e-27	GB19046	UPF0396 protein CG6066
GB19049-RA-1151	14	43	0.31	0.00122	GB19049	Origin recognition complex subunit 2
GB19051-RA-1043	5	23	0.21	0.00826	GB19051
GB19053-RA-404	1	11	0.09	0.00951	GB19053	Probable phenylalanyl-tRNA synthetase beta chain
GB19060-RA-1431	288	518	0.53	8.99e-17	GB19060	CG10508
GB19063-RA-884	158	331	0.45	3.14e-15	GB19063	CG33988
GB19068-RA-27	3	25	0.11	0.000104	GB19068	CG2493
GB19075-RA-409	63	119	0.5	0.000202	GB19075	CG3153
GB19076-RA-3060	11	33	0.32	0.00431	GB19076
GB19080-RA-506	24	61	0.37	0.000484	GB19080	Something about silencing protein 10
GB19092-RA-2555	28	65	0.41	0.00104	GB19092	CG4238
GB19103-RA-1538	247	446	0.53	1.47e-14	GB19103	Tetratricopeptide repeat protein 14 homolog
GB19106-RA-389	1134	1976	0.55	3.23e-59	GB19106	CG10575
GB19114-RA-379	3201	7576	0.4	0	GB19114
GB19124-RA-411	296	454	0.62	5.44e-09	GB19124	Probable H/ACA ribonucleoprotein complex subunit 1
GB19127-RA-764	251	407	0.59	8.79e-10	GB19127	GPI mannosyltransferase 3
GB19160-RA-1991	177	393	0.43	2.66e-20	GB19160	Mediator complex subunit 25
GB19162-RA-2192	227	371	0.58	3.21e-09	GB19162	CG7044
GB19165-RA-200	202	326	0.59	1.14e-07	GB19165	Probable ribosome biogenesis protein RLP24
GB19167-RA-106	3	32	0.09	1.81e-06	GB19167	Nucleoside diphosphate kinase
GB19168-RA-488	1421	2085	0.65	8.54e-35	GB19168
GB19178-RA-1506	132	196	0.64	0.00157	GB19178	Ran GTPase activating protein
GB19181-RA-965	92	159	0.55	0.000104	GB19181	CG6704
GB19183-RA-1415	167	308	0.52	1.21e-10	GB19183
GB19190-RA-317	51	112	0.43	1.27e-05	GB19190
GB19194-RA-1829	16	49	0.31	0.00043	GB19194
GB19195-RA-1311	110	206	0.51	2.11e-07	GB19195
GB19207-RA-758	193	471	0.39	5.97e-29	GB19207
GB19210-RA-463	264	400	0.63	1.34e-07	GB19210	CG2508
GB19212-RA-152	950	1868	0.48	5.9e-76	GB19212	CG30108
GB19215-RA-1427	572	943	0.58	7.16e-24	GB19215	Aminolevulinate synthase
GB19232-RA-905	78	144	0.52	3.45e-05	GB19232	CG17221
GB19233-RA-1013	114	200	0.54	4.43e-06	GB19233
GB19238-RA-475	317	476	0.63	1.07e-08	GB19238	CG9427
GB19243-RA-343	133	239	0.53	8.43e-08	GB19243	CG17510
GB19246-RA-821	87	166	0.5	2.62e-06	GB19246	Evolutionarily conserved signaling intermediate in Toll pathway, mitochondrial
GB19248-RA-329	51	90	0.54	0.00723	GB19248	CG2982
GB19258-RA-140	14	40	0.33	0.004	GB19258
GB19262-RA-214	1	14	0.07	0.00759	GB19262
GB19271-RA-1764	16	46	0.33	0.00143	GB19271	CG6230
GB19274-RA-218	46	94	0.47	0.00036	GB19274
GB19274-RA-375	48	116	0.39	6.91e-07	GB19274
GB19278-RA-2427	295	443	0.63	3.88e-08	GB19278	CG1514
GB19280-RA-215	12	107	0.11	1.78e-19	GB19280	CG13139
GB19285-RA-98	95	177	0.51	2.7e-06	GB19285
GB19287-RA-1470	17	52	0.31	0.000254	GB19287
GB19288-RA-123	352	747	0.45	9.01e-36	GB19288
GB19293-RA-23	256	571	0.43	7.85e-30	GB19293	Cytochrome c proximal
GB19297-RA-199	7587	10959	0.66	7.9e-173	GB19297
GB19300-RA-494	14	38	0.35	0.00842	GB19300	CG4617
GB19300-RA-941	423	738	0.55	4.57e-22	GB19300	CG4617
GB19301-RA-102	1080	1817	0.57	4.22e-49	GB19301	Peptidoglycan-recognition protein SC2
GB19319-RA-264	237	407	0.55	1.06e-11	GB19319	CG13418
GB19321-RA-665	362	543	0.63	7e-10	GB19321	COP9 complex homolog subunit 6
GB19338-RA-761	138	236	0.56	1.01e-06	GB19338	cryptocephal
GB19346-RA-4631	0	24	0	1.24e-06	GB19346
GB19355-RA-3146	205	351	0.56	6.37e-10	GB19355	CG4699
GB19357-RA-614	69	120	0.55	0.00134	GB19357	CG18004
GB19358-RA-517	41	86	0.45	0.000456	GB19358
GB19376-RA-389	86	147	0.56	0.00036	GB19376	CG6038
GB19383-RA-1808	41	78	0.5	0.00618	GB19383	CG8735
GB19387-RA-1061	227	429	0.5	1.06e-15	GB19387	Hexokinase A
GB19394-RA-862	48	85	0.54	0.00923	GB19394
GB19394-RA-863	74	122	0.58	0.00395	GB19394
GB19394-RA-883	52	105	0.47	0.000175	GB19394
GB19394-RA-909	5330	13796	0.37	0	GB19394
GB19399-RA-4199	15	55	0.26	1.49e-05	GB19399
GB19401-RA-1004	453	827	0.52	5.35e-28	GB19401
GB19405-RA-400	2645	3958	0.64	7.11e-72	GB19405	Vacuolar H[+] ATPase 16kD subunit
GB19410-RA-381	204	447	0.43	1.53e-22	GB19410	CG1381
GB19412-RA-2015	244	399	0.58	8.62e-10	GB19412	CG31953
GB19413-RA-1148	13	41	0.3	0.00137	GB19413
GB19416-RA-3026	93	159	0.56	0.000144	GB19416	CG33158
GB19417-RA-508	52	153	0.32	4.12e-12	GB19417
GB19422-RA-1017	1090	1626	0.64	5.22e-29	GB19422	lethal (1) G0156
GB19427-RA-182	769	1222	0.6	1.75e-27	GB19427	UPF0195 protein CG30152
GB19431-RA-656	55	130	0.4	1.59e-07	GB19431	lethal (2) k14505
GB19442-RA-338	1316	1998	0.63	3.79e-38	GB19442	Ribosomal protein S15Aa
GB19443-RA-3095	33	72	0.44	0.00124	GB19443	Open rectifier K[+] channel 1
GB19450-RA-2591	46	87	0.5	0.00271	GB19450	deflated
GB19459-RA-534	5	23	0.21	0.00826	GB19459	CG9187
GB19466-RA-1037	31	62	0.48	0.00717	GB19466	Eclosion hormone
GB19477-RA-51	67	124	0.51	0.000172	GB19477
GB19480-RA-1121	11	34	0.31	0.00582	GB19480	lethal (1) G0196
GB19488-RA-466	56	134	0.4	6.81e-08	GB19488
GB19491-RA-9363	112	217	0.49	2.1e-08	GB19491	furry
GB19492-RA-2252	38	72	0.5	0.00998	GB19492	CG4107
GB19507-RA-2318	269	432	0.59	4.7e-10	GB19507	Vesicular glutamate transporter
GB19521-RA-348	335	590	0.54	4.41e-18	GB19521	CG7987
GB19524-RA-3506	327	544	0.57	2.9e-14	GB19524	polychaetoid
GB19533-RA-1332	63	140	0.43	3.37e-07	GB19533
GB19535-RA-216	72	119	0.58	0.00433	GB19535
GB19536-RA-531	79	149	0.5	1.78e-05	GB19536	CG9117
GB19538-RA-780	161	233	0.66	0.00103	GB19538	GTP-binding protein 10 homolog
GB19543-RA-383	309	532	0.55	2.77e-15	GB19543
GB19550-RA-5067	1	16	0.06	0.000436	GB19550
GB19552-RA-1489	147	267	0.52	6.14e-09	GB19552	CG8451
GB19553-RA-630	312	521	0.57	1.08e-13	GB19553	Proteasome beta2 subunit
GB19558-RA-212	3803	5785	0.62	4.99e-112	GB19558	Ribosomal protein L10Ab
GB19560-RA-83	0	11	0	0.00719	GB19560	lethal (2) k07824
GB19567-RA-392	187	313	0.57	2.49e-08	GB19567	mitochondrial ribosomal protein L11
GB19584-RA-663	125	257	0.46	1.96e-11	GB19584	Transferrin 3
GB19589-RA-922	123	241	0.49	1.38e-09	GB19589	CG7049
GB19609-RA-522	264	383	0.66	3.65e-06	GB19609	UPF0598 protein CG30010
GB19610-RA-257	206	306	0.64	2.17e-05	GB19610	CG10866
GB19612-RA-1461	439	888	0.47	3.24e-38	GB19612	small non-messenger RNA 359; Paxillin
GB19613-RA-344	22	54	0.39	0.00268	GB19613	CG14085
GB19616-RA-695	51	117	0.41	2.43e-06	GB19616
GB19617-RA-1115	84	195	0.41	7.07e-11	GB19617
GB19620-RA-155	307	661	0.44	1.32e-32	GB19620
GB19627-RA-1421	20	51	0.37	0.00253	GB19627
GB19639-RA-836	83	133	0.59	0.00364	GB19639	tiny tim 50
GB19652-RA-326	157	244	0.61	3.62e-05	GB19652
GB19654-RA-570	34	72	0.45	0.00197	GB19654
GB19661-RA-417	282	557	0.48	1.01e-22	GB19661	cap binding protein 20
GB19666-RA-2156	248	404	0.58	7.2e-10	GB19666	CG1674
GB19671-RA-1148	173	270	0.61	1.1e-05	GB19671	ATAC component 1
GB19705-RA-608	106	163	0.62	0.00255	GB19705	CG8707
GB19711-RA-57	159	228	0.66	0.00163	GB19711	CG11307
GB19720-RA-1155	4	23	0.17	0.00298	GB19720	CG7825
GB19725-RA-1292	119	197	0.57	4.64e-05	GB19725
GB19727-RA-131	114	240	0.45	3.55e-11	GB19727	CG31922
GB19730-RA-1116	32	77	0.4	8.93e-05	GB19730	Probable N(2),N(2)-dimethylguanosine tRNA methyltransferase
GB19734-RA-521	20	82	0.23	2.94e-09	GB19734
GB19736-RA-1047	32	82	0.37	2.31e-05	GB19736	CG8538
GB19739-RA-1262	346	537	0.61	4.67e-11	GB19739
GB19743-RA-1909	53	100	0.5	0.0011	GB19743
GB19746-RA-738	238	402	0.56	6.53e-11	GB19746	CG10621
GB19752-RA-94	45	82	0.52	0.00708	GB19752
GB19756-RA-675	109	167	0.62	0.00244	GB19756	CG14646
GB19758-RA-905	59	100	0.56	0.00846	GB19758	CG3756
GB19759-RA-1630	192	315	0.58	7.27e-08	GB19759	CG10914
GB19768-RA-635	39	91	0.41	3.31e-05	GB19768	CG13243
GB19769-RA-929	232	416	0.53	2.44e-13	GB19769	CG9904
GB19781-RA-1168	819	1216	0.64	3.06e-21	GB19781	LanC-like protein 3 homolog
GB19790-RA-812	180	276	0.62	1.62e-05	GB19790	CG4433
GB19790-RA-845	112	203	0.52	1.01e-06	GB19790	CG4433
GB19793-RA-1190	13	37	0.33	0.00668	GB19793	lamina ancestor
GB19793-RA-849	3020	4485	0.64	5.22e-79	GB19793	lamina ancestor
GB19796-RA-478	137	208	0.63	0.000404	GB19796	CG13392
GB19807-RA-995	100	167	0.57	0.000193	GB19807
GB19816-RA-3201	10	32	0.3	0.00954	GB19816	scraps
GB19837-RA-1304	14	38	0.35	0.00842	GB19837	yorkie
GB19840-RA-440	391	902	0.41	2.61e-50	GB19840	CG3337
GB19840-RA-441	154	370	0.4	5.41e-22	GB19840	CG3337
GB19840-RA-461	419	681	0.59	1.8e-16	GB19840	CG3337
GB19841-RA-548	140	207	0.64	0.00127	GB19841	CG3838
GB19845-RA-150	410	633	0.62	8.68e-13	GB19845	Protein KRTCAP2 homolog
GB19860-RA-1152	62	122	0.48	5.8e-05	GB19860	Heat shock protein cognate 5
GB19860-RA-267	1	11	0.09	0.00951	GB19860	Heat shock protein cognate 5
GB19863-RA-2519	387	751	0.49	1.83e-29	GB19863	Insulin degrading metalloproteinase
GB19865-RA-2130	77	149	0.49	8.13e-06	GB19865
GB19865-RA-2843	3	22	0.13	0.00152	GB19865
GB19866-RA-1514	18	44	0.39	0.00953	GB19866
GB19867-RA-371	3	20	0.14	0.0044	GB19867
GB19871-RA-2402	33	65	0.48	0.00997	GB19871	Minichromosome maintenance 6
GB19873-RA-2087	210	441	0.45	1.91e-20	GB19873	belle
GB19875-RA-323	228	333	0.65	1.86e-05	GB19875	CG5493
GB19878-RA-1070	420	631	0.63	1.71e-11	GB19878	CG16916
GB19894-RA-295	46	124	0.35	1.13e-08	GB19894
GB19903-RA-321	83	176	0.45	2.29e-08	GB19903	mitochondrial ribosomal protein S11
GB19909-RA-2066	68	134	0.48	2.11e-05	GB19909	Exocyst complex component 5
GB19930-RA-903	62	132	0.45	2.75e-06	GB19930	Probable glutamine-dependent NAD(+) synthetase
GB19932-RA-809	59	112	0.5	0.000306	GB19932	pickpocket 23
GB19933-RA-320	54	152	0.34	2.42e-11	GB19933	DNA polymerase delta small subunit
GB19938-RA-4134	282	527	0.51	7.88e-19	GB19938
GB19938-RA-5237	110	207	0.51	1.59e-07	GB19938
GB19948-RA-3887	75	139	0.51	6.13e-05	GB19948
GB19953-RA-1289	14	41	0.32	0.00272	GB19953
GB19956-RA-717	35	77	0.43	0.000646	GB19956	CG6074
GB19973-RA-650	423	607	0.66	3.29e-09	GB19973	CG14542
GB19983-RA-213	317	526	0.57	1.58e-13	GB19983	CG31950
GB19986-RA-135	279	421	0.63	7.1e-08	GB19986
GB19987-RA-271	0	13	0	0.00201	GB19987
GB19988-RA-251	78	146	0.51	1.98e-05	GB19988	CG6426
GB19988-RA-272	1562	3481	0.43	1.18e-183	GB19988	CG6426
GB19995-RA-490	110	185	0.57	4.85e-05	GB19995
GB19996-RA-563	123	194	0.6	0.000289	GB19996	SH3 domain-binding glutamic acid-rich protein homolog
GB19998-RA-1637	45	81	0.53	0.00913	GB19998	defective proventriculus
GB20000-RA-189	1	15	0.06	0.000814	GB20000	CG1827
GB20001-RA-453	333	757	0.42	5.16e-41	GB20001	CG5986
GB20002-RA-901	152	244	0.59	1.13e-05	GB20002	CG10527
GB20024-RA-1607	175	266	0.63	4.21e-05	GB20024
GB20027-RA-3246	446	674	0.63	1.4e-12	GB20027	CR33294
GB20028-RA-138	79	196	0.38	3.1e-12	GB20028
GB20028-RA-335	44	100	0.42	2.04e-05	GB20028
GB20029-RA-3135	47	93	0.48	0.000735	GB20029	Stromalin
GB20034-RA-1407	25	58	0.41	0.00332	GB20034
GB20034-RA-2792	991	2102	0.45	1.6e-100	GB20034
GB20035-RA-43	117	231	0.48	2.1e-09	GB20035	CG11781
GB20040-RA-650	348	609	0.54	2.3e-18	GB20040
GB20044-RA-314	47	106	0.42	8.51e-06	GB20044
GB20050-RA-34	104	180	0.55	3.04e-05	GB20050	CG5515
GB20055-RA-2842	37	105	0.34	5.43e-08	GB20055	Na pump alpha subunit
GB20063-RA-2321	328	616	0.51	2.96e-22	GB20063
GB20072-RA-424	13	44	0.28	0.000384	GB20072	obstructor-E
GB20080-RA-1623	518	779	0.63	2.51e-14	GB20080	Tcp1-like
GB20083-RA-125	53	93	0.54	0.00673	GB20083	UPF0671 protein CG14806
GB20087-RA-393	126	216	0.55	3.48e-06	GB20087
GB20092-RA-2666	126	220	0.54	1.28e-06	GB20092
GB20093-RA-1029	11	38	0.28	0.00109	GB20093
GB20109-RA-2201	126	189	0.63	0.00174	GB20109	CG1951
GB20128-RA-714	4	21	0.18	0.00801	GB20128	CG42388
GB20131-RA-4034	13	40	0.31	0.00205	GB20131	CG11323
GB20142-RA-2154	5	24	0.2	0.0052	GB20142	CG16952
GB20149-RA-153	59	171	0.33	2.33e-13	GB20149	CG11982
GB20151-RA-1167	6	25	0.23	0.00821	GB20151	germ cell-less
GB10029-RA-1981	66	13	4.83	1.17e-07	GB10029	fat facets
GB10355-RA-101	106	30	3.36	1.17e-08	GB10355
GB10355-RA-122	176	27	6.2	2.88e-24	GB10355
GB10400-RA-2551	19	0	NaN	0.000122	GB10400
GB10536-RA-50	30	0	NaN	1.04e-07	GB10536
GB10536-RA-51	83	1	78.93	6.98e-21	GB10536
GB10536-RA-71	28262	613	44	0	GB10536
GB10674-RA-31	41184	12834	3.06	0	GB10674
GB10674-RA-379	556	135	3.92	1.32e-54	GB10674
GB10771-RA-1101	1721	651	2.51	5.76e-97	GB10771	Juvenile hormone epoxide hydrolase 2
GB10855-RA-1412	259	89	2.77	1.33e-16	GB10855
GB10855-RA-298	27	6	4.28	0.00719	GB10855
GB10856-RA-2444	512	52	9.36	1.36e-88	GB10856
GB10869-RA-1967	448	215	1.98	2.22e-15	GB10869	Larval serum protein 2
GB11059-RA-9559	95	38	2.38	9.33e-05	GB11059	Retinoid- and fatty acid-binding glycoprotein
GB11059-RA-9585	61	16	3.63	1.71e-05	GB11059	Retinoid- and fatty acid-binding glycoprotein
GB11092-RA-329	1176	404	2.77	9.66e-77	GB11092	Odorant-binding protein 56g
GB11149-RA-2701	283	176	1.53	0.000236	GB11149
GB11273-RA-1183	250	147	1.62	8.23e-05	GB11273	CG3344
GB11304-RA-2073	78	26	2.85	3.13e-05	GB11304	CG16854
GB11314-RA-2354	248	74	3.19	1.72e-19	GB11314	pickpocket 13
GB11403-RA-1701	426	185	2.19	2.29e-18	GB11403	CG6414
GB11412-RA-1261	44	14	2.99	0.00382	GB11412	CG1443
GB11412-RA-1406	33	8	3.92	0.00129	GB11412	CG1443
GB11412-RA-1448	2525	685	3.51	1.62e-223	GB11412	CG1443
GB11505-RA-744	121	23	5	2.63e-14	GB11505	CG13223
GB11625-RA-2734	32	3	10.14	1.75e-05	GB11625	Semaphorin-5c
GB11698-RA-744	100	18	5.28	2.28e-12	GB11698	CG1299
GB11703-RA-860	754	160	4.48	2.7e-84	GB11703	CG11550
GB11708-RA-953	25	0	NaN	2.62e-06	GB11708	Dead-box-1
GB11754-RA-1250	1039	18	54.9	2.9e-266	GB11754
GB11914-RA-982	40	0	NaN	1.67e-10	GB11914	CG8728
GB12121-RA-1819	504	104	4.61	2.34e-57	GB12121
GB12206-RA-392	181	52	3.31	1.18e-14	GB12206
GB12340-RA-551	18	2	8.56	0.00826	GB12340
GB12340-RA-552	14	0	NaN	0.00283	GB12340
GB12340-RA-572	223	18	11.78	1.1e-41	GB12340
GB12384-RA-683	1627	859	1.8	6.83e-44	GB12384	CG10467
GB12497-RA-1207	401	251	1.52	6.02e-06	GB12497	HMG Coenzyme A synthase
GB12641-RA-790	91	43	2.01	0.00279	GB12641
GB12679-RA-893	2614	1293	1.92	1.16e-84	GB12679	CG9812
GB12681-RA-1064	1693	915	1.76	1.28e-42	GB12681
GB12693-RA-1685	51	13	3.73	0.00011	GB12693
GB12716-RA-504	31	3	9.83	3.05e-05	GB12716
GB12778-RA-1540	240	136	1.68	3.46e-05	GB12778	CG12512
GB12783-RA-3482	52	18	2.75	0.00235	GB12783
GB12902-RA-113	38	11	3.29	0.00345	GB12902	CG7332
GB12903-RA-272	217	85	2.43	2.83e-11	GB12903
GB12956-RA-1047	1334	633	2	9.34e-48	GB12956	yippee interacting protein 2
GB13042-RA-1231	167	77	2.06	2.17e-06	GB13042	Flavin-containing monooxygenase 1
GB13058-RA-1640	5388	887	5.78	0	GB13058
GB13058-RA-784	163	27	5.74	1.5e-21	GB13058
GB13189-RA-1083	56	7	7.61	1.8e-08	GB13189
GB13253-RA-1146	97	34	2.71	5.46e-06	GB13253
GB13365-RA-108	231	29	7.57	8.52e-36	GB13365
GB13399-RA-414	172	104	1.57	0.00479	GB13399	Myosin light chain 2
GB13460-RA-1291	299	149	1.91	1.99e-09	GB13460
GB13473-RA-74	1542	10	146.67	0	GB13473
GB13478-RA-539	184	115	1.52	0.00772	GB13478	CG17515
GB13528-RA-2415	1635	515	3.02	1.74e-120	GB13528	CG12050
GB13528-RA-2416	471	144	3.11	1.1e-35	GB13528	CG12050
GB13528-RA-2487	36	9	3.8	0.00283	GB13528	CG12050
GB13551-RA-769	2705	1540	1.67	1.04e-57	GB13551	CG3386
GB13587-RA-110	29	2	13.79	5.2e-06	GB13587
GB13621-RA-422	448	260	1.64	6.83e-09	GB13621	CG32250
GB13626-RA-2785	221	134	1.57	0.000814	GB13626	CG6206
GB13791-RA-290	58	20	2.76	0.000886	GB13791
GB13791-RA-732	83	38	2.08	0.00271	GB13791
GB13791-RA-753	12678	5363	2.25	0	GB13791
GB13889-RA-1390	22	0	NaN	1.8e-05	GB13889	CG30271
GB13921-RA-1190	168	97	1.65	0.00183	GB13921	CG33970
GB13966-RA-124	20	2	9.51	0.00291	GB13966
GB13966-RA-598	75	2	35.66	8.64e-18	GB13966
GB13966-RA-686	5385	139	36.87	0	GB13966
GB13999-RA-1042	37	0	NaN	1.17e-09	GB13999
GB13999-RA-1426	17	0	NaN	0.000436	GB13999
GB13999-RA-1729	30	1	28.53	1.44e-06	GB13999
GB13999-RA-1921	55	0	NaN	9.77e-15	GB13999
GB13999-RA-2593	38	1	36.14	1.04e-08	GB13999
GB13999-RA-2869	14	0	NaN	0.00283	GB13999
GB13999-RA-3190	24	1	22.82	5.51e-05	GB13999
GB13999-RA-3395	40	1	38.04	3.02e-09	GB13999
GB13999-RA-3552	227	39	5.54	1.08e-29	GB13999
GB13999-RA-3742	53	2	25.2	1.09e-11	GB13999
GB13999-RA-4432	57	1	54.2	6.87e-14	GB13999
GB13999-RA-4552	58	0	NaN	1.38e-15	GB13999
GB13999-RA-4669	12	0	NaN	0.00951	GB13999
GB13999-RA-5068	48	1	45.65	2.03e-11	GB13999
GB13999-RA-5104	10493	117	85.4	0	GB13999
GB13999-RA-857	17	0	NaN	0.000436	GB13999
GB14017-RA-1714	1189	551	2.05	7.71e-45	GB14017	CG4225
GB14122-RA-694	127	69	1.75	0.00312	GB14122
GB14260-RA-467	47	7	6.38	2.12e-06	GB14260
GB14261-RA-406	30	5	5.71	0.000676	GB14261	CG12813
GB14261-RA-407	238	30	7.54	6.96e-37	GB14261	CG12813
GB14261-RA-427	54	1	51.35	4.65e-13	GB14261	CG12813
GB14262-RA-1084	82	3	25.99	2.73e-18	GB14262	Multifunctional protein ADE2
GB14262-RA-1172	817	473	1.64	2.38e-16	GB14262	Multifunctional protein ADE2
GB14269-RA-1754	373	109	3.25	5.87e-30	GB14269	CG15117
GB14319-RA-438	336	212	1.51	7.23e-05	GB14319	CG32121
GB14361-RA-2410	57	0	NaN	2.66e-15	GB14361
GB14396-RA-1153	164	21	7.43	3.78e-25	GB14396
GB14540-RA-1423	142	69	1.96	9.59e-05	GB14540	CG12268
GB14603-RA-1161	2510	1316	1.81	2.94e-69	GB14603	CG16996
GB14603-RA-468	103	31	3.16	8.12e-08	GB14603	CG16996
GB14607-RA-703	39	2	18.54	1e-08	GB14607
GB14639-RA-185	134	68	1.87	0.000421	GB14639
GB14639-RA-186	271	123	2.1	1.29e-10	GB14639
GB14758-RA-1874	39	12	3.09	0.00698	GB14758
GB14784-RA-1079	46037	24733	1.77	0	GB14784	CG15712
GB14784-RA-1376	955	527	1.72	1.63e-22	GB14784	CG15712
GB14795-RA-3843	41	0	NaN	8.73e-11	GB14795
GB14795-RA-3844	17	0	NaN	0.000436	GB14795
GB14822-RA-1456	164	81	1.93	2.38e-05	GB14822
GB14861-RA-91	35	4	8.32	1.47e-05	GB14861	CG6938
GB15044-RA-179	254	141	1.71	6.61e-06	GB15044	CG6180
GB15055-RA-4607	305	8	36.26	9.34e-74	GB15055
GB15067-RA-830	104	3	32.97	2.57e-24	GB15067
GB15143-RA-104	96	1	91.29	1.33e-24	GB15143	Ribosomal protein L36A
GB15290-RA-677	37	1	35.19	1.92e-08	GB15290
GB15291-RA-271	141	1	134.09	1.82e-37	GB15291	ATP synthase-gamma chain
GB15327-RA-1244	2828	850	3.16	7.28e-222	GB15327
GB15364-RA-629	76	33	2.19	0.00247	GB15364	CG6216
GB15411-RA-96	364	159	2.18	1.78e-15	GB15411
GB15460-RA-13	8854	4688	1.8	1.08e-238	GB15460
GB15500-RA-1391	68	28	2.31	0.00291	GB15500	adenosine 3
GB15515-RA-242	31	0	NaN	5.51e-08	GB15515	RNaseP protein p30
GB15552-RA-1210	12	0	NaN	0.00951	GB15552
GB15552-RA-1328	28	0	NaN	3.8e-07	GB15552
GB15552-RA-1349	742	10	70.57	5.12e-194	GB15552
[truncated: 71 more rows]

## Sheet: V+P- vs V-P-
Tag ID	V+P- (Seqs: A)	V-P- (Seqs: B)	Seq Odds ratio A:B	Q value	Honey bee gene	Fly ortholog
GB10819-RA-351	0	10	0	0.000254	GB10819	Actin-related protein 87C
GB19975-RA-269	0	10	0	0.000254	GB19975	ADP ribosylation factor 102F
GB18982-RA-1811	0	7	0	0.00431	GB18982	Anaphase Promoting Complex 4
GB14690-RA-1058	0	8	0	0.0017	GB14690	Asparagine synthetase domain-containing protein CG17486
GB12189-RA-769	0	7	0	0.00431	GB12189	CG10425
GB15971-RA-2075	0	10	0	0.000254	GB15971	CG11048
GB18081-RA-741	0	7	0	0.00431	GB18081	CG1120
GB16721-RA-113	0	7	0	0.00431	GB16721	CG11242
GB17887-RA-2190	0	7	0	0.00431	GB17887	CG11337
GB11484-RA-713	0	7	0	0.00431	GB11484	CG1142
GB11274-RA-915	0	9	0	0.000658	GB11274	CG11710
GB16931-RA-416	0	10	0	0.000254	GB16931	CG12016
GB13240-RA-1752	0	14	0	5.47e-06	GB13240	CG12360
GB10164-RA-213	0	7	0	0.00431	GB10164	CG12785
GB14977-RA-624	0	14	0	5.47e-06	GB14977	CG12797
GB12660-RA-625	0	7	0	0.00431	GB12660	CG13016
GB13034-RA-210	0	15	0	2.08e-06	GB13034	CG13072
GB12562-RA-916	0	11	0	9.76e-05	GB12562	CG13360
GB17888-RA-2448	0	11	0	9.76e-05	GB17888	CG14257
GB15382-RA-2431	0	7	0	0.00431	GB15382	CG15216
GB19008-RA-2135	0	10	0	0.000254	GB19008	CG15609
GB10115-RA-640	0	8	0	0.0017	GB10115	CG15651
GB17905-RA-1052	0	14	0	5.47e-06	GB17905	CG15706
GB12026-RA-1380	0	8	0	0.0017	GB12026	CG15744
GB18508-RA-267	0	13	0	1.43e-05	GB18508	CG16983
GB13980-RA-459	0	7	0	0.00431	GB13980	CG17294
GB16029-RA-120	0	7	0	0.00431	GB16029	CG17712
GB18979-RA-1371	0	9	0	0.000658	GB18979	CG2121
GB17937-RA-436	0	9	0	0.000658	GB17937	CG2247
GB18236-RA-956	0	17	0	3.03e-07	GB18236	CG2995
GB18583-RA-2621	0	7	0	0.00431	GB18583	CG30394
GB16479-RA-2139	0	10	0	0.000254	GB16479	CG31159
GB16603-RA-411	0	11	0	9.76e-05	GB16603	CG31548
GB16424-RA-1325	0	9	0	0.000658	GB16424	CG3168
GB16740-RA-783	0	8	0	0.0017	GB16740	CG3184
GB19308-RA-248	0	9	0	0.000658	GB19308	CG31866
GB18217-RA-371	0	8	0	0.0017	GB18217	CG3192
GB15726-RA-740	1	170	0	8.77e-70	GB15726	CG32857
GB15212-RA-282	0	8	0	0.0017	GB15212	CG34117
GB11357-RA-971	0	8	0	0.0017	GB11357	CG3941
GB17708-RA-562	0	11	0	9.76e-05	GB17708	CG3980
GB16985-RA-437	0	8	0	0.0017	GB16985	CG4140
GB18721-RA-2193	0	11	0	9.76e-05	GB18721	CG4329
GB18721-RA-2751	0	8	0	0.0017	GB18721	CG4329
GB16474-RA-434	0	9	0	0.000658	GB16474	CG4908
GB19723-RA-212	0	9	0	0.000658	GB19723	CG5180
GB20001-RA-548	0	9	0	0.000658	GB20001	CG5986
GB18219-RA-378	0	19	0	4.39e-08	GB18219	CG6461
GB12860-RA-520	0	12	0	3.74e-05	GB12860	CG7008
GB15867-RA-1145	0	7	0	0.00431	GB15867	CG7331
GB17686-RA-333	0	8	0	0.0017	GB17686	CG8378
GB18757-RA-325	0	7	0	0.00431	GB18757	CG9000
GB16986-RA-1032	0	7	0	0.00431	GB16986	CG9307
GB15518-RA-1613	0	17	0	3.03e-07	GB15518	CG9380
GB13206-RA-2330	0	8	0	0.0017	GB13206	CG9799
GB19831-RA-327	0	12	0	3.74e-05	GB19831	CG9953
GB10744-RA-125	0	9	0	0.000658	GB10744	CWF19-like protein 1 homolog
GB14183-RA-4152	0	7	0	0.00431	GB14183	Cytoplasmic linker protein 190
GB13768-RA-1020	0	9	0	0.000658	GB13768	DNA polymerase epsilon
GB10005-RA-527	0	8	0	0.0017	GB10005	Drebrin-like protein
GB10279-RA-379	0	7	0	0.00431	GB10279	Equilibrative nucleoside transporter 1
GB17810-RA-830	0	10	0	0.000254	GB17810	Gamma-tubulin complex component 4 homolog
GB14494-RA-164	0	9	0	0.000658	GB14494	Heat shock protein 83
GB14494-RA-912	0	7	0	0.00431	GB14494	Heat shock protein 83
GB18606-RA-453	0	51	0	1.45e-21	GB18606	immune deficiency
GB12160-RA-1567	0	7	0	0.00431	GB12160	kurz
GB12696-RA-2267	0	7	0	0.00431	GB12696	lethal (1) G0045
GB10477-RA-812	0	11	0	9.76e-05	GB10477	lethal (2) 03709
GB17967-RA-485	0	7	0	0.00431	GB17967	lethal (3) s1921
GB10633-RA-329	0	8	0	0.0017	GB10633	lola like
GB13557-RA-1466	0	8	0	0.0017	GB13557	lysosomal enzyme receptor protein
GB18250-RA-1741	0	7	0	0.00431	GB18250	maroon-like
GB18910-RA-1370	0	7	0	0.00431	GB18910	monkey king protein
GB14966-RA-230	0	9	0	0.000658	GB14966	mutagen-sensitive 201
GB11489-RA-552	0	7	0	0.00431	GB11489	NADH:ubiquinone reductase 42kD subunit precursor
GB17017-RA-2674	0	9	0	0.000658	GB17017	Organic anion transporting polypeptide 33Eb
GB19096-RA-599	0	8	0	0.0017	GB19096	Phosphatidylinositol synthase
GB11055-RA-1107	0	7	0	0.00431	GB11055	polyA-binding protein
GB16033-RA-376	0	9	0	0.000658	GB16033	Polypeptide N-acetylgalactosaminyltransferase 35A
GB10605-RA-3605	0	13	0	1.43e-05	GB10605	Probable histone-lysine N-methyltransferase CG1716
GB13126-RA-1052	0	11	0	9.76e-05	GB13126	Probable mitogen-activated protein kinase scaffold protein 1
GB13191-RA-440	0	8	0	0.0017	GB13191	Probable phenylalanyl-tRNA synthetase alpha chain
GB11496-RA-623	0	7	0	0.00431	GB11496	Protein odr-4 homolog
GB18351-RA-2206	0	7	0	0.00431	GB18351	Protein tyrosine phosphatase 10D
GB15143-RA-107	1	220	0	8.59e-91	GB15143	Ribosomal protein L36A
GB17411-RA-1107	0	7	0	0.00431	GB17411	Septin-2
GB14934-RA-1187	0	7	0	0.00431	GB14934	Tryptophanyl-tRNA synthetase
GB16469-RA-1467	0	7	0	0.00431	GB16469	Ubiquitin-63E
GB18333-RA-377	0	14	0	5.47e-06	GB18333	Uncharacterized protein CG1161
GB13974-RA-1080	0	9	0	0.000658	GB13974	UPF0518 protein CG3558
GB13137-RA-660	0	7	0	0.00431	GB13137	Uroporphyrinogen decarboxylase
GB19799-RA-416	0	7	0	0.00431	GB19799	Vanin-like protein 1
GB10281-RA-3164	0	7	0	0.00431	GB10281	wings apart-like
GB11332-RA-386	0	10	0	0.000254	GB11332	Xeroderma pigmentosum D
GB19464-RA-980	0	7	0	0.00431	GB19464	yellow
GB10131-RA-1164	0	8	0	0.0017	GB10131
GB10131-RA-1508	0	7	0	0.00431	GB10131
GB10448-RA-5046	0	8	0	0.0017	GB10448
GB12340-RA-552	0	10	0	0.000254	GB12340
GB12693-RA-1664	0	7	0	0.00431	GB12693
GB12807-RA-1790	0	8	0	0.0017	GB12807
GB13238-RA-4330	0	10	0	0.000254	GB13238
GB13502-RA-120	0	7	0	0.00431	GB13502
GB13859-RA-393	0	16	0	7.95e-07	GB13859
GB14206-RA-1281	0	7	0	0.00431	GB14206
GB14758-RA-924	0	11	0	9.76e-05	GB14758
GB14995-RA-605	0	8	0	0.0017	GB14995
GB15030-RA-1347	0	7	0	0.00431	GB15030
GB15120-RA-619	0	8	0	0.0017	GB15120
GB15360-RA-1052	0	9	0	0.000658	GB15360
GB15560-RA-8586	0	9	0	0.000658	GB15560
GB15610-RA-408	0	9	0	0.000658	GB15610
GB16530-RA-1319	0	8	0	0.0017	GB16530
GB16612-RA-132	0	7	0	0.00431	GB16612
GB16835-RA-179	0	10	0	0.000254	GB16835
GB16910-RA-5204	0	7	0	0.00431	GB16910
GB17068-RA-45	0	10	0	0.000254	GB17068
GB17220-RA-605	0	7	0	0.00431	GB17220
GB17282-RA-983	0	11	0	9.76e-05	GB17282	Calreticulin
GB17574-RA-1886	0	7	0	0.00431	GB17574	Cap-G
GB17744-RA-1317	0	8	0	0.0017	GB17744
GB18131-RA-1827	0	7	0	0.00431	GB18131
GB18196-RA-308	0	8	0	0.0017	GB18196	lethal (2) giant discs 1
GB18332-RA-4875	0	7	0	0.00431	GB18332
GB18472-RA-29	0	7	0	0.00431	GB18472
GB18589-RA-6203	0	8	0	0.0017	GB18589
GB18668-RA-1977	0	7	0	0.00431	GB18668
GB18781-RA-1426	0	7	0	0.00431	GB18781
GB18941-RA-3125	0	7	0	0.00431	GB18941
GB19019-RA-1061	0	7	0	0.00431	GB19019
GB19087-RA-332	0	13	0	1.43e-05	GB19087
GB19194-RA-1830	0	9	0	0.000658	GB19194
GB19702-RA-3137	0	8	0	0.0017	GB19702
GB20020-RA-1819	0	20	0	1.67e-08	GB20020
GB19577-RA-1458	1	42	0.01	3.45e-18	GB19577	eyes shut
GB16910-RA-7903	2	84	0.01	2.45e-32	GB16910
GB18921-RA-3418	1	29	0.02	5.15e-11	GB18921	auxillin
GB16562-RA-809	1	25	0.02	2.15e-09	GB16562	CG1847
GB14028-RA-733	1	27	0.02	3.34e-10	GB14028	Cyclin D
GB17236-RA-694	1	40	0.02	1.63e-15	GB17236	O-6-alkylguanine-DNA alkyltransferase
GB11754-RA-1250	18	729	0.02	7.55e-276	GB11754
GB15290-RA-683	1	37	0.02	2.77e-14	GB15290
GB15583-RA-2786	1	18	0.03	1.38e-06	GB15583	Adenylyl cyclase 76E
GB12626-RA-783	1	24	0.03	5.46e-09	GB12626	Brix domain-containing protein 2 homolog
GB16663-RA-932	1	21	0.03	8.77e-08	GB16663	CG10971
GB17939-RA-2600	1	24	0.03	5.46e-09	GB17939	CG12753
GB19666-RA-581	1	20	0.03	2.21e-07	GB19666	CG1674
GB15577-RA-206	1	18	0.03	1.38e-06	GB15577	CG16791
GB17898-RA-2051	1	18	0.03	1.38e-06	GB17898	quail
GB12325-RA-279	1	20	0.03	2.21e-07	GB12325
GB12340-RA-572	18	326	0.03	9.39e-112	GB12340
GB18788-RA-909	3	55	0.03	2.26e-19	GB18788
GB19140-RA-763	1	17	0.04	3.43e-06	GB19140	CG13176
GB15703-RA-878	1	16	0.04	8.52e-06	GB15703	CG14982
GB12548-RA-387	1	14	0.04	5.17e-05	GB12548	CG18596
GB19241-RA-574	1	14	0.04	5.17e-05	GB19241	CG3880
GB12459-RA-2806	2	30	0.04	2.03e-10	GB12459	CG6053
GB12239-RA-362	1	15	0.04	2.1e-05	GB12239	Myofilin
GB10463-RA-1050	1	14	0.04	5.17e-05	GB10463	Na[+]-dependent inorganic phosphate cotransporter
GB15468-RA-1617	1	16	0.04	8.52e-06	GB15468	Probable 2-oxoglutarate dehydrogenase E1 component DHKTD1 homolog, mitochondrial
GB17784-RA-641	1	14	0.04	5.17e-05	GB17784	Probable cytochrome P450 4aa1
GB12336-RA-27	1	16	0.04	8.52e-06	GB12336
GB13158-RA-6805	1	16	0.04	8.52e-06	GB13158
GB13998-RA-685	2	31	0.04	3.09e-12	GB13998
GB16040-RA-533	1	15	0.04	2.1e-05	GB16040
GB16806-RA-4089	3	41	0.04	7.83e-14	GB16806
GB17050-RA-2262	1	14	0.04	5.17e-05	GB17050
GB17359-RA-437	1	17	0.04	3.43e-06	GB17359
GB17475-RA-974	1	14	0.04	5.17e-05	GB17475
GB18485-RA-666	1	16	0.04	8.52e-06	GB18485	sprint
GB19263-RA-450	1	16	0.04	8.52e-06	GB19263
GB19866-RA-1494	1	16	0.04	8.52e-06	GB19866
GB17602-RA-150	3	38	0.05	5.39e-14	GB17602	Arginyl-tRNA synthetase
GB17377-RA-751	1	12	0.05	0.000306	GB17377	CG2604
GB13551-RA-639	1	12	0.05	0.000306	GB13551	CG3386
GB19846-RA-724	135	1659	0.05	0	GB19846	CG5246
GB16186-RA-648	1	13	0.05	0.000126	GB16186	CG6512
GB19443-RA-3074	1	13	0.05	0.000126	GB19443	Open rectifier K[+] channel 1
GB11843-RA-1103	1	13	0.05	0.000126	GB11843	pathetic
GB19670-RA-615	1	12	0.05	0.000306	GB19670	Pyrroline-5-carboxylate reductase
GB15000-RA-1340	1	13	0.05	0.000126	GB15000	sugarless
GB11903-RA-3272	5	56	0.05	3.43e-19	GB11903
GB13253-RA-975	1	12	0.05	0.000306	GB13253
GB13655-RA-839	1	13	0.05	0.000126	GB13655
GB15002-RA-1553	9	102	0.05	3.16e-32	GB15002	CG42366
GB15712-RA-1160	1	13	0.05	0.000126	GB15712
GB16850-RA-4133	1	13	0.05	0.000126	GB16850
GB17955-RA-1766	1	12	0.05	0.000306	GB17955
GB18369-RA-28	1	12	0.05	0.000306	GB18369
GB19295-RA-46	1	13	0.05	0.000126	GB19295
GB10958-RA-168	6	58	0.06	7.32e-18	GB10958	CG10395
GB11624-RA-39	2	22	0.06	2.64e-07	GB11624	CG10960
GB11307-RA-487	1	10	0.06	0.00174	GB11307	CG1360
GB13620-RA-1053	1	10	0.06	0.00174	GB13620	CG15533
GB12248-RA-5786	1	10	0.06	0.00174	GB12248	CG30387
GB16740-RA-1037	1	10	0.06	0.00174	GB16740	CG3184
GB18463-RA-530	1	10	0.06	0.00174	GB18463	CG32190
GB17609-RA-1085	2	20	0.06	1.53e-06	GB17609	CG5037
GB18857-RA-732	1	10	0.06	0.00174	GB18857	CG6987
GB19208-RA-131	1	10	0.06	0.00174	GB19208	CG7073
GB12219-RA-171	1	10	0.06	0.00174	GB12219	COP9 complex homolog subunit 1 b
GB10744-RA-941	1	10	0.06	0.00174	GB10744	CWF19-like protein 1 homolog
GB14217-RA-800	1	10	0.06	0.00174	GB14217	dissatisfaction
GB18819-RA-286	8	78	0.06	7.27e-24	GB18819	Ejaculatory bulb protein III
GB15039-RA-9	2	21	0.06	6.36e-07	GB15039	Enolase
GB14476-RA-474	1	10	0.06	0.00174	GB14476	mitochondrial ribosomal protein L35
GB18889-RA-856	1	11	0.06	0.000736	GB18889	Sodium channel protein Nach
GB14210-RA-552	1	10	0.06	0.00174	GB14210	Superoxide dismutase [Cu-Zn]
GB10120-RA-291	1	11	0.06	0.000736	GB10120
GB10443-RA-368	1	10	0.06	0.00174	GB10443
GB12829-RA-1701	1	10	0.06	0.00174	GB12829
GB13617-RA-1560	1	10	0.06	0.00174	GB13617
GB14909-RA-1225	1	10	0.06	0.00174	GB14909
GB15279-RA-346	1	10	0.06	0.00174	GB15279
GB17495-RA-1331	3	29	0.06	3.36e-09	GB17495
GB18264-RA-1446	1	10	0.06	0.00174	GB18264
GB18557-RA-5199	3	33	0.06	1e-10	GB18557	α Spectrin
GB18589-RA-80	1	10	0.06	0.00174	GB18589
GB18742-RA-1170	1	10	0.06	0.00174	GB18742
GB18865-RA-923	1	11	0.06	0.000736	GB18865
GB18955-RA-573	2	20	0.06	1.53e-06	GB18955
GB19572-RA-1178	1	10	0.06	0.00174	GB19572
GB17422-RA-369	1	9	0.07	0.00409	GB17422	ARL-6-interacting protein 1 homolog
GB12213-RA-3156	1	9	0.07	0.00409	GB12213	CG10936
GB11624-RA-1263	1	9	0.07	0.00409	GB11624	CG10960
GB18086-RA-176	11	95	0.07	4.26e-29	GB18086	CG11455
GB13422-RA-3002	1	9	0.07	0.00409	GB13422	CG12090
GB19531-RA-1703	2	18	0.07	8.71e-06	GB19531	CG1250
GB17917-RA-377	2	17	0.07	1.38e-06	GB17917	CG13188
GB15704-RA-551	78	671	0.07	3.63e-192	GB15704	CG13708
GB20109-RA-2372	1	9	0.07	0.00409	GB20109	CG1951
GB10815-RA-1050	1	9	0.07	0.00409	GB10815	CG2201
GB19210-RA-26	1	9	0.07	0.00409	GB19210	CG2508
GB14992-RA-300	1	9	0.07	0.00409	GB14992	CG30197
GB15271-RA-1912	1	9	0.07	0.00409	GB15271	CG32210
GB12898-RA-233	1	9	0.07	0.00409	GB12898	CG33977
GB12198-RA-3718	1	9	0.07	0.00409	GB12198	CG3523
GB13675-RA-1225	2	17	0.07	1.38e-06	GB13675	CG3645
GB13440-RA-499	1	9	0.07	0.00409	GB13440	CG4132
GB14017-RA-2382	2	18	0.07	8.71e-06	GB14017	CG4225
GB10945-RA-2325	2	17	0.07	1.38e-06	GB10945	CG5820
GB15326-RA-128	1	9	0.07	0.00409	GB15326	CG6008
GB12082-RA-603	1	9	0.07	0.00409	GB12082	CG6567
GB11113-RA-65	1	9	0.07	0.00409	GB11113	CG7530
GB17027-RA-1187	1	9	0.07	0.00409	GB17027	CG8777
GB16796-RA-646	1	9	0.07	0.00409	GB16796	CG9526
GB15816-RA-227	1	9	0.07	0.00409	GB15816	Cytochrome c oxidase subunit Va
GB10395-RA-259	2	18	0.07	8.71e-06	GB10395	drumstick
GB12939-RA-143	2	17	0.07	1.38e-06	GB12939	Ferredoxin
GB18281-RA-4647	1	9	0.07	0.00409	GB18281	GTPase-activating protein CdGAPr
GB10637-RA-711	1	9	0.07	0.00409	GB10637	Mannose-P-dolichol utilization defect 1 protein homolog
GB18250-RA-93	1	9	0.07	0.00409	GB18250	maroon-like
GB16033-RA-947	1	9	0.07	0.00409	GB16033	Polypeptide N-acetylgalactosaminyltransferase 35A
GB11221-RA-828	1	9	0.07	0.00409	GB11221	Probable ribosome production factor 1
GB12289-RA-42	1	9	0.07	0.00409	GB12289	refractory to sigma P
GB10353-RA-51	2	17	0.07	1.38e-06	GB10353	Ribosomal protein S15
GB12756-RA-4241	1	9	0.07	0.00409	GB12756	virilizer
GB15273-RA-352	3	27	0.07	1.92e-08	GB15273
GB10480-RA-195	1	9	0.07	0.00409	GB10480
GB10706-RA-3528	1	9	0.07	0.00409	GB10706
GB10762-RA-3184	2	18	0.07	8.71e-06	GB10762
GB12328-RA-500	1	9	0.07	0.00409	GB12328
GB13195-RA-767	5	42	0.07	9.48e-14	GB13195
GB13354-RA-641	1	9	0.07	0.00409	GB13354
GB13848-RA-1430	1	9	0.07	0.00409	GB13848
GB14293-RA-752	9	73	0.07	3.25e-21	GB14293
GB14810-RA-2432	1	9	0.07	0.00409	GB14810
GB15005-RA-446	1	9	0.07	0.00409	GB15005	Serine palmitoyltransferase subunit I
GB17432-RA-4029	1	9	0.07	0.00409	GB17432
GB19263-RA-366	1	9	0.07	0.00409	GB19263
GB19808-RA-238	1	9	0.07	0.00409	GB19808
GB19820-RA-694	1	9	0.07	0.00409	GB19820
GB11618-RA-377	10	79	0.08	1.03e-22	GB11618	Buzidau
GB11802-RA-68	2	15	0.08	0.000113	GB11802	CG10979
GB12383-RA-1434	1	8	0.08	0.00947	GB12383	CG1140
GB11409-RA-279	1	8	0.08	0.00947	GB11409	CG1444
GB13019-RA-88	1	8	0.08	0.00947	GB13019	CG1632
GB16747-RA-1658	1	8	0.08	0.00947	GB16747	CG17323
GB14901-RA-342	1	8	0.08	0.00947	GB14901	CG17996
GB15787-RA-146	1	8	0.08	0.00947	GB15787	CG31248
GB11156-RA-1761	1	8	0.08	0.00947	GB11156	CG32344
GB13228-RA-1035	1	8	0.08	0.00947	GB13228	CG3270
GB19527-RA-1189	1	8	0.08	0.00947	GB19527	CG3925
GB15245-RA-684	1	8	0.08	0.00947	GB15245	CG5554
GB15084-RA-328	16	120	0.08	1.51e-33	GB15084	CG5928
GB13300-RA-388	1	8	0.08	0.00947	GB13300	CG6674
GB19506-RA-830	1	8	0.08	0.00947	GB19506	CG7943
GB17686-RA-1432	1	8	0.08	0.00947	GB17686	CG8378
GB19383-RA-949	1	8	0.08	0.00947	GB19383	CG8735
GB17503-RA-285	1	8	0.08	0.00947	GB17503	CG8993
GB17141-RA-515	1	8	0.08	0.00947	GB17141	CG9253
GB20078-RA-581	1	8	0.08	0.00947	GB20078	Circulating cathodic antigen homolog
GB19247-RA-1388	1	8	0.08	0.00947	GB19247	Elongation factor 2b
GB15039-RA-806	1	8	0.08	0.00947	GB15039	Enolase
GB15039-RA-890	1	8	0.08	0.00947	GB15039	Enolase
GB14209-RA-521	1	8	0.08	0.00947	GB14209	gigas
GB12526-RA-1965	1	8	0.08	0.00947	GB12526	Glycerophosphate oxidase-1
GB14620-RA-228	2	16	0.08	4.84e-05	GB14620	Histone H3
GB17802-RA-8334	1	8	0.08	0.00947	GB17802	hyperplastic discs
GB13211-RA-882	1	8	0.08	0.00947	GB13211	lethal (1) G0148
GB12887-RA-1670	1	8	0.08	0.00947	GB12887	Lysyl-tRNA synthetase
GB10834-RA-1337	3	22	0.08	1.38e-06	GB10834	Mitochondrial assembly regulatory factor
GB17715-RA-92	1	8	0.08	0.00947	GB17715	mitochondrial ribosomal protein S18C
GB15159-RA-494	7	54	0.08	1e-16	GB15159	mitochondrial transcription factor B2
GB17236-RA-3161	3	24	0.08	1.83e-08	GB17236	O-6-alkylguanine-DNA alkyltransferase
GB17544-RA-531	1	8	0.08	0.00947	GB17544	Probable 6-phosphogluconolactonase
GB12181-RA-48	1	8	0.08	0.00947	GB12181	Probable galactose-1-phosphate uridylyltransferase
GB16579-RA-466	1	8	0.08	0.00947	GB16579	Probable medium-chain specific acyl-CoA dehydrogenase, mitochondrial
GB11221-RA-827	1	8	0.08	0.00947	GB11221	Probable ribosome production factor 1
GB10695-RA-1	2	15	0.08	0.000113	GB10695	Pyruvate kinase
GB15261-RA-979	1	8	0.08	0.00947	GB15261	Ribosomal protein L3
GB17045-RA-3154	1	8	0.08	0.00947	GB17045	rosy
GB14485-RA-1195	1	8	0.08	0.00947	GB14485	Serine hydroxymethyltransferase
GB16452-RA-1014	1	8	0.08	0.00947	GB16452	T-complex protein 1, delta subunit
GB12925-RA-75	1	8	0.08	0.00947	GB12925	Vacuolar protein sorting-associated protein 28 homolog
GB10355-RA-102	3	22	0.08	1.38e-06	GB10355
GB10072-RA-415	1	8	0.08	0.00947	GB10072
GB10656-RA-902	1	8	0.08	0.00947	GB10656
GB11492-RA-38	2	15	0.08	0.000113	GB11492
GB11994-RA-2554	1	8	0.08	0.00947	GB11994
GB13182-RA-2882	1	8	0.08	0.00947	GB13182
GB13479-RA-2345	2	15	0.08	0.000113	GB13479
GB14085-RA-1807	1	8	0.08	0.00947	GB14085
GB14422-RA-3299	1	8	0.08	0.00947	GB14422
GB14813-RA-353	2	15	0.08	0.000113	GB14813
GB14826-RA-293	1	8	0.08	0.00947	GB14826
GB15279-RA-1406	1	8	0.08	0.00947	GB15279
GB15284-RA-605	2	16	0.08	4.84e-05	GB15284
GB15478-RA-2383	1	8	0.08	0.00947	GB15478
GB15576-RA-432	1	8	0.08	0.00947	GB15576
GB16835-RA-177	1	8	0.08	0.00947	GB16835
GB16850-RA-3360	1	8	0.08	0.00947	GB16850
GB17371-RA-2561	8	60	0.08	4.06e-17	GB17371
GB18589-RA-861	2	15	0.08	0.000113	GB18589
GB18668-RA-1997	2	16	0.08	4.84e-05	GB18668
GB19621-RA-528	1	8	0.08	0.00947	GB19621
GB19921-RA-987	1	8	0.08	0.00947	GB19921
GB17251-RA-363	4	26	0.09	1.92e-08	GB17251	abnormal wing discs
GB12626-RA-782	2	13	0.09	0.000597	GB12626	Brix domain-containing protein 2 homolog
GB10164-RA-1931	2	14	0.09	0.000261	GB10164	CG12785
GB18667-RA-1328	3	20	0.09	7.41e-06	GB18667	CG1440
GB18729-RA-434	3	21	0.09	3.21e-06	GB18729	CG1709
GB18766-RA-929	2	13	0.09	0.000597	GB18766	CG2091
GB14501-RA-1333	2	13	0.09	0.000597	GB14501	CG32819
GB10128-RA-1179	2	14	0.09	0.000261	GB10128	CG5130
GB15384-RA-618	2	14	0.09	0.000261	GB15384	CG6185
GB19107-RA-999	110	749	0.09	1.08e-197	GB19107	CG7365
GB18687-RA-1206	2	13	0.09	0.000597	GB18687	CG7845
GB11818-RA-3779	2	14	0.09	0.000261	GB11818	CG7897
GB12740-RA-326	3	20	0.09	7.41e-06	GB12740	CG8730
GB14240-RA-3203	2	14	0.09	0.000261	GB14240	CG8920
GB11372-RA-327	8	53	0.09	1.3e-15	GB11372	clot
GB19373-RA-1481	2	14	0.09	0.000261	GB19373	Dipeptidyl aminopeptidase III
GB10966-RA-915	3	21	0.09	3.21e-06	GB10966	G protein alphai subunit 65A
GB19178-RA-1233	2	13	0.09	0.000597	GB19178	Ran GTPase activating protein
GB12237-RA-2522	3	21	0.09	3.21e-06	GB12237	RRP12-like protein
GB12876-RA-1251	15	96	0.09	1.73e-25	GB12876	U2 small nuclear riboprotein auxiliary factor 50
GB10093-RA-1585	2	14	0.09	0.000261	GB10093
GB10160-RA-1028	5	33	0.09	2.78e-09	GB10160
GB10397-RA-401	2	13	0.09	0.000597	GB10397
GB11541-RA-352	3	21	0.09	3.21e-06	GB11541
GB11778-RA-399	2	13	0.09	0.000597	GB11778
GB12587-RA-695	2	13	0.09	0.000597	GB12587
GB13133-RA-239	3	20	0.09	7.41e-06	GB13133
GB13286-RA-1585	2	14	0.09	0.000261	GB13286
GB13479-RA-754	2	14	0.09	0.000261	GB13479
GB14376-RA-54	2	13	0.09	0.000597	GB14376
GB14610-RA-1573	31	203	0.09	1.76e-53	GB14610
GB14990-RA-975	3	21	0.09	3.21e-06	GB14990
GB16959-RA-500	4	28	0.09	4.06e-08	GB16959
GB17684-RA-6603	2	14	0.09	0.000261	GB17684
GB18052-RA-95	2	13	0.09	0.000597	GB18052
GB18546-RA-295	14	96	0.09	3.75e-26	GB18546
GB18805-RA-128	15	102	0.09	1.17e-27	GB18805
GB15272-RA-166	2	12	0.1	0.00135	GB15272	CG10237
GB11703-RA-742	5	30	0.1	3.31e-08	GB11703	CG11550
GB16932-RA-165	4	24	0.1	1.12e-06	GB16932	CG11586
GB18898-RA-1065	2	12	0.1	0.00135	GB18898	CG11642
GB11412-RA-1385	2	12	0.1	0.00135	GB11412	CG1443
GB11412-RA-1406	8	48	0.1	8.94e-14	GB11412	CG1443
GB14603-RA-448	3	19	0.1	1.69e-05	GB14603	CG16996
GB16562-RA-93	3	18	0.1	3.85e-05	GB16562	CG1847
GB15787-RA-596	2	12	0.1	0.00135	GB15787	CG31248
GB14563-RA-2283	3	18	0.1	3.85e-05	GB14563	CG5741
GB12297-RA-2163	2	12	0.1	0.00135	GB12297	CG5776
GB12902-RA-113	11	64	0.1	1.35e-16	GB12902	CG7332
GB16048-RA-554	3	18	0.1	3.85e-05	GB16048	CG9586
GB14178-RA-437	2	12	0.1	0.00135	GB14178	charybde
GB10063-RA-666	3	19	0.1	1.69e-05	GB10063	corkscrew
GB11572-RA-635	2	12	0.1	0.00135	GB11572	Inositol-3-phosphate synthase
GB18710-RA-865	3	19	0.1	1.69e-05	GB18710	Lachesin
GB18544-RA-41	6	36	0.1	9.9e-10	GB18544	Leucyl-tRNA synthetase
GB13875-RA-539	2	12	0.1	0.00135	GB13875	mitochondrial ribosomal protein S26
GB11283-RA-801	13	80	0.1	4.87e-21	GB11283	Probable transaldolase; Transaldolase
GB11345-RA-65	4	25	0.1	4.55e-08	GB11345	THO complex protein 7
GB16252-RA-240	2	12	0.1	0.00135	GB16252	UDP-N-acetyl-alpha-D-galactosamine:polypeptide N-acetylgalactosaminyltransferase 2
GB10320-RA-2423	8	50	0.1	1.75e-13	GB10320
GB10486-RA-536	2	12	0.1	0.00135	GB10486
GB10828-RA-254	4	25	0.1	4.55e-08	GB10828
GB11243-RA-3214	3	19	0.1	1.69e-05	GB11243
GB12265-RA-1552	6	37	0.1	4.36e-10	GB12265
GB12306-RA-1616	2	12	0.1	0.00135	GB12306
GB15864-RA-105	2	12	0.1	0.00135	GB15864
GB17432-RA-2985	2	12	0.1	0.00135	GB17432
GB18852-RA-2497	2	12	0.1	0.00135	GB18852
GB19704-RA-603	3	19	0.1	1.69e-05	GB19704
GB10973-RA-114	11	59	0.11	7.71e-15	GB10973	Arginine kinase
GB14637-RA-1103	3	17	0.11	8.67e-05	GB14637	cAMP-dependent protein kinase R2
GB17887-RA-2112	6	32	0.11	2.54e-08	GB17887	CG11337
GB17917-RA-376	11	62	0.11	7.23e-17	GB17917	CG13188
GB19319-RA-244	2	11	0.11	0.00301	GB19319	CG13418
GB10632-RA-407	2	11	0.11	0.00301	GB10632	CG13746
GB18636-RA-698	2	11	0.11	0.00301	GB18636	CG1598
GB18583-RA-2531	4	23	0.11	2.54e-07	GB18583	CG30394
GB10535-RA-581	4	23	0.11	2.54e-07	GB10535	CG31373
GB17353-RA-1457	2	11	0.11	0.00301	GB17353	CG7433
GB10207-RA-2145	2	11	0.11	0.00301	GB10207	CG8454
GB12984-RA-1260	3	17	0.11	8.67e-05	GB12984	CG9203
GB10339-RA-196	47	254	0.11	2.09e-61	GB10339	lethal (2) essential for life
GB18544-RA-193	6	32	0.11	2.54e-08	GB18544	Leucyl-tRNA synthetase
GB15028-RA-359	2	11	0.11	0.00301	GB15028	Metallophosphoesterase 1 homolog
GB14412-RA-1261	3	17	0.11	8.67e-05	GB14412	MPN domain-containing protein CG4751
GB15603-RA-986	2	11	0.11	0.00301	GB15603	Nicotinate phosphoribosyltransferase
GB15409-RA-1451	3	16	0.11	0.000194	GB15409	Probable cytochrome P450 6g2
GB16914-RA-305	5	28	0.11	1.75e-08	GB16914	Ribosomal protein L14
GB17079-RA-1641	2	11	0.11	0.00301	GB17079	Signal recognition particle 68 kDa protein
GB17489-RA-1166	3	17	0.11	8.67e-05	GB17489
GB10466-RA-1208	2	11	0.11	0.00301	GB10466
GB11530-RA-260	16	90	0.11	1.01e-22	GB11530
GB11687-RA-1604	3	16	0.11	0.000194	GB11687
GB12279-RA-758	3	16	0.11	0.000194	GB12279
GB12751-RA-1537	3	16	0.11	0.000194	GB12751
GB13269-RA-234	2	11	0.11	0.00301	GB13269	lethal (2) 37Cg
GB13670-RA-652	3	17	0.11	8.67e-05	GB13670
GB15714-RA-322	4	23	0.11	2.54e-07	GB15714
GB16806-RA-2219	2	11	0.11	0.00301	GB16806
GB17342-RA-2295	9	50	0.11	7.21e-13	GB17342
GB17432-RA-3006	3	17	0.11	8.67e-05	GB17432
GB18912-RA-857	3	16	0.11	0.000194	GB18912	26-29kD-proteinase
GB12463-RA-2345	3	15	0.12	0.000428	GB12463	armadillo
GB19671-RA-117	5	26	0.12	9.36e-08	GB19671	ATAC component 1
GB13596-RA-524	2	10	0.12	0.00655	GB13596	ATP synthase-beta
GB17839-RA-405	6	31	0.12	5.65e-08	GB17839	CG10194
GB19759-RA-1049	3	15	0.12	0.000428	GB19759	CG10914
GB16568-RA-144	9	46	0.12	1.79e-11	GB16568	CG11015
GB10520-RA-671	16	78	0.12	1.69e-18	GB10520	CG11236
GB20038-RA-583	2	10	0.12	0.00655	GB20038	CG1124
GB13648-RA-257	2	10	0.12	0.00655	GB13648	CG15019
GB16903-RA-455	86	436	0.12	1e-101	GB16903	CG1548
GB13505-RA-30	2	10	0.12	0.00655	GB13505	CG18003; CG11919
GB19357-RA-129	2	10	0.12	0.00655	GB19357	CG18004
GB18583-RA-2530	24	122	0.12	4.07e-29	GB18583	CG30394
GB18217-RA-372	3	15	0.12	0.000428	GB18217	CG3192
GB18891-RA-1453	2	10	0.12	0.00655	GB18891	CG32549
GB19063-RA-888	6	31	0.12	5.65e-08	GB19063	CG33988
GB18075-RA-11	4	20	0.12	2.8e-05	GB18075	CG8353
GB16575-RA-635	4	20	0.12	2.8e-05	GB16575	CG8549
GB19771-RA-1334	2	10	0.12	0.00655	GB19771	CG8830
GB19085-RA-1465	3	15	0.12	0.000428	GB19085	CG9009
GB18269-RA-548	2	10	0.12	0.00655	GB18269	CG9166
GB13599-RA-101	2	10	0.12	0.00655	GB13599	CG9391
GB10144-RA-1023	2	10	0.12	0.00655	GB10144	Chromatin assembly factor 1 subunit
GB15039-RA-664	10	52	0.12	5.53e-13	GB15039	Enolase
GB12561-RA-1592	3	15	0.12	0.000428	GB12561	gartenzwerg
GB11766-RA-936	4	21	0.12	1.27e-05	GB11766	GDP-4-keto-6-deoxy-D-mannose 3,5-epimerase/4-reductase
GB11927-RA-5014	2	10	0.12	0.00655	GB11927	Inositol 1,4,5,-tris-phosphate receptor
GB17967-RA-1387	694	3478	0.12	0	GB17967	lethal (3) s1921
GB15159-RA-495	9	46	0.12	1.79e-11	GB15159	mitochondrial transcription factor B2
GB13532-RA-247	10	50	0.12	4.77e-12	GB13532	Negative elongation factor B
GB14252-RA-435	2	10	0.12	0.00655	GB14252	Probable deoxycytidylate deaminase
GB19003-RA-141	2	10	0.12	0.00655	GB19003	Proteasome subunit beta type-3
GB10374-RA-578	2	10	0.12	0.00655	GB10374	Protein interacting with APP tail-1
GB17649-RA-1439	8	39	0.12	2.23e-09	GB17649	Protein msta, isoform A; Protein msta, isoform B
GB15255-RA-197	3	15	0.12	0.000428	GB15255	Sphingosine-1-phosphate lyase
GB10441-RA-2066	4	20	0.12	2.8e-05	GB10441
GB11546-RA-932	2	10	0.12	0.00655	GB11546
GB12707-RA-3386	2	10	0.12	0.00655	GB12707
GB13189-RA-2747	2	10	0.12	0.00655	GB13189
GB13253-RA-1146	34	173	0.12	5.2e-41	GB13253
GB13376-RA-611	4	21	0.12	1.27e-05	GB13376	nbs
GB13543-RA-419	6	31	0.12	5.65e-08	GB13543
GB13568-RA-716	2	10	0.12	0.00655	GB13568
GB14519-RA-875	4	20	0.12	2.8e-05	GB14519
GB14897-RA-794	13	67	0.12	3.42e-16	GB14897
GB15609-RA-5065	4	20	0.12	2.8e-05	GB15609
GB16854-RA-1746	3	15	0.12	0.000428	GB16854
GB17828-RA-1159	2	10	0.12	0.00655	GB17828
GB18036-RA-4346	3	15	0.12	0.000428	GB18036
GB18655-RA-142	8	41	0.12	2.61e-10	GB18655
GB18838-RA-439	2	10	0.12	0.00655	GB18838
GB19725-RA-1053	5	26	0.12	9.36e-08	GB19725
GB19820-RA-1208	2	10	0.12	0.00655	GB19820
GB15743-RA-913	3	14	0.13	0.000931	GB15743	CCR4-NOT transcription complex subunit 10 homolog
GB13837-RA-1766	3	14	0.13	0.000931	GB13837	CG12252
GB13302-RA-417	5	24	0.13	4.92e-07	GB13302	CG12534
GB14724-RA-975	227	1036	0.13	2.41e-227	GB14724	CG14103
GB11412-RA-1261	14	65	0.13	3.43e-15	GB11412	CG1443
GB10657-RA-362	3	14	0.13	0.000931	GB10657	CG17597
GB13771-RA-78	14	65	0.13	3.43e-15	GB13771	CG30296
GB16563-RA-946	3	14	0.13	0.000931	GB16563	CG3152
GB15621-RA-2042	19	87	0.13	1.01e-19	GB15621	CG33251
GB15384-RA-617	7	33	0.13	6.69e-08	GB15384	CG6185
GB17973-RA-600	3	14	0.13	0.000931	GB17973	CG8038
GB19769-RA-879	4	19	0.13	6.15e-05	GB19769	CG9904
GB13099-RA-693	6	28	0.13	1.04e-06	GB13099	Elongation factor Ts
GB15016-RA-800	5	24	0.13	4.92e-07	GB15016	Heat shock protein cognate 3
GB16443-RA-680	3	14	0.13	0.000931	GB16443	lethal (1) G0334
GB18737-RA-149	3	14	0.13	0.000931	GB18737	Photoreceptor dehydrogenase
GB10411-RA-733	58	269	0.13	2.36e-60	GB10411	Proteasome 28kD subunit 1
GB17045-RA-1734	3	14	0.13	0.000931	GB17045	rosy
GB16324-RA-1255	5	23	0.13	1.63e-05	GB16324
GB12008-RA-1152	11	50	0.13	1.07e-11	GB12008
GB13791-RA-733	4	19	0.13	6.15e-05	GB13791
GB13966-RA-686	139	669	0.13	2.1e-152	GB13966
GB14199-RA-1224	3	14	0.13	0.000931	GB14199
GB16816-RA-2612	3	14	0.13	0.000931	GB16816	Myosin 31DF
GB19548-RA-1435	3	14	0.13	0.000931	GB19548
GB19750-RA-810	5	24	0.13	4.92e-07	GB19750
GB15743-RA-524	4	17	0.14	0.000481	GB15743	CCR4-NOT transcription complex subunit 10 homolog
GB15547-RA-686	2	9	0.14	0.00174	GB15547	CG10673
GB16689-RA-411	3	13	0.14	0.002	GB16689	CG11164
GB18246-RA-1343	9	39	0.14	4.85e-09	GB18246	CG11660
GB13733-RA-801	4	18	0.14	0.000134	GB13733	CG11820
GB19461-RA-180	2	9	0.14	0.00174	GB19461	CG11856
GB18994-RA-239	3	13	0.14	0.002	GB18994	CG11857
GB19200-RA-612	2	9	0.14	0.00174	GB19200	CG12323
GB16160-RA-880	2	9	0.14	0.00174	GB16160	CG13531
GB18130-RA-1706	2	9	0.14	0.00174	GB18130	CG15015
GB19278-RA-1963	5	22	0.14	3.11e-05	GB19278	CG1514
GB16903-RA-660	5	21	0.14	6.03e-05	GB16903	CG1548
GB10290-RA-1716	3	13	0.14	0.002	GB10290	CG18659
GB15375-RA-872	2	9	0.14	0.00174	GB15375	CG2767
GB14024-RA-9	5	21	0.14	6.03e-05	GB14024	CG30116
GB15700-RA-1008	5	22	0.14	3.11e-05	GB15700	CG33129
GB15621-RA-1476	2	9	0.14	0.00174	GB15621	CG33251
GB10101-RA-387	2	9	0.14	0.00174	GB10101	CG3358
GB16225-RA-1881	2	9	0.14	0.00174	GB16225	CG3702
GB14144-RA-1236	4	17	0.14	0.000481	GB14144	CG4602
GB18894-RA-695	5	22	0.14	3.11e-05	GB18894	CG4980
GB14328-RA-360	6	26	0.14	3.95e-06	GB14328	CG5010
GB19846-RA-499	16	72	0.14	1.64e-16	GB19846	CG5246
GB11355-RA-185	2	9	0.14	0.00174	GB11355	CG5946
GB10406-RA-770	2	9	0.14	0.00174	GB10406	CG6020
GB15618-RA-1487	4	18	0.14	0.000134	GB15618	CG7143
GB17718-RA-1107	2	9	0.14	0.00174	GB17718	CG7385
GB11674-RA-149	2	9	0.14	0.00174	GB11674	CG7809
GB19997-RA-1067	2	9	0.14	0.00174	GB19997	CG8155
GB10100-RA-6	9	40	0.14	2.34e-09	GB10100	CG8199
GB12740-RA-3779	8	34	0.14	7.16e-08	GB12740	CG8730
GB12170-RA-27	2	9	0.14	0.00174	GB12170	CG9104
GB12994-RA-507	5	21	0.14	6.03e-05	GB12994	CG9960
GB14178-RA-329	3	13	0.14	0.002	GB14178	charybde
GB14847-RA-539	15	63	0.14	6.85e-14	GB14847	Cyclin A
GB10770-RA-1384	3	13	0.14	0.002	GB10770	deltex
GB14974-RA-657	4	18	0.14	0.000134	GB14974	disembodied
GB19683-RA-967	2	9	0.14	0.00174	GB19683	epithelial membrane protein
GB11457-RA-581	2	9	0.14	0.00174	GB11457	forkhead domain 64A
GB12067-RA-543	7	30	0.14	5.23e-07	GB12067	GrpE protein homolog; GrpE protein homolog, mitochondrial
GB13763-RA-45	4	17	0.14	0.000481	GB13763	H/ACA ribonucleoprotein complex subunit 3
GB14494-RA-107	8	34	0.14	7.16e-08	GB14494	Heat shock protein 83
GB19385-RA-1813	2	9	0.14	0.00174	GB19385	Histone-lysine N-methyltransferase Suv4-20
GB15655-RA-2450	4	17	0.14	0.000481	GB15655	lethal (1) discs degenerate 4
GB12547-RA-2822	2	9	0.14	0.00174	GB12547	lodestar
GB18913-RA-242	2	9	0.14	0.00174	GB18913	methuselah-like 10
GB13776-RA-486	8	34	0.14	7.16e-08	GB13776	mitochondrial ribosomal protein L3
GB11489-RA-69	2	9	0.14	0.00174	GB11489	NADH:ubiquinone reductase 42kD subunit precursor
GB19420-RA-3330	2	9	0.14	0.00174	GB19420	neither inactivation nor afterpotential C
GB11396-RA-716	2	9	0.14	0.00174	GB11396	pipe
GB16526-RA-9	2	9	0.14	0.00174	GB16526	Proteasome alpha subunit
GB19553-RA-33	5	22	0.14	3.11e-05	GB19553	Proteasome beta2 subunit
GB19178-RA-1761	3	13	0.14	0.002	GB19178	Ran GTPase activating protein
GB10987-RA-568	2	9	0.14	0.00174	GB10987	waclaw; bobby sox
GB10184-RA-344	2	9	0.14	0.00174	GB10184
GB10397-RA-50	2	9	0.14	0.00174	GB10397
GB10761-RA-402	2	9	0.14	0.00174	GB10761
GB11534-RA-1962	2	9	0.14	0.00174	GB11534
GB11872-RA-2240	7	31	0.14	2.6e-07	GB11872
GB12573-RA-791	2	9	0.14	0.00174	GB12573	knockdown
GB12752-RA-2587	4	17	0.14	0.000481	GB12752
GB12900-RA-2113	2	9	0.14	0.00174	GB12900
GB13086-RA-1065	5	21	0.14	6.03e-05	GB13086
GB13090-RA-133	3	13	0.14	0.002	GB13090
GB13365-RA-108	29	127	0.14	5.51e-28	GB13365
GB13543-RA-687	2	9	0.14	0.00174	GB13543
GB13667-RA-140	2	9	0.14	0.00174	GB13667
GB13966-RA-598	2	9	0.14	0.00174	GB13966
GB14290-RA-8408	4	17	0.14	0.000481	GB14290
GB15060-RA-1488	2	9	0.14	0.00174	GB15060
GB15127-RA-717	4	17	0.14	0.000481	GB15127
GB16022-RA-1446	57	239	0.14	7.36e-51	GB16022
GB16190-RA-323	7	30	0.14	5.23e-07	GB16190
GB16307-RA-793	2	9	0.14	0.00174	GB16307
GB16360-RA-1388	2	9	0.14	0.00174	GB16360
GB16530-RA-1320	8	35	0.14	3.49e-08	GB16530
GB16549-RA-74	2	9	0.14	0.00174	GB16549
GB16959-RA-193	5	21	0.14	6.03e-05	GB16959
GB17002-RA-74	3	13	0.14	0.002	GB17002	lethal (2) 37Cd
GB17231-RA-2299	17	72	0.14	6.46e-16	GB17231
GB17432-RA-2986	4	18	0.14	0.000134	GB17432
GB18421-RA-1793	2	9	0.14	0.00174	GB18421
GB18557-RA-7166	4	17	0.14	0.000481	GB18557	α Spectrin
GB19743-RA-1909	100	450	0.14	1.1e-98	GB19743
GB19832-RA-1816	185	812	0.14	1.42e-175	GB19832
GB19857-RA-330	2	9	0.14	0.00174	GB19857
GB10714-RA-39	2	8	0.15	0.00409	GB10714	Actin-related protein 5
GB13555-RA-297	105	415	0.15	2.4e-85	GB13555	Anaphase Promoting Complex 7
GB15508-RA-1658	2	8	0.15	0.00409	GB15508	armitage
GB12504-RA-147	2	8	0.15	0.00409	GB12504	Casein kinase II beta subunit
GB15809-RA-1050	3	12	0.15	0.00723	GB15809	CG10973
GB19927-RA-2246	2	8	0.15	0.00409	GB19927	CG12325
GB11574-RA-3479	3	12	0.15	0.00723	GB11574	CG13900
GB11838-RA-531	2	8	0.15	0.00409	GB11838	CG14314
GB13695-RA-911	2	8	0.15	0.00409	GB13695	CG1441
GB11412-RA-1448	685	2855	0.15	0	GB11412	CG1443
GB17566-RA-738	9	37	0.15	2.11e-08	GB17566	CG15481
GB16562-RA-92	4	16	0.15	0.000915	GB16562	CG1847
GB12344-RA-218	2	8	0.15	0.00409	GB12344	CG2078
GB18846-RA-327	2	8	0.15	0.00409	GB18846	CG2126
GB15414-RA-1503	4	16	0.15	0.000915	GB15414	CG2943
GB10535-RA-582	2	8	0.15	0.00409	GB10535	CG31373
GB11699-RA-9	2	8	0.15	0.00409	GB11699	CG3187
GB20136-RA-2345	2	8	0.15	0.00409	GB20136	CG32533
GB12975-RA-1093	2	8	0.15	0.00409	GB12975	CG32843
GB16468-RA-1021	7	29	0.15	1.06e-06	GB16468	CG33156
GB18069-RA-440	2	8	0.15	0.00409	GB18069	CG3437
GB17650-RA-3683	4	16	0.15	0.000915	GB17650	CG4266
GB11461-RA-1491	2	8	0.15	0.00409	GB11461	CG4347
GB16864-RA-1709	2	8	0.15	0.00409	GB16864	CG4389
GB11623-RA-1999	8	33	0.15	1.48e-07	GB11623	CG4453
GB15449-RA-936	2	8	0.15	0.00409	GB15449	CG5319
GB11107-RA-2918	2	8	0.15	0.00409	GB11107	CG5366
GB18315-RA-428	3	12	0.15	0.00723	GB18315	CG5805
GB10945-RA-1128	3	12	0.15	0.00723	GB10945	CG5820
GB10977-RA-1253	2	8	0.15	0.00409	GB10977	CG6251
GB11403-RA-1490	2	8	0.15	0.00409	GB11403	CG6414
GB18687-RA-1159	10	40	0.15	6.44e-09	GB18687	CG7845
GB18214-RA-1235	3	12	0.15	0.00723	GB18214	CG8207
GB16994-RA-2063	2	8	0.15	0.00409	GB16994	CG8486
GB14741-RA-727	2	8	0.15	0.00409	GB14741	CG8785
GB14228-RA-1991	2	8	0.15	0.00409	GB14228	CG8948
GB15826-RA-384	2	8	0.15	0.00409	GB15826	CG9588
GB10144-RA-1135	6	25	0.15	2.66e-06	GB10144	Chromatin assembly factor 1 subunit
GB13024-RA-1006	3	12	0.15	0.00723	GB13024	CTL-like protein 1
GB19485-RA-636	2	8	0.15	0.00409	GB19485	Cysteine and histidine-rich protein 1 homolog
GB19444-RA-1631	3	12	0.15	0.00723	GB19444	Cytochrome P450 reductase
GB13416-RA-711	13	51	0.15	5.64e-11	GB13416	Eukaryotic translation initiation factor 3 subunit I
GB15952-RA-522	9	37	0.15	2.11e-08	GB15952	Ferrochelatase, mitochondrial
GB13284-RA-692	2	8	0.15	0.00409	GB13284	Fibrillarin
GB17612-RA-695	2	8	0.15	0.00409	GB17612	flap wing
GB15521-RA-442	2	8	0.15	0.00409	GB15521	flotillin 2
GB10966-RA-801	4	16	0.15	0.000915	GB10966	G protein alphai subunit 65A
GB17802-RA-7085	2	8	0.15	0.00409	GB17802	hyperplastic discs
GB10454-RA-208	2	8	0.15	0.00409	GB10454	Intraflagellar transport protein osm-1
GB19793-RA-180	6	25	0.15	2.66e-06	GB19793	lamina ancestor
GB16155-RA-1028	4	16	0.15	0.000915	GB16155	light
GB15486-RA-131	8	32	0.15	3.06e-07	GB15486	Methionine-R-sulfoxide reductase B1
GB16753-RA-838	5	20	0.15	0.000118	GB16753	Microtubule-associated protein
GB17637-RA-37	3	12	0.15	0.00723	GB17637	mitochondrial ribosomal protein S31
GB19284-RA-852	11	46	0.15	2.13e-10	GB19284	multi sex combs
GB18390-RA-2138	5	20	0.15	0.000118	GB18390	Mystery 45A
GB11092-RA-275	3	12	0.15	0.00723	GB11092	Odorant-binding protein 56g
GB14806-RA-1570	3	12	0.15	0.00723	GB14806	Oxysterol-binding protein
GB11074-RA-966	5	20	0.15	0.000118	GB11074	Protein Cep78 homolog
GB17895-RA-510	3	12	0.15	0.00723	GB17895	Protein SMG9
GB18417-RA-37	12	49	0.15	1.13e-10	GB18417	Putative ATP synthase subunit f, mitochondrial
GB13731-RA-282	2	8	0.15	0.00409	GB13731	Ribosomal protein L26
GB11655-RA-623	2	8	0.15	0.00409	GB11655	Succinyl coenzyme A synthetase alpha subunit
GB16469-RA-1253	2	8	0.15	0.00409	GB16469	Ubiquitin-63E
GB14907-RA-68	2	8	0.15	0.00409	GB14907	vasa intronic gene
GB10329-RA-87	2	8	0.15	0.00409	GB10329	Small ribonucleoprotein particle protein SmG
GB10536-RA-376	1540	6125	0.15	0	GB10536
GB11466-RA-563	2	8	0.15	0.00409	GB11466
GB12325-RA-142	177	709	0.15	8.99e-145	GB12325
GB12340-RA-551	2	8	0.15	0.00409	GB12340
GB12710-RA-6	6	24	0.15	1.58e-05	GB12710
GB12966-RA-13	2	8	0.15	0.00409	GB12966
GB13036-RA-659	3	12	0.15	0.00723	GB13036
GB13278-RA-257	16	64	0.15	7.93e-14	GB13278
GB13717-RA-703	2	8	0.15	0.00409	GB13717	Verprolin 1
GB13832-RA-174	11	44	0.15	8.79e-10	GB13832
GB13906-RA-2982	3	12	0.15	0.00723	GB13906
GB13941-RA-412	2	8	0.15	0.00409	GB13941
GB13998-RA-2851	2	8	0.15	0.00409	GB13998
GB13998-RA-792	2	8	0.15	0.00409	GB13998
GB14152-RA-1571	7	29	0.15	1.06e-06	GB14152
GB15706-RA-1955	2	8	0.15	0.00409	GB15706
GB15710-RA-1004	2	8	0.15	0.00409	GB15710
GB15947-RA-2630	2	8	0.15	0.00409	GB15947
GB16345-RA-599	19	79	0.15	2.78e-17	GB16345
GB16853-RA-173	2	8	0.15	0.00409	GB16853	Nedd4
GB16870-RA-431	6	24	0.15	1.58e-05	GB16870
GB17004-RA-1080	12	50	0.15	3.15e-11	GB17004
GB17119-RA-949	2	8	0.15	0.00409	GB17119
GB17310-RA-5813	3	12	0.15	0.00723	GB17310
GB17385-RA-127	2	8	0.15	0.00409	GB17385
GB17395-RA-74	2	8	0.15	0.00409	GB17395
GB17459-RA-968	16	67	0.15	9.35e-15	GB17459
GB17886-RA-762	2	8	0.15	0.00409	GB17886	humpty dumpty
GB18282-RA-1298	2	8	0.15	0.00409	GB18282
GB18761-RA-194	2	8	0.15	0.00409	GB18761
GB18830-RA-1984	3	12	0.15	0.00723	GB18830
GB19439-RA-1547	2	8	0.15	0.00409	GB19439
GB19708-RA-912	2	8	0.15	0.00409	GB19708
GB19967-RA-1429	2	8	0.15	0.00409	GB19967
GB20040-RA-651	19	78	0.15	5.82e-17	GB20040
GB11618-RA-376	5	19	0.16	0.000234	GB11618	Buzidau
GB17552-RA-532	8	31	0.16	6.35e-07	GB17552	CG10215
GB11537-RA-127	17	64	0.16	3.34e-13	GB11537	CG11134
GB18086-RA-177	16	59	0.16	4.73e-12	GB18086	CG11455
GB14724-RA-1193	4	15	0.16	0.000691	GB14724	CG14103
GB18373-RA-68	18	69	0.16	2.35e-14	GB18373	CG14817
GB12908-RA-1396	7	27	0.16	4.45e-06	GB12908	CG15385
GB15332-RA-556	505	1865	0.16	0	GB15332	CG3026
GB13646-RA-3524	6	23	0.16	3.18e-05	GB13646	CG31132
GB19840-RA-375	4	15	0.16	0.000691	GB19840	CG3337
GB15044-RA-456	4	15	0.16	0.000691	GB15044	CG6180
GB15856-RA-2574	4	15	0.16	0.000691	GB15856	CG8064
GB12532-RA-1402	9	34	0.16	1.92e-07	GB12532	CG8726
GB19246-RA-18	21	79	0.16	2.61e-16	GB19246	Evolutionarily conserved signaling intermediate in Toll pathway, mitochondrial
GB12711-RA-1704	34	129	0.16	3.1e-26	GB12711	lethal (1) G0431
GB12711-RA-1800	4	15	0.16	0.000691	GB12711	lethal (1) G0431
GB11663-RA-510	10	39	0.16	1.33e-08	GB11663	N-myristoyl transferase
GB14156-RA-2357	5	19	0.16	0.000234	GB14156	no mechanoreceptor potential B
GB11092-RA-276	4	15	0.16	0.000691	GB11092	Odorant-binding protein 56g
GB19495-RA-195	4	15	0.16	0.000691	GB19495	Probable ATP-dependent RNA helicase CG8611
GB18431-RA-1121	11	42	0.16	2.48e-09	GB18431	real-time
GB15261-RA-1166	6	23	0.16	3.18e-05	GB15261	Ribosomal protein L3
GB15261-RA-1167	11	42	0.16	2.48e-09	GB15261	Ribosomal protein L3
GB15361-RA-17	70	267	0.16	1.46e-53	GB15361	Ribosomal protein L35
GB10709-RA-852	4	15	0.16	0.000691	GB10709	steamer duck
GB16882-RA-157	4	15	0.16	0.000691	GB16882	walrus
GB10120-RA-2020	7	26	0.16	2.01e-06	GB10120
GB10249-RA-2109	11	41	0.16	1.16e-08	GB10249
GB11439-RA-428	252	965	0.16	6.65e-192	GB11439
GB12520-RA-294	41	158	0.16	3.48e-32	GB12520
GB13282-RA-3688	15	57	0.16	4.77e-12	GB13282
GB13959-RA-2828	8	30	0.16	1.31e-06	GB13959
GB16714-RA-549	9	35	0.16	9.2e-08	GB16714
GB16883-RA-3635	144	532	0.16	1.22e-103	GB16883
GB17878-RA-2025	5	19	0.16	0.000234	GB17878
GB18292-RA-1127	5	18	0.17	0.000464	GB18292	26S protease regulatory subunit 8
GB13463-RA-1000	109	394	0.17	8.98e-76	GB13463	Adenosine deaminase
GB14690-RA-1471	7	25	0.17	1.86e-05	GB14690	Asparagine synthetase domain-containing protein CG17486
GB17839-RA-406	9	33	0.17	6.5e-07	GB17839	CG10194
GB17437-RA-305	842	3043	0.17	0	GB17437	CG11788
GB13302-RA-416	6	22	0.17	6.43e-05	GB13302	CG12534
GB15838-RA-967	33	119	0.17	3.02e-24	GB15838	CG12773
GB14261-RA-407	30	107	0.17	4.41e-21	GB14261	CG12813
GB14821-RA-534	180	637	0.17	1.82e-120	GB14821	CG14585
GB18373-RA-89	9	32	0.17	1.21e-06	GB18373	CG14817
GB16903-RA-435	31	110	0.17	1.32e-21	GB16903	CG1548
GB12083-RA-3545	9	33	0.17	6.5e-07	GB12083	CG1718
GB17235-RA-405	22	78	0.17	1.87e-15	GB17235	CG31800
GB11995-RA-351	6	22	0.17	6.43e-05	GB11995	CG3815
GB14727-RA-1986	4	14	0.17	0.0034	GB14727	CG4579
GB19591-RA-1220	14	51	0.17	1.37e-10	GB19591	CG5742
GB15084-RA-327	8	28	0.17	4.75e-06	GB15084	CG5928
GB12125-RA-1104	6	22	0.17	6.43e-05	GB12125	CG6465
GB17718-RA-1485	4	14	0.17	0.0034	GB17718	CG7385
GB17769-RA-95	7	25	0.17	1.86e-05	GB17769	CG8270
GB13658-RA-1192	39	138	0.17	1.04e-26	GB13658	CG8562
GB14373-RA-700	4	14	0.17	0.0034	GB14373	CG9987
GB15289-RA-1524	24	86	0.17	3.86e-17	GB15289	CWF19-like protein 2 homolog
GB19485-RA-962	4	14	0.17	0.0034	GB19485	Cysteine and histidine-rich protein 1 homolog
GB11200-RA-746	5	18	0.17	0.000464	GB11200	Diphthamide methyltransferase
GB18819-RA-262	69	252	0.17	3.2e-49	GB18819	Ejaculatory bulb protein III
GB19050-RA-858	52	188	0.17	8.88e-37	GB19050	Glutathione S-transferase C-terminal domain-containing protein homolog
GB15113-RA-390	4	14	0.17	0.0034	GB15113	hu li tai shao
GB17802-RA-8263	9	33	0.17	6.5e-07	GB17802	hyperplastic discs
GB11665-RA-1067	9	33	0.17	6.5e-07	GB11665	Imaginal disc growth factor 4
GB16498-RA-4701	4	14	0.17	0.0034	GB16498	myoblast city
GB16286-RA-143	4	14	0.17	0.0034	GB16286	roadblock
GB10861-RA-483	33	115	0.17	1.18e-22	GB10861	string of pearls
GB19855-RA-828	6	21	0.17	0.00013	GB19855	tRNA (guanine-N(7)-)-methyltransferase subunit wuho
GB10026-RA-830	4	14	0.17	0.0034	GB10026
GB11089-RA-3929	43	152	0.17	1.82e-29	GB11089
GB12345-RA-1794	5	18	0.17	0.000464	GB12345
GB12937-RA-160	5	18	0.17	0.000464	GB12937
GB13172-RA-278	40	139	0.17	1.09e-26	GB13172
GB14683-RA-2567	12	42	0.17	3.12e-09	GB14683
GB15617-RA-537	6	21	0.17	0.00013	GB15617
GB16506-RA-655	6	22	0.17	6.43e-05	GB16506
GB16952-RA-389	13	47	0.17	9.28e-10	GB16952
GB16984-RA-1210	4	14	0.17	0.0034	GB16984
GB18038-RA-2846	127	458	0.17	8.54e-88	GB18038
GB18912-RA-913	1556	5527	0.17	0	GB18912	26-29kD-proteinase
GB20106-RA-1112	210	742	0.17	5.29e-140	GB20106
GB17837-RA-1158	10	33	0.18	1.21e-06	GB17837	Angelman syndrome
GB14837-RA-3110	21	71	0.18	9.62e-14	GB14837	Arrowhead
GB16494-RA-308	11	38	0.18	2.44e-08	GB16494	ATPase coupling factor 6
GB11101-RA-1173	8	27	0.18	1.7e-05	GB11101	CG12263
GB11801-RA-1199	11	37	0.18	1.77e-07	GB11801	CG13634
GB16903-RA-680	9344	32245	0.18	0	GB16903	CG1548
GB13142-RA-1039	5	17	0.18	0.000915	GB13142	CG1575
GB12248-RA-5377	5	17	0.18	0.000915	GB12248	CG30387
GB16563-RA-1946	6	20	0.18	0.000261	GB16563	CG3152
GB19027-RA-788	5	17	0.18	0.000915	GB19027	CG3277
GB10406-RA-880	408	1363	0.18	2.97e-246	GB10406	CG6020
GB10406-RA-914	5	17	0.18	0.000915	GB10406	CG6020
GB11568-RA-494	8	27	0.18	1.7e-05	GB11568	CG7168
GB12105-RA-506	44	148	0.18	9.05e-28	GB12105	CG7169
GB14698-RA-441	9	31	0.18	2.3e-06	GB14698	CG9331
GB13788-RA-69	81	270	0.18	1.33e-49	GB13788	Cytochrome b
GB13549-RA-604	5	17	0.18	0.000915	GB13549	expanded
GB14006-RA-1662	5	17	0.18	0.000915	GB14006	forked
GB14356-RA-228	5	17	0.18	0.000915	GB14356	GDI interacting protein 3
GB16711-RA-537	79	266	0.18	1.65e-49	GB16711	Hemolectin
GB16711-RA-8403	14	48	0.18	1.71e-09	GB16711	Hemolectin
GB15325-RA-5	7	23	0.18	6.7e-05	GB15325	homogentisate 1,2-dioxygenase
GB12483-RA-1216	36	124	0.18	1.4e-23	GB12483	lariat debranching enzyme
GB18374-RA-120	7	23	0.18	6.7e-05	GB18374	mitochondrial ribosomal protein L33
GB12194-RA-118	196	666	0.18	2.43e-122	GB12194	NADH-ubiquinone oxidoreductase chain 1
GB10136-RA-1350	36	122	0.18	4.81e-23	GB10136	painless
GB19003-RA-571	38	126	0.18	1.52e-23	GB19003	Proteasome subunit beta type-3
GB19178-RA-1562	5	17	0.18	0.000915	GB19178	Ran GTPase activating protein
GB11666-RA-924	17	58	0.18	1.88e-11	GB11666	Ribosomal L1 domain-containing protein CG13096
GB15361-RA-328	16	53	0.18	2.53e-10	GB15361	Ribosomal protein L35
GB11383-RA-552	89	308	0.18	8.32e-58	GB11383
GB11559-RA-1703	49	163	0.18	2.84e-30	GB11559
GB12121-RA-1819	104	347	0.18	2.21e-63	GB12121
GB12129-RA-2607	741	2440	0.18	0	GB12129
GB12212-RA-674	13	43	0.18	2.33e-08	GB12212
GB12674-RA-154	12	40	0.18	5.22e-08	GB12674
GB13124-RA-5127	69	227	0.18	2.98e-41	GB13124
GB13189-RA-1083	7	24	0.18	7.87e-06	GB13189
GB13479-RA-2346	22	73	0.18	5.59e-14	GB13479
GB13782-RA-389	6	20	0.18	0.000261	GB13782
GB16233-RA-990	44	146	0.18	5.91e-27	GB16233
GB16803-RA-1504	116	384	0.18	9.11e-70	GB16803
GB17656-RA-305	12	41	0.18	2.59e-08	GB17656
GB17668-RA-181	6	20	0.18	0.000261	GB17668	Ribosomal protein S25
GB18247-RA-3581	7	23	0.18	6.7e-05	GB18247
GB18931-RA-1870	6	20	0.18	0.000261	GB18931
GB19415-RA-297	5	17	0.18	0.000915	GB19415
GB20073-RA-314	87	297	0.18	2.8e-55	GB20073
GB11624-RA-38	4	13	0.19	0.00651	GB11624	CG10960
GB17824-RA-512	5	16	0.19	0.0018	GB17824	CG11127
GB13886-RA-333	8	25	0.19	2.29e-05	GB13886	CG11699
GB13616-RA-971	8	25	0.19	2.29e-05	GB13616	CG12134
GB19120-RA-2609	6	19	0.19	0.00052	GB19120	CG15627
GB18172-RA-62	9	29	0.19	8.49e-06	GB18172	CG18143
GB12164-RA-53	43	138	0.19	4.93e-25	GB12164	CG30354
GB13216-RA-105	4	13	0.19	0.00651	GB13216	CG30410
GB19075-RA-74	54	171	0.19	3.4e-31	GB19075	CG3153
GB15769-RA-1079	82	259	0.19	8.71e-46	GB15769	CG33214
GB11535-RA-798	7	22	0.19	0.000232	GB11535	CG33250
GB12198-RA-6221	5	16	0.19	0.0018	GB12198	CG3523
GB15180-RA-7	8	26	0.19	1.33e-05	GB15180	CG3773
GB10604-RA-102	4	13	0.19	0.00651	GB10604	CG4749
GB11163-RA-445	15	48	0.19	9.2e-10	GB11163	CG5005
GB14411-RA-552	4	13	0.19	0.00651	GB14411	CG6796
GB20144-RA-1634	4	13	0.19	0.00651	GB20144	CG6972
GB17261-RA-3995	6	19	0.19	0.00052	GB17261	CG7099
GB18760-RA-437	5	16	0.19	0.0018	GB18760	CG7322
GB19658-RA-63	8	26	0.19	1.33e-05	GB19658	CG7382
GB17095-RA-1035	5	16	0.19	0.0018	GB17095	CG9140
GB11335-RA-1369	12	39	0.19	1.71e-07	GB11335	CG9413
GB18764-RA-644	5	16	0.19	0.0018	GB18764	Elongation factor 1-gamma
GB15039-RA-665	11	35	0.19	7e-07	GB15039	Enolase
GB11839-RA-3030	46	149	0.19	3.18e-27	GB11839	misshapen
GB15102-RA-44	35	112	0.19	1.72e-20	GB15102	mitochondrial acyl carrier protein 1
GB15159-RA-456	12	38	0.19	3.11e-07	GB15159	mitochondrial transcription factor B2
GB16890-RA-289	23	74	0.19	9.16e-14	GB16890	Mitoferrin
GB16135-RA-732	6	19	0.19	0.00052	GB16135	Organic anion transporting polypeptide 30B
GB10136-RA-1351	257	813	0.19	2.75e-142	GB10136	painless
GB18605-RA-255	13	41	0.19	8.19e-08	GB18605	Ribonuclease kappa
GB15361-RA-327	9	29	0.19	8.49e-06	GB15361	Ribosomal protein L35
GB12637-RA-83	26	82	0.19	6.82e-15	GB12637	Ribosomal protein S9
GB17230-RA-45	4	13	0.19	0.00651	GB17230	Signal recognition particle 9 kDa protein
GB12173-RA-759	5	16	0.19	0.0018	GB12173	Smt3 activating enzyme 2
GB10135-RA-117	5	16	0.19	0.0018	GB10135	TBP-associated factor 13
GB17037-RA-934	4	13	0.19	0.00651	GB17037	tumor suppressor protein 101
GB10882-RA-566	4	13	0.19	0.00651	GB10882	Protein-L-isoaspartate (D-aspartate) O-methyltransferase
GB11326-RA-2314	4	13	0.19	0.00651	GB11326
GB12865-RA-493	46	144	0.19	1.27e-25	GB12865
GB13257-RA-1703	122	384	0.19	4.16e-67	GB13257
GB13502-RA-1225	10	32	0.19	2.39e-06	GB13502
GB14090-RA-409	7	22	0.19	0.000232	GB14090
GB14810-RA-2627	4	13	0.19	0.00651	GB14810
GB15041-RA-1106	19	61	0.19	1.71e-11	GB15041	glass
GB15359-RA-1484	11	35	0.19	7e-07	GB15359
GB16219-RA-281	8	25	0.19	2.29e-05	GB16219
GB16872-RA-182	5	16	0.19	0.0018	GB16872
GB17046-RA-390	581	1844	0.19	0	GB17046
GB17949-RA-676	317	994	0.19	9.96e-172	GB17949
GB18816-RA-756	8	26	0.19	1.33e-05	GB18816
GB19533-RA-1415	13	41	0.19	8.19e-08	GB19533
GB16400-RA-701	12	36	0.2	1.07e-06	GB16400	abstrakt
GB16945-RA-104	9	27	0.2	3.17e-05	GB16945	carmine
GB16273-RA-576	5	15	0.2	0.00352	GB16273	CG11900
GB16302-RA-1971	7	21	0.2	0.000425	GB16302	CG12703
GB12562-RA-818	9	27	0.2	3.17e-05	GB12562	CG13360
GB11412-RA-1016	9	27	0.2	3.17e-05	GB11412	CG1443
GB13265-RA-35	37	114	0.2	8.64e-21	GB13265	CG14614
GB13246-RA-1029	18	55	0.2	4.3e-10	GB13246	CG18641
GB14575-RA-1541	283	844	0.2	2.34e-140	GB14575	CG2031
GB12314-RA-850	10	30	0.2	9.22e-06	GB12314	CG31534
GB15726-RA-741	6	18	0.2	0.00168	GB15726	CG32857
GB12297-RA-2162	11	33	0.2	4.06e-06	GB12297	CG5776
GB13953-RA-510	6	18	0.2	0.00168	GB13953	CG8326
GB11831-RA-1029	10	30	0.2	9.22e-06	GB11831	cinnamon
GB18590-RA-432	6	18	0.2	0.00168	GB18590	Cytochrome b5 domain-containing protein 2 homolog
GB18045-RA-10	11	33	0.2	4.06e-06	GB18045	Glutathione S transferase D1
GB12270-RA-2465	5	15	0.2	0.00352	GB12270	Isoleucyl-tRNA synthetase
GB19167-RA-177	6	18	0.2	0.00168	GB19167	Nucleoside diphosphate kinase
GB13866-RA-184	185	572	0.2	2.93e-98	GB13866	Putative inner dynein arm light chain, axonemal
GB19178-RA-1526	22	68	0.2	2.25e-12	GB19178	Ran GTPase activating protein
GB19178-RA-1760	6	18	0.2	0.00168	GB19178	Ran GTPase activating protein
GB16914-RA-306	76	229	0.2	3.55e-39	GB16914	Ribosomal protein L14
GB12338-RA-795	11	33	0.2	4.06e-06	GB12338	Ribosomal protein LP0
GB15165-RA-527	5	15	0.2	0.00352	GB15165	saliva
GB13074-RA-265	20	61	0.2	5.93e-11	GB13074	Tetraspanin 29Fa
GB15849-RA-1313	6	18	0.2	0.00168	GB15849	Topoisomerase 1
GB15092-RA-62	9	27	0.2	3.17e-05	GB15092	Translocase of outer membrane 20
GB18161-RA-80	52	162	0.2	1.09e-28	GB18161
GB10355-RA-122	27	82	0.2	1.23e-14	GB10355
GB10460-RA-1202	144	428	0.2	4.48e-72	GB10460
GB11731-RA-8628	5	15	0.2	0.00352	GB11731
GB12629-RA-10	5	15	0.2	0.00352	GB12629
GB13166-RA-1092	10	31	0.2	1.21e-06	GB13166
GB13367-RA-303	5	15	0.2	0.00352	GB13367
GB13906-RA-2976	12	36	0.2	1.07e-06	GB13906
GB14085-RA-1319	37	114	0.2	8.64e-21	GB14085
GB15091-RA-367	27	83	0.2	2.15e-15	GB15091
GB16506-RA-676	51	158	0.2	7.18e-28	GB16506
GB16923-RA-1086	32	98	0.2	5.7e-18	GB16923
GB17220-RA-3233	5	15	0.2	0.00352	GB17220
GB17220-RA-977	12	36	0.2	1.07e-06	GB17220
GB17231-RA-2319	33	101	0.2	1.46e-18	GB17231
GB17241-RA-770	5	15	0.2	0.00352	GB17241
GB17310-RA-252	34	103	0.2	4.66e-18	GB17310
GB18143-RA-192	5	15	0.2	0.00352	GB18143
GB19332-RA-297	6	18	0.2	0.00168	GB19332
GB19489-RA-1691	41	123	0.2	5.63e-22	GB19489
GB19627-RA-994	18	55	0.2	4.3e-10	GB19627
GB15983-RA-27	122	361	0.21	7.05e-61	GB15983	absent, small, or homeotic discs 2
GB12626-RA-545	7	20	0.21	0.000781	GB12626	Brix domain-containing protein 2 homolog
GB15184-RA-438	12	34	0.21	3.79e-06	GB15184	CG10373
GB17754-RA-1020	20	57	0.21	6.78e-10	GB17754	CG12128
GB19811-RA-461	56	160	0.21	2.03e-26	GB19811	CG13618
GB14747-RA-1157	6	17	0.21	0.00299	GB14747	CG14291
GB18373-RA-69	50	143	0.21	8.15e-24	GB18373	CG14817
GB14039-RA-75	10	29	0.21	2.88e-05	GB14039	CG2021
GB19064-RA-806	30	87	0.21	5.7e-15	GB19064	CG31886
GB16759-RA-1724	27	80	0.21	4.59e-14	GB16759	CG3259
GB13921-RA-1190	97	281	0.21	2.14e-46	GB13921	CG33970
GB18721-RA-2009	12	34	0.21	3.79e-06	GB18721	CG4329
GB14727-RA-3703	12	35	0.21	2.01e-06	GB14727	CG4579
GB10008-RA-588	56	161	0.21	5.63e-27	GB10008	CG6321
GB17987-RA-3830	252	721	0.21	3.28e-116	GB17987	CG7627
GB19720-RA-1436	6	17	0.21	0.00299	GB19720	CG7825
GB19444-RA-494	12	34	0.21	3.79e-06	GB19444	Cytochrome P450 reductase
GB13730-RA-659	35	100	0.21	9.37e-17	GB13730	GDP dissociation inhibitor
GB13730-RA-828	7	20	0.21	0.000781	GB13730	GDP dissociation inhibitor
GB14209-RA-5228	9	26	0.21	6.12e-05	GB14209	gigas
GB15016-RA-1595	6	17	0.21	0.00299	GB15016	Heat shock protein cognate 3
GB12257-RA-708	7	20	0.21	0.000781	GB12257	Inositol-pentakisphosphate 2-kinase
GB10534-RA-4598	20	59	0.21	1.96e-10	GB10534	Laminin B2
GB19781-RA-1148	27	79	0.21	1.47e-13	GB19781	LanC-like protein 3 homolog
GB11162-RA-377	7	20	0.21	0.000781	GB11162	mitochondrial ribosomal protein S35
GB18978-RA-1470	49	143	0.21	4.45e-24	GB18978	mutagen-sensitive 210
GB12194-RA-116	3216	9188	0.21	0	GB12194	NADH-ubiquinone oxidoreductase chain 1
GB10403-RA-1083	23	67	0.21	1.39e-11	GB10403	Nucleoporin Ndc1
GB17893-RA-855	6	17	0.21	0.00299	GB17893	Probable malonyl CoA-acyl carrier protein transacylase, mitochondrial
GB16452-RA-806	10	29	0.21	2.88e-05	GB16452	T-complex protein 1, delta subunit
GB14143-RA-396	24	69	0.21	6.82e-12	GB14143	Tetratricopeptide repeat protein 30 homolog
GB11022-RA-678	65	190	0.21	6.42e-32	GB11022
GB11207-RA-2294	20	57	0.21	6.78e-10	GB11207
GB13166-RA-1093	7	20	0.21	0.000781	GB13166
GB14005-RA-1897	16	47	0.21	7.62e-09	GB14005
GB14775-RA-695	7	20	0.21	0.000781	GB14775
GB16612-RA-1307	6	17	0.21	0.00299	GB16612
GB16708-RA-688	6	17	0.21	0.00299	GB16708	white
GB16714-RA-548	165	477	0.21	9.67e-78	GB16714
GB17371-RA-3006	51	148	0.21	6.65e-25	GB17371
GB18581-RA-669	177	523	0.21	8.08e-87	GB18581
GB19653-RA-895	29	82	0.21	7.03e-14	GB19653
GB19669-RA-6300	13	37	0.21	1.1e-06	GB19669
GB16392-RA-274	7	19	0.22	0.00144	GB16392	CG11414
GB15838-RA-968	60	166	0.22	2.64e-27	GB15838	CG12773
GB11505-RA-744	23	64	0.22	3.25e-11	GB11505	CG13223
GB14603-RA-468	31	86	0.22	2.98e-14	GB14603	CG16996
GB12788-RA-3363	9	25	0.22	0.000118	GB12788	CG17735
GB16563-RA-1469	5	14	0.22	0.00175	GB16563	CG3152
GB20089-RA-2227	30	84	0.22	5.97e-14	GB20089	CG32654
GB19928-RA-3398	8	22	0.22	0.000406	GB19928	CG33967
GB18592-RA-317	7	19	0.22	0.00144	GB18592	CG3625
GB16463-RA-839	50	139	0.22	6.92e-23	GB16463	CG7447
GB14224-RA-530	20	55	0.22	2.4e-09	GB14224	CG8468
GB10809-RA-1505	5	14	0.22	0.00175	GB10809	CG9384
GB13241-RA-1066	27	75	0.22	6.03e-13	GB13241	Cytochrome b5-related
GB10574-RA-1397	7	19	0.22	0.00144	GB10574	Ephexin
GB15664-RA-601	35	95	0.22	6.38e-16	GB15664	karst
GB15911-RA-1895	277	753	0.22	3.82e-116	GB15911	Kinesin-like protein at 54D
GB12160-RA-3574	443	1250	0.22	4.05e-198	GB12160	kurz
GB18458-RA-1475	8	22	0.22	0.000406	GB18458	lethal (1) 1Bi
GB12843-RA-1883	5	14	0.22	0.00175	GB12843	Misexpression suppressor of ras 4
GB19284-RA-458	8	22	0.22	0.000406	GB19284	multi sex combs
GB14780-RA-1980	63	171	0.22	6.14e-27	GB14780	pavarotti
GB17423-RA-1088	31	86	0.22	2.98e-14	GB17423	Peptidyl-alpha-hydroxyglycine alpha-amidating lyase 1
GB14963-RA-7	11	31	0.22	1.37e-05	GB14963	Protein-cysteine N-palmitoyltransferase Rasp
GB15021-RA-410	5	14	0.22	0.00175	GB15021	Rab-protein 5
GB11029-RA-353	109	308	0.22	1.05e-49	GB11029	Ribosomal protein L18
GB16628-RA-473	37	102	0.22	1.44e-16	GB16628	Ribosomal protein L6
GB15779-RA-95	8	22	0.22	0.000406	GB15779	Zwischenferment
GB11022-RA-499	8	22	0.22	0.000406	GB11022
GB15460-RA-13	4688	12662	0.22	0	GB15460
GB10131-RA-1488	11	31	0.22	1.37e-05	GB10131
GB10877-RA-1516	5	14	0.22	0.00175	GB10877
GB11097-RA-927	20	55	0.22	2.4e-09	GB11097
GB11196-RA-744	709	1917	0.22	1.58e-292	GB11196
GB11965-RA-1657	5	14	0.22	0.00175	GB11965
GB12519-RA-1181	35	96	0.22	1.06e-15	GB12519
GB13118-RA-1675	30	82	0.22	1.94e-13	GB13118
GB13336-RA-1572	16	44	0.22	1.3e-07	GB13336
GB14001-RA-1072	13	36	0.22	3.55e-06	GB14001
GB15130-RA-1700	33	90	0.22	1.34e-14	GB15130
GB17113-RA-9	50	141	0.22	4.8e-23	GB17113	Phosphofructokinase
GB17668-RA-329	83	234	0.22	7.93e-38	GB17668	Ribosomal protein S25
GB18192-RA-875	15	41	0.22	1.67e-07	GB18192
GB18247-RA-4151	19	52	0.22	8.32e-09	GB18247
GB18712-RA-4956	9	25	0.22	0.000118	GB18712
GB16624-RA-577	13	34	0.23	1.09e-05	GB16624	barren
GB16531-RA-943	33	89	0.23	2.41e-14	GB16531	CG10750
GB13528-RA-2416	144	383	0.23	2.43e-58	GB13528	CG12050
GB12717-RA-12	471	1236	0.23	5.23e-184	GB12717	CG12107
GB13310-RA-2536	8	21	0.23	0.000762	GB13310	CG12272
GB11277-RA-450	6	16	0.23	0.00529	GB11277	CG12304
GB12155-RA-2983	6	16	0.23	0.00529	GB12155	CG14514
GB18389-RA-1773	6	16	0.23	0.00529	GB18389	CG14814
GB13990-RA-1733	6	16	0.23	0.00529	GB13990	CG15817
GB17641-RA-1311	17	44	0.23	3.53e-07	GB17641	CG1640
GB19714-RA-2943	42	112	0.23	8.65e-18	GB19714	CG17269
GB10719-RA-772	35	93	0.23	1.12e-14	GB10719	CG2034
GB16351-RA-271	11	29	0.23	4.67e-05	GB16351	CG2256
GB17882-RA-69	20	52	0.23	2.4e-08	GB17882	CG34126
GB17571-RA-1419	6	16	0.23	0.00529	GB17571	CG3735
GB11068-RA-71	108	286	0.23	9.43e-44	GB11068	CG4186
GB15326-RA-129	41	107	0.23	1.01e-16	GB15326	CG6008
GB18880-RA-1058	10	27	0.23	9.23e-05	GB18880	CG6498
GB18659-RA-207	9	24	0.23	0.000353	GB18659	CG7039
GB16017-RA-549	45	119	0.23	3.51e-19	GB16017	CG8675
GB15352-RA-714	88	236	0.23	1.06e-36	GB15352	cyclophilin-33
GB11734-RA-974	8	21	0.23	0.000762	GB11734	Deformed epidermal autoregulatory factor-1
GB14869-RA-1652	6	16	0.23	0.00529	GB14869	deoxyribonucleoside kinase
GB11457-RA-754	61	158	0.23	4.52e-24	GB11457	forkhead domain 64A
GB11480-RA-1418	12	32	0.23	1.35e-05	GB11480	GTP-binding-protein
GB11774-RA-237	6	16	0.23	0.00529	GB11774	Heme oxygenase
GB18618-RA-2135	6	16	0.23	0.00529	GB18618	huntingtin
GB19892-RA-914	10	26	0.23	6.94e-05	GB19892	king tubby
GB13211-RA-124	6	16	0.23	0.00529	GB13211	lethal (1) G0148
GB10477-RA-813	27	72	0.23	1.02e-11	GB10477	lethal (2) 03709
GB17665-RA-1124	61	160	0.23	1.42e-24	GB17665	Lobe
GB12119-RA-1096	10	26	0.23	6.94e-05	GB12119	meiotic 9
GB17160-RA-1685	8	21	0.23	0.000762	GB17160	meiotic recombination 11
GB15486-RA-266	6	16	0.23	0.00529	GB15486	Methionine-R-sulfoxide reductase B1
GB13776-RA-506	11	29	0.23	4.67e-05	GB13776	mitochondrial ribosomal protein L3
GB18202-RA-1484	9	24	0.23	0.000353	GB18202	mutator 2
GB14514-RA-11	23	60	0.23	1.7e-09	GB14514	NTF2-related export protein 1
GB12370-RA-1056	6	16	0.23	0.00529	GB12370	nuclear RNA export factor 2
GB12370-RA-622	12	32	0.23	1.35e-05	GB12370	nuclear RNA export factor 2
GB11314-RA-2063	21	56	0.23	3.63e-09	GB11314	pickpocket 13
GB15218-RA-1281	25	65	0.23	8.65e-11	GB15218	Proteasome 26S subunit subunit 4 ATPase
GB10695-RA-383	41	107	0.23	1.01e-16	GB10695	Pyruvate kinase
GB17956-RA-242	8	21	0.23	0.000762	GB17956	REST corepressor
GB14165-RA-1211	97	252	0.23	6.11e-38	GB14165	reversed polarity
GB13975-RA-253	16	42	0.23	7.51e-07	GB13975	Ribosomal protein L28
GB12173-RA-760	6	16	0.23	0.00529	GB12173	Smt3 activating enzyme 2
GB10781-RA-486	8	21	0.23	0.000762	GB10781	Transcription factor TFIIFbeta
GB10355-RA-101	30	81	0.23	3.56e-13	GB10355
GB10059-RA-176	6	16	0.23	0.00529	GB10059
GB10188-RA-752	383	1010	0.23	2.5e-151	GB10188
GB10467-RA-161	6	16	0.23	0.00529	GB10467
GB10674-RA-379	135	350	0.23	2.37e-52	GB10674
GB10971-RA-6960	25	67	0.23	6.78e-11	GB10971
GB11278-RA-487	23	62	0.23	2.88e-10	GB11278
GB11865-RA-2686	369	992	0.23	1.13e-151	GB11865
GB11913-RA-357	9	24	0.23	0.000353	GB11913
GB12264-RA-198	32	85	0.23	1.57e-13	GB12264
GB12373-RA-2807	13	35	0.23	6.2e-06	GB12373
GB12433-RA-1361	19	50	0.23	2.89e-08	GB12433
GB13145-RA-1774	25	66	0.23	5.15e-11	GB13145
GB13354-RA-464	13	34	0.23	1.09e-05	GB13354
GB13981-RA-877	26	70	0.23	1.88e-11	GB13981
GB14340-RA-672	13	34	0.23	1.09e-05	GB14340	CG9853
GB14758-RA-1157	10	26	0.23	6.94e-05	GB14758
GB15148-RA-2286	8	21	0.23	0.000762	GB15148	Ino80
GB15999-RA-1214	10	26	0.23	6.94e-05	GB15999
GB16664-RA-118	156	412	0.23	7.04e-63	GB16664	Ribosomal protein L37a
GB17432-RA-2209	17	44	0.23	3.53e-07	GB17432
GB17725-RA-1721	151	392	0.23	1.94e-58	GB17725
GB18761-RA-389	208	543	0.23	4.45e-81	GB18761
GB19132-RA-946	50	130	0.23	5.4e-20	GB19132
GB19718-RA-1196	23	61	0.23	1.71e-10	GB19718
GB16831-RA-1354	32	82	0.24	9.18e-13	GB16831	adipose
GB14108-RA-1316	16	40	0.24	2.28e-06	GB14108	alpha-coatomer protein
GB10992-RA-3185	327	835	0.24	1.44e-121	GB10992	ATP citrate lyase
GB15291-RA-572	6	15	0.24	0.00947	GB15291	ATP synthase-gamma chain
GB14496-RA-159	17	43	0.24	6.35e-07	GB14496	CG11034
GB13528-RA-2415	515	1306	0.24	3.1e-188	GB13528	CG12050
GB12986-RA-2717	7	18	0.24	0.00265	GB12986	CG12189
GB12389-RA-627	6	15	0.24	0.00947	GB12389	CG12235
GB18608-RA-365	13	33	0.24	1.94e-05	GB18608	CG12346
GB12610-RA-515	7	18	0.24	0.00265	GB12610	CG12395
GB13972-RA-1274	6	15	0.24	0.00947	GB13972	CG13436
GB12402-RA-467	8	20	0.24	0.00234	GB12402	CG1707
GB19747-RA-300	6	15	0.24	0.00947	GB19747	CG1750
GB15375-RA-873	9	23	0.24	0.000616	GB15375	CG2767
GB12921-RA-94	131	326	0.24	5.76e-47	GB12921	CG2843
GB20148-RA-1114	31	79	0.24	3.21e-12	GB20148	CG3027
GB18583-RA-2642	513	1294	0.24	1.1e-185	GB18583	CG30394
GB13646-RA-4794	7	18	0.24	0.00265	GB13646	CG31132
GB19075-RA-75	13	33	0.24	1.94e-05	GB19075	CG3153
GB19779-RA-310	6	15	0.24	0.00947	GB19779	CG32158
GB20048-RA-1295	267	675	0.24	1.4e-97	GB20048	CG33281
GB18555-RA-1030	6	15	0.24	0.00947	GB18555	CG33722
GB10428-RA-344	78	200	0.24	5.84e-30	GB10428	CG33998
GB16919-RA-394	630	1604	0.24	5.67e-232	GB16919	CG4511
GB15193-RA-854	24	61	0.24	1.41e-09	GB15193	CG5728
GB15071-RA-2185	11	28	0.24	2.88e-05	GB15071	CG5877
GB15017-RA-1709	13	33	0.24	1.94e-05	GB15017	CG6005
GB15933-RA-535	15	38	0.24	9.1e-07	GB15933	CG6218
GB11413-RA-378	39	98	0.24	2.44e-15	GB11413	CG6391
GB20144-RA-638	18	45	0.24	1.12e-07	GB20144	CG6972
GB19624-RA-156	268	665	0.24	9.98e-95	GB19624	CG7326
GB11847-RA-167	154	395	0.24	2.42e-58	GB11847	CG7519
GB18486-RA-912	201	514	0.24	6.43e-76	GB18486	CG8090
GB13983-RA-1568	8	20	0.24	0.00234	GB13983	CG8197
GB17311-RA-915	24	61	0.24	1.41e-09	GB17311	CG8444
GB17095-RA-1144	15	38	0.24	9.1e-07	GB17095	CG9140
GB14698-RA-815	834	2121	0.24	6e-306	GB14698	CG9331
GB11608-RA-125	6	15	0.24	0.00947	GB11608	CG9542
GB14217-RA-801	12	30	0.24	7.19e-05	GB14217	dissatisfaction
GB18945-RA-279	6	15	0.24	0.00947	GB18945	Hsp90 co-chaperone Cdc37
GB18945-RA-438	10	25	0.24	0.000302	GB18945	Hsp90 co-chaperone Cdc37
GB11057-RA-1181	15	38	0.24	9.1e-07	GB11057	Inhibitor of apoptosis 2
GB12270-RA-3053	180	457	0.24	1.12e-66	GB12270	Isoleucyl-tRNA synthetase
GB17967-RA-1174	6	15	0.24	0.00947	GB17967	lethal (3) s1921
GB13436-RA-664	6	15	0.24	0.00947	GB13436	mitochondrial ribosomal protein L16
GB17088-RA-819	6	15	0.24	0.00947	GB17088	mitochondrial ribosomal protein S30
GB12194-RA-175	43	111	0.24	4.12e-17	GB12194	NADH-ubiquinone oxidoreductase chain 1
GB11314-RA-2354	74	185	0.24	3.21e-27	GB11314	pickpocket 13
GB12180-RA-854	8	20	0.24	0.00234	GB12180	Presequence protease, mitochondrial
GB19730-RA-1096	7	18	0.24	0.00265	GB19730	Probable N(2),N(2)-dimethylguanosine tRNA methyltransferase
GB13160-RA-1622	6	15	0.24	0.00947	GB13160	pugilist
GB13866-RA-183	62	158	0.24	1.29e-23	GB13866	Putative inner dynein arm light chain, axonemal
GB11397-RA-110	1688	4248	0.24	0	GB11397	Ribosomal protein L29
GB17877-RA-15	9	23	0.24	0.000616	GB17877	slowmo
GB18207-RA-534	6	15	0.24	0.00947	GB18207	starry night
GB10281-RA-2657	10	25	0.24	0.000302	GB10281	wings apart-like
GB18213-RA-272	11	28	0.24	2.88e-05	GB18213
GB17690-RA-1118	8	20	0.24	0.00234	GB17690
GB10818-RA-211	6	15	0.24	0.00947	GB10818
GB11045-RA-7	6	15	0.24	0.00947	GB11045
GB11089-RA-3548	7	18	0.24	0.00265	GB11089
GB11178-RA-97	6	15	0.24	0.00947	GB11178
GB11196-RA-743	207	523	0.24	8.35e-76	GB11196
GB11713-RA-231	26	67	0.24	1.19e-10	GB11713
GB11773-RA-1067	8	20	0.24	0.00234	GB11773
GB12414-RA-1960	6	15	0.24	0.00947	GB12414
GB12519-RA-1180	13	33	0.24	1.94e-05	GB12519
GB12667-RA-516	7	18	0.24	0.00265	GB12667
GB12865-RA-369	6	15	0.24	0.00947	GB12865
GB13791-RA-753	5363	13324	0.24	0	GB13791
GB15001-RA-746	7	18	0.24	0.00265	GB15001
GB15609-RA-1040	27	67	0.24	3.01e-10	GB15609
GB15702-RA-311	12	30	0.24	7.19e-05	GB15702
GB16872-RA-698	47	117	0.24	1.21e-17	GB16872
GB17050-RA-2259	10	25	0.24	0.000302	GB17050
GB17154-RA-452	6	15	0.24	0.00947	GB17154
GB17407-RA-2669	6	15	0.24	0.00947	GB17407
GB17621-RA-422	6	15	0.24	0.00947	GB17621
GB18184-RA-135	7	18	0.24	0.00265	GB18184
GB19154-RA-1851	10	25	0.24	0.000302	GB19154
GB19938-RA-4134	527	1339	0.24	2.47e-193	GB19938
GB20040-RA-650	609	1533	0.24	3.14e-219	GB20040
GB14401-RA-128	17	41	0.25	2.08e-06	GB14401	Aprataxin-like protein
GB10992-RA-2759	7	17	0.25	0.0048	GB10992	ATP citrate lyase
GB14321-RA-674	7	17	0.25	0.0048	GB14321	ATP synthase, subunit b
GB13813-RA-389	7	17	0.25	0.0048	GB13813	CG10345
GB16103-RA-629	38	91	0.25	3.99e-13	GB16103	CG11123
GB10043-RA-1583	7	17	0.25	0.0048	GB10043	CG11486
GB17939-RA-2108	67	163	0.25	2e-23	GB17939	CG12753
GB15495-RA-255	821	1971	0.25	4.2e-269	GB15495	CG13367
GB11246-RA-384	7	17	0.25	0.0048	GB11246	CG14341
GB15166-RA-797	82	200	0.25	1.12e-28	GB15166	CG1461
GB18104-RA-653	11	27	0.25	0.00016	GB18104	CG1463
GB18144-RA-1164	17	42	0.25	4.38e-07	GB18144	CG14641
GB13043-RA-567	7	17	0.25	0.0048	GB13043	CG15440
GB16626-RA-50	31	74	0.25	9.88e-11	GB16626	CG15896
GB17610-RA-243	22	54	0.25	1.74e-08	GB17610	CG16932
GB19714-RA-2942	119	291	0.25	2.27e-41	GB19714	CG17269
GB13608-RA-824	9	22	0.25	0.000503	GB13608	CG30342
GB16332-RA-108	10	24	0.25	0.000203	GB16332	CG31812
GB18126-RA-633	47	113	0.25	2.41e-16	GB18126	CG32438
GB10101-RA-251	28	67	0.25	8.11e-10	GB10101	CG3358
GB11054-RA-2247	43	105	0.25	2.17e-15	GB11054	CG6953
GB18416-RA-248	17	41	0.25	2.08e-06	GB18416	CG7137
GB13947-RA-1169	245	584	0.25	5.5e-80	GB13947	CG7220
GB19384-RA-591	10	24	0.25	0.000203	GB19384	CG9319
GB13599-RA-102	74	179	0.25	5.95e-26	GB13599	CG9391
GB18819-RA-125	44	107	0.25	1.12e-15	GB18819	Ejaculatory bulb protein III
GB12455-RA-1206	7	17	0.25	0.0048	GB12455	Ets at 97D
GB12455-RA-1898	10	24	0.25	0.000203	GB12455	Ets at 97D
GB18357-RA-1775	251	603	0.25	3.22e-83	GB18357	Glutamine:fructose-6-phosphate aminotransferase 2
GB12067-RA-542	15	36	0.25	1.46e-05	GB12067	GrpE protein homolog; GrpE protein homolog, mitochondrial
GB15509-RA-4409	17	42	0.25	4.38e-07	GB15509	Guanine nucleotide exchange factor GEF64C
GB16992-RA-581	7	17	0.25	0.0048	GB16992	Mannose-6-phosphate isomerase
GB12738-RA-59	9	22	0.25	0.000503	GB12738	mitochondrial ribosomal protein L13
GB16209-RA-244	13	32	0.25	3.46e-05	GB16209	Nitrilase and fragile histidine triad fusion protein
GB17664-RA-598	383	916	0.25	2.86e-125	GB17664	obstructor-B
GB18313-RA-1559	7	17	0.25	0.0048	GB18313	Phenoloxidase subunit A3
GB19544-RA-28	20	48	0.25	9.17e-08	GB19544	preli-like
GB10605-RA-3668	7	17	0.25	0.0048	GB10605	Probable histone-lysine N-methyltransferase CG1716
GB13126-RA-1191	81	196	0.25	6.72e-28	GB13126	Probable mitogen-activated protein kinase scaffold protein 1
GB14191-RA-13	9	22	0.25	0.000503	GB14191	Proteasome 26kD subunit
GB18704-RA-30	328	790	0.25	6.41e-109	GB18704	separation anxiety
GB15132-RA-313	749	1806	0.25	1.31e-247	GB15132	Two A-associated protein of 42kDa
GB16358-RA-166	11	27	0.25	0.00016	GB16358	Uncharacterized FAM18-like protein CG5021
GB18107-RA-215	73	176	0.25	5.24e-25	GB18107	Vacuolar H[+] ATPase 14kD subunit
GB16268-RA-413	447	1079	0.25	1.08e-148	GB16268	Vacuolar protein sorting 25
GB16882-RA-221	103	246	0.25	2.43e-34	GB16882	walrus
GB11213-RA-7238	17	41	0.25	2.08e-06	GB11213	Target of rapamycin
GB10493-RA-1623	7	17	0.25	0.0048	GB10493
GB10874-RA-1620	12	29	0.25	0.000125	GB10874
GB13133-RA-1556	28	67	0.25	8.11e-10	GB13133
GB13403-RA-183	25	62	0.25	4.45e-10	GB13403
GB13774-RA-1004	9	22	0.25	0.000503	GB13774
GB14657-RA-692	10	24	0.25	0.000203	GB14657
GB14682-RA-1672	9	22	0.25	0.000503	GB14682
GB14910-RA-1768	9	22	0.25	0.000503	GB14910
GB15170-RA-399	15	37	0.25	8.51e-06	GB15170
GB16643-RA-1013	33	81	0.25	4.34e-12	GB16643	Snipper
GB17283-RA-34	23	57	0.25	8.92e-09	GB17283
GB17460-RA-102	31	74	0.25	9.88e-11	GB17460
GB18305-RA-1934	129	312	0.25	1.13e-43	GB18305
GB18742-RA-1462	7	17	0.25	0.0048	GB18742
GB18963-RA-423	21	51	0.25	7.15e-08	GB18963
GB19921-RA-1574	17	42	0.25	4.38e-07	GB19921
GB19987-RA-612	21	51	0.25	7.15e-08	GB19987
GB13344-RA-1160	27	62	0.26	4.61e-09	GB13344	Actin-related protein 66B
GB17852-RA-1918	24	56	0.26	4.19e-08	GB17852	Beta-galactosidase
GB13849-RA-294	13	30	0.26	0.000111	GB13849	CG11388
GB16580-RA-1805	8	19	0.26	0.00399	GB16580	CG12005
GB17938-RA-395	10	23	0.26	0.000353	GB17938	CG1756
GB14901-RA-263	12	28	0.26	0.000218	GB14901	CG17996
GB15994-RA-1991	12	28	0.26	0.000218	GB15994	CG2930
GB11370-RA-1987	8	19	0.26	0.00399	GB11370	CG31664
GB11649-RA-2313	15	35	0.26	2.52e-05	GB11649	CG33080
GB15700-RA-1358	10	23	0.26	0.000353	GB15700	CG33129
GB16991-RA-294	9	21	0.26	0.00189	GB16991	CG5906
GB15084-RA-209	43	99	0.26	1.05e-13	GB15084	CG5928
GB16132-RA-526	10	23	0.26	0.000353	GB16132	CG7834
GB14077-RA-1820	13	30	0.26	0.000111	GB14077	CG8172
GB12069-RA-720	8	19	0.26	0.00399	GB12069	CG8232
GB10916-RA-296	17	39	0.26	1.08e-05	GB10916	CG9306
GB18121-RA-726	14	33	0.26	5.44e-05	GB18121	Cytochrome c heme lyase
GB19863-RA-2519	751	1766	0.26	2.85e-236	GB19863	Insulin degrading metalloproteinase
GB12119-RA-1095	15	35	0.26	2.52e-05	GB12119	meiotic 9
GB17595-RA-579	11	26	0.26	0.000264	GB17595	Palmitoyl-protein thioesterase 1
GB17043-RA-293	9	21	0.26	0.00189	GB17043	PSEA-binding protein 45kD
GB14700-RA-827	14	33	0.26	5.44e-05	GB14700	Putative tyrosine-protein kinase Wsck
GB19494-RA-285	80	187	0.26	1.06e-25	GB19494	Ribosomal protein L27A
GB19442-RA-318	42	97	0.26	1.29e-13	GB19442	Ribosomal protein S15Aa
GB13229-RA-5381	250	576	0.26	2.88e-76	GB13229	Z band alternatively spliced PDZ-motif protein
GB10320-RA-2424	15	35	0.26	2.52e-05	GB10320
GB10397-RA-467	847	1970	0.26	1.6e-260	GB10397
GB10969-RA-244	36	85	0.26	2.88e-12	GB10969
GB10969-RA-2504	56	133	0.26	2.93e-19	GB10969
GB12905-RA-301	10	23	0.26	0.000353	GB12905
GB13257-RA-1702	91	214	0.26	6.96e-30	GB13257
GB13722-RA-1130	63	146	0.26	4.74e-20	GB13722
GB14555-RA-1417	8	19	0.26	0.00399	GB14555	NADPH oxidase
GB14758-RA-1895	13	30	0.26	0.000111	GB14758
GB14822-RA-1456	81	193	0.26	5.93e-27	GB14822
GB15825-RA-222	8	19	0.26	0.00399	GB15825
GB16031-RA-3050	9	21	0.26	0.00189	GB16031
GB16422-RA-779	102	239	0.26	1.31e-32	GB16422	hopscotch
GB16425-RA-323	15	35	0.26	2.52e-05	GB16425
GB16743-RA-2131	71	164	0.26	1.85e-22	GB16743
GB16884-RA-676	145	345	0.26	1.44e-47	GB16884
GB17995-RA-542	20	47	0.26	1.57e-07	GB17995	Hairless
GB18160-RA-169	25	59	0.26	5.63e-09	GB18160
GB18472-RA-9	26	61	0.26	5.9e-09	GB18472
GB19126-RA-215	9	21	0.26	0.00189	GB19126
GB19287-RA-1469	22	52	0.26	9.78e-08	GB19287
GB19342-RA-3356	17	40	0.26	3.77e-06	GB19342
GB19489-RA-1690	15	35	0.26	2.52e-05	GB19489
GB19605-RA-356	11	26	0.26	0.000264	GB19605
GB20092-RA-582	8	19	0.26	0.00399	GB20092
GB10952-RA-736	7	16	0.27	0.00874	GB10952	Aspartyl beta-hydroxylase
GB16494-RA-182	21	47	0.27	4.79e-07	GB16494	ATPase coupling factor 6
GB12567-RA-1844	20	45	0.27	2.15e-06	GB12567	bubblegum
GB12986-RA-2718	11	25	0.27	0.000418	GB12986	CG12189
GB13510-RA-1156	11	25	0.27	0.000418	GB13510	CG13472
GB19852-RA-45	9	20	0.27	0.00333	GB19852	CG14130
GB16534-RA-1732	11	25	0.27	0.000418	GB16534	CG1620
GB10657-RA-363	50	114	0.27	5.9e-16	GB10657	CG17597
GB10214-RA-1382	48	109	0.27	5.77e-15	GB10214	CG1886
GB14903-RA-1195	9	20	0.27	0.00333	GB14903	CG31256
GB11535-RA-797	9	20	0.27	0.00333	GB11535	CG33250
GB19814-RA-564	7	16	0.27	0.00874	GB19814	CG33260
GB19063-RA-888	8	18	0.27	0.00672	GB19063	CG33988
GB11873-RA-1550	100	228	0.27	2.3e-30	GB11873	CG4670
GB16272-RA-1452	8	18	0.27	0.00672	GB16272	CG7145
GB14702-RA-298	35	79	0.27	5.42e-11	GB14702	CG7156
GB17718-RA-1106	7	16	0.27	0.00874	GB17718	CG7385
GB11771-RA-785	914	2075	0.27	1.87e-267	GB11771	CG7966
GB16678-RA-1116	36	82	0.27	2.56e-11	GB16678	CG8029
GB11504-RA-122	7	16	0.27	0.00874	GB11504	CG8297
GB20004-RA-2053	12	27	0.27	0.000381	GB20004	CG8950
GB13711-RA-506	12	27	0.27	0.000381	GB13711	CG9205
GB11608-RA-806	192	432	0.27	3.58e-56	GB11608	CG9542
GB15190-RA-300	7	16	0.27	0.00874	GB15190	CG9809
GB19923-RA-494	64	146	0.27	7.55e-20	GB19923	Cysteine proteinase-1
GB11499-RA-857	9	20	0.27	0.00333	GB11499	Extracellular domains-containing protein CG31004
GB19789-RA-356	16	36	0.27	2.26e-05	GB19789	heixuedian
GB18945-RA-272	43	96	0.27	5.3e-13	GB18945	Hsp90 co-chaperone Cdc37
GB15664-RA-12440	34	77	0.27	1.03e-10	GB15664	karst
GB18062-RA-1232	92	211	0.27	2.13e-28	GB18062	Methionine aminopeptidase
GB15537-RA-2999	9	20	0.27	0.00333	GB15537	pecanex
GB14601-RA-420	9	20	0.27	0.00333	GB14601	Probable cardiolipin synthetase
GB19805-RA-1400	15	34	0.27	4.37e-05	GB19805	Protein angel
GB16628-RA-662	11	25	0.27	0.000418	GB16628	Ribosomal protein L6
GB15991-RA-368	45	100	0.27	2.19e-13	GB15991	SRR1-like protein
GB11655-RA-974	36	82	0.27	2.56e-11	GB11655	Succinyl coenzyme A synthetase alpha subunit
GB17968-RA-1883	94	211	0.27	8.13e-28	GB17968	SWI/SNF-related matrix-associated actin-dependent regulator of chromatin subfamily A-like protein 1
GB17954-RA-31	13	29	0.27	0.000198	GB17954	Transcription elongation factor SPT5
GB12590-RA-629	14	31	0.27	0.000154	GB12590	translin
GB11149-RA-2701	176	389	0.27	1.15e-49	GB11149
GB11707-RA-642	13	29	0.27	0.000198	GB11707
GB11797-RA-1655	13	29	0.27	0.000198	GB11797
GB12336-RA-101	86	195	0.27	7.35e-26	GB12336
GB13336-RA-1803	49	109	0.27	5.93e-15	GB13336
GB14462-RA-1293	8	18	0.27	0.00672	GB14462
GB14610-RA-1614	18	40	0.27	8.83e-06	GB14610
GB15360-RA-995	18	40	0.27	8.83e-06	GB15360
GB15793-RA-772	9	20	0.27	0.00333	GB15793
GB15979-RA-3149	177	404	0.27	3.01e-53	GB15979
GB16158-RA-916	50	111	0.27	2.66e-15	GB16158
GB16219-RA-394	537	1228	0.27	4.98e-160	GB16219
GB16532-RA-2714	69	157	0.27	3.61e-21	GB16532	Cad86C
GB16664-RA-117	141	320	0.27	4.16e-42	GB16664	Ribosomal protein L37a
GB16807-RA-1378	116	266	0.27	1.89e-35	GB16807
GB17535-RA-991	120	275	0.27	1.13e-36	GB17535
GB17668-RA-10	17	38	0.27	1.81e-05	GB17668	Ribosomal protein S25
GB18841-RA-101	8	18	0.27	0.00672	GB18841
GB19004-RA-681	8	18	0.27	0.00672	GB19004	CG4169
GB19206-RA-982	12	27	0.27	0.000381	GB19206
GB19440-RA-1413	15	34	0.27	4.37e-05	GB19440
GB19842-RA-2327	14	31	0.27	0.000154	GB19842
GB18199-RA-1337	185	397	0.28	5.23e-49	GB18199	Alpha 3 glucosyltransferase
GB12042-RA-2188	55	119	0.28	1.76e-15	GB12042	ATP-dependent RNA helicase SUV3 homolog, mitochondrial
GB10821-RA-503	20	44	0.28	1.91e-06	GB10821	caudal
GB18898-RA-1064	54	118	0.28	9.18e-16	GB18898	CG11642
GB19811-RA-460	33	71	0.28	1.81e-09	GB19811	CG13618
GB14747-RA-730	37	81	0.28	6.55e-11	GB14747	CG14291
GB19022-RA-1247	19	41	0.28	1.29e-05	GB19022	CG14796
GB18178-RA-780	21	46	0.28	1.79e-06	GB18178	CG14892
GB14603-RA-1140	41	89	0.28	1.06e-11	GB14603	CG16996
GB18695-RA-444	373	818	0.28	2.35e-102	GB18695	CG3008
GB11565-RA-1325	27	58	0.28	7.44e-08	GB11565	CG31036
GB15787-RA-147	13	28	0.28	0.000553	GB15787	CG31248
GB15787-RA-597	12	26	0.28	0.000663	GB15787	CG31248
GB18797-RA-1244	269	582	0.28	4.4e-72	GB18797	CG33131
GB20115-RA-807	11	24	0.28	0.000667	GB20115	CG3803
GB18721-RA-1085	17	37	0.28	3.06e-05	GB18721	CG4329
GB17229-RA-694	12	26	0.28	0.000663	GB17229	CG5853
GB13947-RA-1149	12	26	0.28	0.000663	GB13947	CG7220
GB11082-RA-106	13	28	0.28	0.000553	GB11082	CG7546
GB14299-RA-1625	289	617	0.28	3.31e-75	GB14299	CG9320
GB19693-RA-1412	17	37	0.28	3.06e-05	GB19693	lethal (2) 01810
GB12119-RA-1083	230	500	0.28	2.27e-62	GB12119	meiotic 9
GB16607-RA-448	15	32	0.28	0.000133	GB16607	Misexpression suppressor of ras 6
GB18390-RA-68	20	44	0.28	1.91e-06	GB18390	Mystery 45A
GB18872-RA-158	88	188	0.28	1.68e-23	GB18872	Probable cytochrome P450 303a1
GB10661-RA-527	104	227	0.28	5.33e-29	GB10661	Probable DNA-directed RNA polymerase III subunit RPC6
GB16564-RA-924	20	44	0.28	1.91e-06	GB16564	Probable nucleoporin Nup58
GB11283-RA-800	50	108	0.28	2.78e-14	GB11283	Probable transaldolase; Transaldolase
GB17895-RA-686	12	26	0.28	0.000663	GB17895	Protein SMG9
GB18843-RA-1237	122	266	0.28	3.49e-34	GB18843	Putative S-adenosyl-L-methionine-dependent methyltransferase CG14683
GB19442-RA-147	280	601	0.28	1.25e-73	GB19442	Ribosomal protein S15Aa
GB15998-RA-521	13	28	0.28	0.000553	GB15998	Ribosome biogenesis protein WDR12 homolog
GB18384-RA-1533	10	22	0.28	0.00285	GB18384	vein
GB10029-RA-1981	13	28	0.28	0.000553	GB10029	fat facets
GB10906-RA-60	155	339	0.28	7.01e-43	GB10906
GB11641-RA-101	10	22	0.28	0.00285	GB11641
GB11852-RA-1501	11	24	0.28	0.000667	GB11852
GB12328-RA-771	12	26	0.28	0.000663	GB12328
GB13166-RA-812	13	28	0.28	0.000553	GB13166
GB14758-RA-2018	3597	7737	0.28	0	GB14758
GB14968-RA-2215	16	35	0.28	4.02e-05	GB14968
GB15239-RA-2126	55	121	0.28	5.77e-16	GB15239	liquid facets-Related
GB16125-RA-2292	29	62	0.28	1.44e-08	GB16125
GB16806-RA-4088	29	64	0.28	1.04e-08	GB16806
GB17022-RA-977	119	257	0.28	3.25e-32	GB17022	CG31751
GB18036-RA-4147	10	22	0.28	0.00285	GB18036
GB18672-RA-710	606	1308	0.28	5.63e-160	GB18672
GB20040-RA-827	22	48	0.28	9.46e-07	GB20040
GB13596-RA-525	45	94	0.29	8.72e-12	GB13596	ATP synthase-beta
GB13813-RA-1204	10	21	0.29	0.00268	GB13813	CG10345
GB19267-RA-1670	13	27	0.29	0.000909	GB19267	CG10841
GB11703-RA-860	160	337	0.29	5.27e-41	GB11703	CG11550
GB10396-RA-731	10	21	0.29	0.00268	GB10396	CG3002
GB12879-RA-1526	589	1223	0.29	3.01e-143	GB12879	CG31120
GB11479-RA-578	17	36	0.29	2.49e-05	GB11479	CG32810
GB17264-RA-125	48	100	0.29	1.77e-12	GB17264	CG3362
GB18124-RA-458	10	21	0.29	0.00268	GB18124	CG3564
GB11547-RA-253	10	21	0.29	0.00268	GB11547	CG4203
GB10604-RA-1017	12	25	0.29	0.00115	GB10604	CG4749
GB10945-RA-2396	9	19	0.29	0.00577	GB10945	CG5820
GB10945-RA-2476	57	121	0.29	8.1e-16	GB10945	CG5820
GB11020-RA-1562	14	29	0.29	0.000445	GB11020	CG6761
GB18496-RA-579	9	19	0.29	0.00577	GB18496	CG9318
GB12466-RA-348	57	121	0.29	8.1e-16	GB12466	Conserved oligomeric Golgi complex subunit 8
GB11320-RA-641	155	326	0.29	1.67e-39	GB11320	dribble
GB13042-RA-1231	77	160	0.29	1.7e-19	GB13042	Flavin-containing monooxygenase 1
GB20151-RA-1167	25	52	0.29	8.42e-07	GB20151	germ cell-less
GB15009-RA-269	12	25	0.29	0.00115	GB15009	Glutamate-cysteine ligase modifier subunit
GB14494-RA-104	224	475	0.29	1.23e-57	GB14494	Heat shock protein 83
GB20108-RA-207	9	19	0.29	0.00577	GB20108	Matrix metalloproteinase 2
GB15313-RA-272	102	214	0.29	1.75e-26	GB15313	Mitochondrial import inner membrane translocase subunit Tim9B
GB19014-RA-326	651	1361	0.29	8.01e-161	GB19014	mitochondrial ribosomal protein L9
GB13570-RA-1908	316	670	0.29	6.81e-81	GB13570	mitotic 15
GB11984-RA-71	405	837	0.29	6.69e-98	GB11984	Probable prefoldin subunit 4
GB16189-RA-1089	62	129	0.29	4.86e-16	GB16189	Proteasome 54kD subunit
GB17898-RA-2276	138	292	0.29	1.04e-35	GB17898	quail
GB12633-RA-150	24	50	0.29	1.1e-06	GB12633	Ribosomal protein L23
GB15143-RA-108	50	104	0.29	4.6e-13	GB15143	Ribosomal protein L36A
GB15755-RA-423	10	21	0.29	0.00268	GB15755	Ribosomal protein S11
GB17143-RA-854	84	177	0.29	4.2e-22	GB17143	spindle A
GB11237-RA-42	11	23	0.29	0.00107	GB11237	Suppressor of variegation 3-9
GB14201-RA-530	170	354	0.29	1.87e-42	GB14201	Surfeit 1
GB17075-RA-212	23	49	0.29	5.94e-07	GB17075
GB10184-RA-347	16	33	0.29	0.000179	GB10184
GB10328-RA-8	13	27	0.29	0.000909	GB10328
GB11596-RA-41	11	23	0.29	0.00107	GB11596
GB11719-RA-1358	9	19	0.29	0.00577	GB11719
GB13366-RA-393	11	23	0.29	0.00107	GB13366
GB13376-RA-1066	94	196	0.29	6.08e-24	GB13376	nbs
GB13444-RA-480	10	21	0.29	0.00268	GB13444
GB13987-RA-2447	20	42	0.29	4.86e-06	GB13987
GB14214-RA-481	44	93	0.29	6.25e-12	GB14214
GB15120-RA-145	35	73	0.29	2.1e-09	GB15120
GB15820-RA-565	133	277	0.29	2.61e-33	GB15820
GB16410-RA-606	79	164	0.29	1.83e-20	GB16410
GB16422-RA-778	27	57	0.29	1.3e-07	GB16422	hopscotch
GB16552-RA-574	11	23	0.29	0.00107	GB16552
GB17005-RA-468	157	329	0.29	1.16e-39	GB17005
GB17068-RA-44	10	21	0.29	0.00268	GB17068
GB17432-RA-2093	10	21	0.29	0.00268	GB17432
GB17525-RA-6351	12	25	0.29	0.00115	GB17525
GB17535-RA-948	102	214	0.29	1.75e-26	GB17535
GB17828-RA-2815	25	52	0.29	8.42e-07	GB17828
GB18149-RA-834	10	21	0.29	0.00268	GB18149
GB18597-RA-2634	12	25	0.29	0.00115	GB18597
GB18650-RA-1811	15	31	0.29	0.000231	GB18650
GB18911-RA-820	17	36	0.29	2.49e-05	GB18911
GB19363-RA-1348	12	25	0.29	0.00115	GB19363
GB18266-RA-192	14	28	0.3	0.000754	GB18266	buttonless
GB13085-RA-575	16	32	0.3	0.000296	GB13085	CG10153
GB12688-RA-5231	15	30	0.3	0.000619	GB12688	CG10198
GB14666-RA-846	25	51	0.3	7.02e-07	GB14666	CG1104
GB14074-RA-299	39	78	0.3	1.59e-09	GB14074	CG11986
GB13310-RA-3413	16	32	0.3	0.000296	GB13310	CG12272
GB16757-RA-1083	32	64	0.3	4.76e-08	GB16757	CG12288
GB20137-RA-1692	9	18	0.3	0.00997	GB20137	CG12855
GB17031-RA-1565	9	18	0.3	0.00997	GB17031	CG12892
GB15129-RA-493	105	216	0.3	9.68e-26	GB15129	CG13692
GB11026-RA-1280	18	36	0.3	0.000121	GB11026	CG16896
GB14341-RA-1208	17	34	0.3	0.000151	GB14341	CG16995
GB12495-RA-1464	9	18	0.3	0.00997	GB12495	CG17108
GB17934-RA-1118	68	139	0.3	4.55e-17	GB17934	CG1837
GB15036-RA-302	10	20	0.3	0.00762	GB15036	CG1896
GB13930-RA-943	9	18	0.3	0.00997	GB13930	CG1946
GB18695-RA-323	10	20	0.3	0.00762	GB18695	CG3008
GB14992-RA-258	17	34	0.3	0.000151	GB14992	CG30197
GB18797-RA-2807	11	22	0.3	0.0038	GB18797	CG33131
GB10453-RA-363	9	18	0.3	0.00997	GB10453	CG3777
GB14017-RA-2402	759	1559	0.3	5.74e-180	GB14017	CG4225
GB19989-RA-191	10	20	0.3	0.00762	GB19989	CG4875
GB11355-RA-905	18	36	0.3	0.000121	GB11355	CG5946
GB17686-RA-1757	35	72	0.3	3.62e-09	GB17686	CG8378
GB17840-RA-225	9	18	0.3	0.00997	GB17840	CG8397
GB16969-RA-4091	77	155	0.3	9.53e-19	GB16969	DNA-directed RNA polymerase
GB12215-RA-740	191	390	0.3	1.74e-45	GB12215	DnaJ-like-2
GB15418-RA-321	14	28	0.3	0.000754	GB15418	D-tyrosyl-tRNA(Tyr) deacylase
GB19724-RA-635	11	22	0.3	0.0038	GB19724	Eukaryotic initiation factor 4a
GB11732-RA-1833	9	18	0.3	0.00997	GB11732	Glutamate receptor binding protein
GB17277-RA-1673	74	149	0.3	1.09e-17	GB17277	Glycosyltransferase 25 family member
GB15883-RA-185	9	18	0.3	0.00997	GB15883	GPI mannosyltransferase 4
GB14517-RA-1275	11	22	0.3	0.0038	GB14517	Isocitrate dehydrogenase
GB13765-RA-557	154	309	0.3	1.83e-35	GB13765	LIN1-like protein
GB12137-RA-355	327	668	0.3	2.5e-77	GB12137	mitochondrial ribosomal protein L19
GB13631-RA-479	21	42	0.3	1.37e-05	GB13631	mitochondrial ribosomal protein S18B
GB17098-RA-1058	130	265	0.3	4.46e-31	GB17098	Multiple inositol polyphosphate phosphatase 2
GB12180-RA-2978	296	600	0.3	6.5e-69	GB12180	Presequence protease, mitochondrial
GB12099-RA-11646	33	67	0.3	1.26e-08	GB12099	Probable E3 ubiquitin-protein ligase HERC2
GB17898-RA-2255	102	207	0.3	2.1e-24	GB17898	quail
GB19558-RA-212	5785	11891	0.3	0	GB19558	Ribosomal protein L10Ab
GB16111-RA-498	8168	16633	0.3	0	GB16111	Ribosomal protein L13A
GB11397-RA-90	40	82	0.3	2.89e-10	GB11397	Ribosomal protein L29
GB16500-RA-51	53	108	0.3	4.09e-13	GB16500	Ribosomal protein S3A
GB10422-RA-194	21	42	0.3	1.37e-05	GB10422	tamas
GB12876-RA-1250	458	942	0.3	2.03e-109	GB12876	U2 small nuclear riboprotein auxiliary factor 50
GB16358-RA-167	84	171	0.3	1.65e-20	GB16358	Uncharacterized FAM18-like protein CG5021
GB15611-RA-716	10	20	0.3	0.00762	GB15611	Zinc carboxypeptidase A 1
GB10320-RA-2298	17	35	0.3	8.84e-05	GB10320
GB10370-RA-84	29	59	0.3	1.48e-07	GB10370
GB10674-RA-31	12834	26075	0.3	0	GB10674
GB11122-RA-1746	28	56	0.3	4.78e-07	GB11122
GB11546-RA-953	370	761	0.3	1.76e-88	GB11546
GB12218-RA-402	13	26	0.3	0.0015	GB12218
GB12284-RA-23	11	22	0.3	0.0038	GB12284	Ribosomal protein L30
GB12644-RA-2041	45	90	0.3	6.7e-11	GB12644
GB12916-RA-1499	105	215	0.3	1.58e-25	GB12916
GB13307-RA-287	18	36	0.3	0.000121	GB13307
GB13643-RA-1004	17	34	0.3	0.000151	GB13643	tan
GB13807-RA-224	46	93	0.3	2.1e-11	GB13807
GB14595-RA-251	86	176	0.3	4.17e-21	GB14595	Qm
GB14983-RA-1307	10	20	0.3	0.00762	GB14983
GB15405-RA-839	19	39	0.3	1.86e-05	GB15405
GB16832-RA-6145	282	562	0.3	3.33e-63	GB16832	lethal (2) k09022
GB17117-RA-1184	176	360	0.3	4.66e-42	GB17117	Gpi1
GB17535-RA-990	14	28	0.3	0.000754	GB17535
GB17822-RA-3783	47	95	0.3	1.62e-11	GB17822
GB18196-RA-728	11	22	0.3	0.0038	GB18196	lethal (2) giant discs 1
GB18955-RA-572	34	68	0.3	1.99e-08	GB18955
GB11618-RA-377	123	242	0.31	1.96e-27	GB11618	Buzidau
GB12213-RA-3392	386	761	0.31	3.46e-84	GB12213	CG10936
GB18994-RA-505	591	1155	0.31	7.18e-126	GB18994	CG11857
GB13616-RA-490	400	783	0.31	5.04e-86	GB13616	CG12134
GB14353-RA-3421	24	47	0.31	4.1e-06	GB14353	CG12455
GB16143-RA-110	52	103	0.31	3.69e-12	GB16143	CG1416
GB11026-RA-1281	41	81	0.31	1.06e-09	GB11026	CG16896
GB19248-RA-329	90	179	0.31	3.95e-21	GB19248	CG2982
GB14319-RA-438	212	411	0.31	2e-45	GB14319	CG32121
GB18555-RA-1092	255	496	0.31	2.67e-54	GB18555	CG33722
GB18721-RA-2010	130	257	0.31	3.92e-29	GB18721	CG4329
GB14421-RA-1547	302	589	0.31	1.8e-64	GB14421	CG4709
GB15173-RA-1548	270	534	0.31	1.26e-59	GB15173	CG5626
GB18491-RA-192	33	64	0.31	1.07e-07	GB18491	CG6610
GB19432-RA-643	22	43	0.31	1.97e-05	GB19432	CG6800
GB14702-RA-297	16	31	0.31	0.000492	GB14702	CG7156
GB15227-RA-4556	21	41	0.31	3.9e-05	GB15227	CG7806
GB18222-RA-7	86	169	0.31	2.28e-19	GB18222	CG8249
GB16389-RA-384	21	41	0.31	3.9e-05	GB16389	CG8481
GB16086-RA-724	489	957	0.31	1.2e-104	GB16086	grapes
GB11454-RA-1526	331	655	0.31	6.56e-73	GB11454	Guanine nucleotide-binding protein-like 3 homolog
GB11774-RA-257	232	457	0.31	7.73e-51	GB11774	Heme oxygenase
GB10927-RA-1563	16	31	0.31	0.000492	GB10927	Kinesin-like protein at 61F
GB16300-RA-1591	17	33	0.31	0.000256	GB16300	Kinesin-like protein at 64D
GB17399-RA-784	323	634	0.31	7.08e-70	GB17399	lethal (1) G0020
GB13211-RA-1034	622	1221	0.31	3.79e-134	GB13211	lethal (1) G0148
GB17088-RA-1565	260	504	0.31	6.08e-55	GB17088	mitochondrial ribosomal protein S30
GB15603-RA-719	29	56	0.31	1.04e-06	GB15603	Nicotinate phosphoribosyltransferase
GB14197-RA-1136	54	107	0.31	1.55e-12	GB14197	O-fucosyltransferase 2
GB18854-RA-2663	29	56	0.31	1.04e-06	GB18854	Oxysterol-binding protein
GB13004-RA-1767	17	33	0.31	0.000256	GB13004	Putative cysteine proteinase CG12163
GB11029-RA-354	57	111	0.31	4.42e-13	GB11029	Ribosomal protein L18
GB19442-RA-146	373	743	0.31	2.63e-83	GB19442	Ribosomal protein S15Aa
GB10709-RA-872	335	663	0.31	3.33e-74	GB10709	steamer duck
GB14552-RA-644	497	975	0.31	5.22e-107	GB14552	TBP-associated factor 8
GB17373-RA-132	25	49	0.31	1.79e-06	GB17373	UPF0539 protein CG14977
GB16102-RA-1009	16	31	0.31	0.000492	GB16102	Wnt oncogene analog 5
GB15990-RA-236	1638	3196	0.31	0	GB15990
GB10330-RA-457	17	33	0.31	0.000256	GB10330
GB10969-RA-3527	41	80	0.31	1.76e-09	GB10969
GB11039-RA-131	50	97	0.31	1.12e-11	GB11039
GB12414-RA-2298	391	773	0.31	7.07e-86	GB12414
GB12512-RA-384	221	428	0.31	1.03e-46	GB12512
GB13669-RA-389	19	37	0.31	9.81e-05	GB13669
GB14422-RA-2554	131	255	0.31	2.31e-28	GB14422
GB14820-RA-2256	224	441	0.31	2.41e-49	GB14820
GB16612-RA-2050	30	59	0.31	3.16e-07	GB16612
GB17232-RA-1859	20	39	0.31	5.17e-05	GB17232
GB18143-RA-2223	90	176	0.31	3.52e-20	GB18143
GB18247-RA-4306	25	49	0.31	1.79e-06	GB18247
GB18834-RA-543	170	329	0.31	3.56e-36	GB18834
GB20126-RA-1152	16	31	0.31	0.000492	GB20126
GB16831-RA-1398	25	48	0.32	6.72e-06	GB16831	adipose
GB11260-RA-1007	11	21	0.32	0.00637	GB11260	CG1100
GB13063-RA-712	39	74	0.32	1.89e-08	GB13063	CG11255
GB11483-RA-1203	16	30	0.32	0.000816	GB11483	CG11576
GB16989-RA-1074	23	44	0.32	1.52e-05	GB16989	CG11848
GB16580-RA-2784	12	23	0.32	0.00503	GB16580	CG12005
GB13845-RA-719	11	21	0.32	0.00637	GB13845	CG14431
GB14269-RA-1754	109	208	0.32	3.49e-23	GB14269	CG15117
GB11895-RA-441	19	36	0.32	0.000164	GB11895	CG17187
GB12182-RA-1316	154	292	0.32	2.06e-31	GB12182	CG4581
GB12027-RA-663	266	505	0.32	1.45e-53	GB12027	CG5041
GB17221-RA-627	64	123	0.32	7.67e-14	GB17221	CG5205
GB16543-RA-178	56	105	0.32	1.17e-11	GB16543	CG5274
GB18587-RA-62	32	61	0.32	3.44e-07	GB18587	CG5325
GB17624-RA-993	16	30	0.32	0.000816	GB17624	CG6198
GB10097-RA-1254	22	42	0.32	1.47e-05	GB10097	CG6664
GB18059-RA-317	39	74	0.32	1.89e-08	GB18059	CG6746
GB15315-RA-2022	108	203	0.32	6.64e-22	GB15315	CG7186
GB10090-RA-1022	118	225	0.32	1.74e-24	GB10090	CG7288
GB10100-RA-28	185	354	0.32	2.56e-38	GB10100	CG8199
GB14436-RA-110	40	76	0.32	9.36e-09	GB14436	CG8331
GB13537-RA-1087	61	115	0.32	9.72e-13	GB13537	CG8533
GB17305-RA-952	67	126	0.32	6.79e-14	GB17305	CG9710
GB10173-RA-78	11	21	0.32	0.00637	GB10173	Elongin B
GB17267-RA-188	2008	3852	0.32	0	GB17267	enhancer of rudimentary
GB15388-RA-872	37	71	0.32	1.57e-08	GB15388	Flap endonuclease 1
GB10771-RA-51	11	21	0.32	0.00637	GB10771	Juvenile hormone epoxide hydrolase 2
GB10339-RA-195	1185	2273	0.32	7.55e-241	GB10339	lethal (2) essential for life
GB10339-RA-418	26	49	0.32	8.42e-06	GB10339	lethal (2) essential for life
GB14937-RA-152	13	25	0.32	0.00247	GB14937	Mitochondrial import inner membrane translocase subunit Tim10
GB17670-RA-231	28	53	0.32	2.09e-06	GB17670	mitochondrial ribosomal protein L54
GB14627-RA-1095	11	21	0.32	0.00637	GB14627	Phenylalanyl-tRNA synthetase
GB10203-RA-38	226	428	0.32	1.78e-45	GB10203	Phosphotyrosyl phosphatase activator
GB10702-RA-89	21	40	0.32	6.4e-05	GB10702	Putative FYVE finger-containing phosphoinositide kinase fab1
GB11076-RA-782	3621	6903	0.32	0	GB11076	Receptor of activated protein kinase C 1
GB18605-RA-256	21	40	0.32	6.4e-05	GB18605	Ribonuclease kappa
GB18412-RA-415	81	153	0.32	3.88e-17	GB18412	RNA (guanine-9-)-methyltransferase domain-containing protein 2 homolog
GB11960-RA-2120	20	38	0.32	7.86e-05	GB11960	Transient receptor potential cation channel CG34123
GB15075-RA-1079	95	182	0.32	1.85e-20	GB15075	UPF0570 protein CG6073
GB11137-RA-1331	226	426	0.32	4.76e-45	GB11137	viral IAP-associated factor
GB10179-RA-1669	343	656	0.32	4.14e-70	GB10179
GB10462-RA-2312	174	334	0.32	2.57e-36	GB10462
GB11762-RA-633	415	795	0.32	5.54e-85	GB11762
GB12101-RA-1824	103	196	0.32	1.77e-21	GB12101
GB12312-RA-1228	466	892	0.32	2.12e-95	GB12312
GB13213-RA-2042	12	23	0.32	0.00503	GB13213
GB13722-RA-1378	1522	2923	0.32	0	GB13722
GB14642-RA-41584	13	25	0.32	0.00247	GB14642
GB16257-RA-3077	16	30	0.32	0.000816	GB16257
GB17464-RA-573	24	46	0.32	1.29e-05	GB17464	centrosomin's beautiful sister
GB17833-RA-2343	26	50	0.32	5.19e-06	GB17833
GB18077-RA-3917	941	1788	0.32	1.96e-187	GB18077
GB18109-RA-810	10709	20018	0.32	0	GB18109	CG6084
GB18264-RA-1445	12	23	0.32	0.00503	GB18264
GB18743-RA-854	1108	2099	0.32	6.84e-219	GB18743
GB18842-RA-1427	49	93	0.32	1.35e-10	GB18842
GB19126-RA-1109	106	199	0.32	2.44e-21	GB19126
GB19206-RA-3167	151	289	0.32	2.29e-31	GB19206
GB19627-RA-800	11	21	0.32	0.00637	GB19627
GB20040-RA-828	45	86	0.32	7.75e-10	GB20040
GB19215-RA-1427	943	1735	0.33	2e-174	GB19215	Aminolevulinate synthase
GB11983-RA-1605	20	37	0.33	0.000209	GB11983	Angiotensin converting enzyme
GB10941-RA-543	291	533	0.33	5.98e-54	GB10941	astray
GB13721-RA-1607	12	22	0.33	0.00807	GB13721	ATP-dependent chromatin assembly factor large subunit
GB11181-RA-584	63	115	0.33	1.34e-12	GB11181	CG10050
GB13924-RA-28	13	24	0.33	0.00408	GB13924	CG10130
GB13359-RA-752	32	59	0.33	9.36e-07	GB13359	CG10465
GB13387-RA-41	14	26	0.33	0.00334	GB13387	CG10657
GB16545-RA-608	21	39	0.33	0.000105	GB16545	CG1168
GB12562-RA-452	32	59	0.33	9.36e-07	GB12562	CG13360
GB12562-RA-817	171	314	0.33	2.55e-32	GB12562	CG13360
GB18321-RA-113	1078	1968	0.33	1.67e-195	GB18321	CG14550
GB18310-RA-446	13	24	0.33	0.00408	GB18310	CG14985
GB12055-RA-1751	44	81	0.33	6.53e-09	GB12055	CG15011
GB13019-RA-1993	21	39	0.33	0.000105	GB13019	CG1632
GB11182-RA-226	347	634	0.33	7.13e-64	GB11182	CG17599
GB10530-RA-1139	264	487	0.33	6.88e-50	GB10530	CG1898
GB11728-RA-1226	456	846	0.33	1.6e-86	GB11728	CG2972
GB15332-RA-348	108	199	0.33	3.49e-21	GB15332	CG3026
GB12879-RA-996	21	39	0.33	0.000105	GB12879	CG31120
GB16799-RA-2716	17	31	0.33	0.00105	GB16799	CG31140
GB16435-RA-1799	64	118	0.33	8.89e-13	GB16435	CG3136
GB16603-RA-479	15	28	0.33	0.000885	GB16603	CG31548
GB10157-RA-845	18	33	0.33	0.000523	GB10157	CG31743; CG34313
GB19727-RA-131	240	436	0.33	7.4e-44	GB19727	CG31922
GB11230-RA-504	27	49	0.33	1.14e-05	GB11230	CG32147
GB12793-RA-184	26	48	0.33	1.37e-05	GB12793	CG5085
GB16049-RA-523	28	51	0.33	8.87e-06	GB16049	CG5885
GB18219-RA-199	24	44	0.33	1.62e-05	GB18219	CG6461
GB17261-RA-6633	82	153	0.33	9.14e-17	GB17261	CG7099
GB17261-RA-730	12	22	0.33	0.00807	GB17261	CG7099
GB12841-RA-129	2190	4054	0.33	0	GB12841	CG7580
GB15324-RA-1399	12	22	0.33	0.00807	GB15324	CG8027
GB17903-RA-43	88	162	0.33	5.02e-17	GB17903	CG9555
GB13401-RA-999	12	22	0.33	0.00807	GB13401	CG9629
GB10847-RA-529	41	75	0.33	1.81e-08	GB10847	CG9817
GB16096-RA-4	13	24	0.33	0.00408	GB16096	CG9954
GB13639-RA-3935	13	24	0.33	0.00408	GB13639	Chromosome associated protein D3
GB19923-RA-231	13	24	0.33	0.00408	GB19923	Cysteine proteinase-1
GB17687-RA-1475	82	153	0.33	9.14e-17	GB17687	daughter of sevenless
GB11966-RA-4327	17	31	0.33	0.00105	GB11966	Dicer-1
GB18260-RA-980	18	33	0.33	0.000523	GB18260	doublesex-Mab related 93B
GB19491-RA-1808	163	304	0.33	2.52e-32	GB19491	furry
GB14598-RA-398	167	305	0.33	3.82e-31	GB14598	gonadal
GB18242-RA-1005	19	35	0.33	0.000274	GB18242	HMG Coenzyme A reductase
GB18753-RA-350	195	360	0.33	3.84e-37	GB18753	Mediator complex subunit 31
GB12419-RA-247	94	175	0.33	1.36e-18	GB12419	Minichromosome maintenance 3
GB10149-RA-789	49	91	0.33	5.52e-10	GB10149	Negative elongation factor E
GB17607-RA-945	18	33	0.33	0.000523	GB17607	N-glycosylase/DNA lyase
GB12267-RA-2071	38	71	0.33	3.97e-08	GB12267	Nucleolar complex protein 2 homolog
GB10206-RA-393	192	357	0.33	1.35e-37	GB10206	Post-GPI attachment to proteins factor 3
GB15304-RA-885	36	67	0.33	1.49e-07	GB15304	Proteasomal ubiquitin receptor ADRM1 homolog
GB18693-RA-1089	15	28	0.33	0.000885	GB18693	Protein PTCD3 homolog, mitochondrial
GB18693-RA-1553	353	646	0.33	1.52e-65	GB18693	Protein PTCD3 homolog, mitochondrial
GB17898-RA-2256	466	865	0.33	1.29e-88	GB17898	quail
GB13988-RA-894	12	22	0.33	0.00807	GB13988	Replication factor C 38kD subunit
GB14114-RA-168	66	120	0.33	9.37e-13	GB14114	Ribosomal protein L34a
GB14114-RA-247	47	87	0.33	1.34e-09	GB14114	Ribosomal protein L34a
GB12691-RA-243	25	46	0.33	1.62e-05	GB12691	Ribosomal protein S26
GB19816-RA-3201	32	59	0.33	9.36e-07	GB19816	scraps
GB14135-RA-263	23	43	0.33	4.18e-05	GB14135	TBP-associated factor 10
GB12620-RA-1018	15	28	0.33	0.000885	GB12620	Uncharacterized protein CG7816
GB10131-RA-1644	25	46	0.33	1.62e-05	GB10131
GB11212-RA-2365	61	111	0.33	1.08e-11	GB11212
GB12703-RA-2369	84	157	0.33	4.25e-17	GB12703
GB12963-RA-1035	381	698	0.33	2.1e-70	GB12963
GB13297-RA-362	581	1055	0.33	1.12e-104	GB13297
GB13791-RA-495	66	120	0.33	9.37e-13	GB13791
GB13797-RA-183	31	57	0.33	1.8e-06	GB13797
GB14245-RA-3200	86	160	0.33	4.76e-17	GB14245
GB14810-RA-2322	18	33	0.33	0.000523	GB14810
GB14931-RA-2379	44461	79751	0.33	0	GB14931
GB14981-RA-3648	14	26	0.33	0.00334	GB14981	Chromodomain-helicase-DNA-binding protein 1
GB15880-RA-1547	117	218	0.33	3.79e-23	GB15880
GB16360-RA-1877	408	758	0.33	1.02e-77	GB16360
GB17684-RA-6860	81	148	0.33	1.4e-15	GB17684
GB18974-RA-915	209	384	0.33	2.11e-39	GB18974
GB19245-RA-1369	17	31	0.33	0.00105	GB19245
GB19413-RA-1148	41	75	0.33	1.81e-08	GB19413
GB19439-RA-1532	83	152	0.33	5.74e-16	GB19439
GB19477-RA-51	124	227	0.33	1.47e-23	GB19477
GB19643-RA-3599	29	54	0.33	2.78e-06	GB19643
GB19777-RA-437	2118	3856	0.33	0	GB19777	Proteasome β7 subunit
GB13596-RA-1472	134	240	0.34	4.35e-24	GB13596	ATP synthase-beta
GB13395-RA-22	15	27	0.34	0.0026	GB13395	CG10221
GB13405-RA-5775	544	984	0.34	4.3e-97	GB13405	CG11376
GB16932-RA-363	15	27	0.34	0.0026	GB16932	CG11586
GB12988-RA-599	691	1218	0.34	9.25e-116	GB12988	CG12177
GB12986-RA-2882	18	32	0.34	0.000851	GB12986	CG12189
GB12986-RA-2983	237	420	0.34	5.87e-41	GB12986	CG12189
GB18578-RA-674	39	70	0.34	1.29e-07	GB18578	CG1240
GB12562-RA-1102	13	23	0.34	0.00663	GB12562	CG13360
GB14821-RA-420	109	195	0.34	9.29e-20	GB14821	CG14585
GB18389-RA-1471	13	23	0.34	0.00663	GB18389	CG14814
GB13043-RA-731	884	1597	0.34	9.49e-157	GB13043	CG15440
GB14784-RA-1059	1712	3023	0.34	2.18e-286	GB14784	CG15712
GB19666-RA-2156	404	719	0.34	1.1e-69	GB19666	CG1674
GB17057-RA-440	150	265	0.34	5.78e-26	GB17057	CG18547
GB15994-RA-1634	19	34	0.34	0.000428	GB15994	CG2930
GB16934-RA-1042	44	78	0.34	2.77e-08	GB16934	CG30085
GB17696-RA-2702	257	454	0.34	5.36e-44	GB17696	CG30100
GB19391-RA-359	15	27	0.34	0.0026	GB19391	CG30148
GB15317-RA-1590	13	23	0.34	0.00663	GB15317	CG31217
GB16453-RA-2332	72	130	0.34	1.55e-13	GB16453	CG32645
GB19840-RA-441	370	655	0.34	1.85e-63	GB19840	CG3337
GB17419-RA-1000	262	469	0.34	3e-46	GB17419	CG4291
GB17419-RA-999	360	651	0.34	1.19e-64	GB17419	CG4291
GB15008-RA-732	20	36	0.34	0.000183	GB15008	CG4857
GB15731-RA-1070	263	468	0.34	9.37e-46	GB15731	CG5498
GB18180-RA-1811	90	162	0.34	7.44e-17	GB18180	CG5733
GB12854-RA-1090	16	29	0.34	0.00135	GB12854	CG6415
GB15674-RA-456	208	375	0.34	1.66e-37	GB15674	CG7556
GB17233-RA-485	43	78	0.34	2.1e-08	GB17233	CG7945
GB15480-RA-767	39	69	0.34	2.11e-07	GB15480	CG8004
GB16678-RA-1115	14	25	0.34	0.0052	GB16678	CG8029
GB16986-RA-1052	101	181	0.34	1.01e-18	GB16986	CG9307
GB10137-RA-395	670	1211	0.34	3.29e-119	GB10137	CG9967
GB11831-RA-1127	491	868	0.34	1.48e-83	GB11831	cinnamon
GB19450-RA-2591	87	154	0.34	1.58e-15	GB19450	deflated
GB18819-RA-274	124908	215698	0.34	0	GB18819	Ejaculatory bulb protein III
GB17363-RA-1847	243	438	0.34	1.62e-43	GB17363	Exostosin-2
GB18378-RA-821	43	77	0.34	3.32e-08	GB18378	G protein alpha49B
GB13714-RA-485	13	23	0.34	0.00663	GB13714	Kinesin-like protein at 3A
GB11968-RA-1691	48	87	0.34	2.83e-09	GB11968	lethal (1) G0222
GB14502-RA-341	25	45	0.34	2.46e-05	GB14502	Mediator complex subunit 22
GB15629-RA-197	15	27	0.34	0.0026	GB15629	Oligomycin sensitivity-conferring protein
GB17396-RA-30	114	201	0.34	7.76e-20	GB17396	Probable cytochrome P450 49a1
GB11898-RA-494	697	1255	0.34	7.21e-123	GB11898	Probable prefoldin subunit 3
GB18843-RA-885	20	36	0.34	0.000183	GB18843	Putative S-adenosyl-L-methionine-dependent methyltransferase CG14683
GB15637-RA-566	52	92	0.34	1.25e-09	GB15637	Ribosomal protein S3
GB18536-RA-255	16	29	0.34	0.00135	GB18536	Sepiapterin reductase
GB18039-RA-1011	81	145	0.34	9.27e-15	GB18039	SHC-adaptor protein
GB14346-RA-470	14	25	0.34	0.0052	GB14346	Superoxide dismutase 2 (Mn)
GB14866-RA-365	55	97	0.34	6.19e-10	GB14866	UPF0427 protein CG8009
GB10255-RA-7	640	1128	0.34	2.69e-107	GB10255
GB10260-RA-7178	302	538	0.34	1.57e-52	GB10260	Ankyrin 2
GB13471-RA-281	123	221	0.34	2.9e-22	GB13471
GB14889-RA-782	620	1095	0.34	1.84e-104	GB14889
GB16391-RA-330	56	100	0.34	1.97e-10	GB16391
GB17125-RA-744	63	111	0.34	2.74e-11	GB17125
GB17428-RA-991	23	41	0.34	5.56e-05	GB17428	roadkill
GB18023-RA-155	58	104	0.34	8.19e-11	GB18023
GB18865-RA-69	31	55	0.34	2.31e-06	GB18865
GB19435-RA-151	15	27	0.34	0.0026	GB19435	Ribosomal protein L37a
GB19699-RA-1210	16	29	0.34	0.00135	GB19699
GB19938-RA-5237	207	365	0.34	1.11e-35	GB19938
GB20076-RA-1217	14	25	0.34	0.0052	GB20076
GB10352-RA-1052	22	38	0.35	0.000191	GB10352	6-phosphofructo-2-kinase
GB16460-RA-1445	382	669	0.35	9.4e-64	GB16460	Alkyldihydroxyacetonephosphate synthase
GB17900-RA-1252	30	52	0.35	1.46e-05	GB17900	alpha-L-fucosidase
GB19671-RA-1148	270	471	0.35	8.21e-45	GB19671	ATAC component 1
GB15291-RA-273	15	26	0.35	0.00213	GB15291	ATP synthase-gamma chain
GB15925-RA-2147	1176	2062	0.35	1.03e-193	GB15925	Calpain-A
GB11101-RA-2921	263	457	0.35	3.39e-43	GB11101	CG12263
GB14747-RA-731	14	24	0.35	0.00816	GB14747	CG14291
GB10367-RA-1154	4901	8600	0.35	0	GB10367	CG15661
GB18194-RA-881	67	117	0.35	7.5e-12	GB18194	CG2158
GB17634-RA-134	369	634	0.35	1.41e-58	GB17634	CG31849
GB12683-RA-639	18	31	0.35	0.00139	GB12683	CG33964
GB11547-RA-1401	24	42	0.35	8.59e-05	GB11547	CG4203
GB17861-RA-169	57	99	0.35	6.3e-10	GB17861	CG4942
GB16950-RA-905	82	141	0.35	1.12e-13	GB16950	CG5589
GB12924-RA-2542	57	98	0.35	5.7e-10	GB12924	CG5921
GB15364-RA-650	14	24	0.35	0.00816	GB15364	CG6216
GB10252-RA-553	28	49	0.35	2.31e-05	GB10252	CG6597
GB17110-RA-1415	249	438	0.35	4.45e-42	GB17110	CG7115
GB17718-RA-1505	372	648	0.35	5.42e-61	GB17718	CG7385
GB12719-RA-808	183	318	0.35	2.07e-30	GB12719	CG7441
GB10376-RA-2195	62	108	0.35	5.35e-11	GB10376	CG7510
GB18907-RA-1959	47	81	0.35	3.46e-08	GB18907	CG8583
GB12109-RA-1364	67	117	0.35	7.5e-12	GB12109	CG8591
GB17652-RA-511	152	262	0.35	5.97e-25	GB17652	CG8768
GB10690-RA-1146	22	38	0.35	0.000191	GB10690	CG8931
GB11893-RA-291	16	28	0.35	0.00218	GB11893	CG9772
GB12695-RA-473	16	28	0.35	0.00218	GB12695	Cytoplasmic phosphatidylinositol transfer protein 1
GB10327-RA-1376	586	1015	0.35	3.09e-94	GB10327	Differentially expressed in FDCP 8 homolog
GB11463-RA-712	14	24	0.35	0.00816	GB11463	Dromyosuppressin receptor 1
GB13021-RA-3293	209	362	0.35	3.13e-34	GB13021	HEM-protein
GB11133-RA-318	947	1636	0.35	1.02e-150	GB11133	icarus
GB10827-RA-2741	15	26	0.35	0.00213	GB10827	Kinesin heavy chain
GB10361-RA-498	14	24	0.35	0.00816	GB10361	mago nashi
GB17715-RA-362	29	51	0.35	1.85e-05	GB17715	mitochondrial ribosomal protein S18C
GB10750-RA-1073	511	900	0.35	1.07e-85	GB10750	pelota
GB19264-RA-728	16	28	0.35	0.00218	GB19264	period
GB15406-RA-714	547	937	0.35	9.72e-86	GB15406	Probable dolichol-phosphate mannosyltransferase
GB13004-RA-2055	28	48	0.35	3.73e-05	GB13004	Putative cysteine proteinase CG12163
GB18605-RA-276	2477	4256	0.35	0	GB18605	Ribonuclease kappa
GB16914-RA-326	5786	10161	0.35	0	GB16914	Ribosomal protein L14
GB14114-RA-189	43	74	0.35	1.36e-07	GB14114	Ribosomal protein L34a
GB19916-RA-1058	524	917	0.35	1.65e-86	GB19916	scavenger receptor acting in neural tissue and majority of rhodopsin is absent
GB14945-RA-827	85	146	0.35	3.71e-14	GB14945	scribbled
GB19510-RA-2630	46	79	0.35	6.97e-08	GB19510	Secretory Pathway Calcium atpase
GB14037-RA-1577	21	36	0.35	0.000686	GB14037	serpentine
GB19937-RA-1361	50	88	0.35	2.7e-09	GB19937	SoxNeuro
GB10323-RA-896	92	162	0.35	3.44e-16	GB10323
GB10448-RA-5066	393	679	0.35	3.73e-63	GB10448
GB10738-RA-1508	233	399	0.35	4.52e-37	GB10738
GB10856-RA-2444	52	91	0.35	1.86e-09	GB10856
GB11591-RA-1423	65	113	0.35	1.62e-11	GB11591
GB12273-RA-922	256	446	0.35	2.4e-42	GB12273
GB12690-RA-13057	23	40	0.35	0.000178	GB12690
GB13586-RA-1166	24	42	0.35	8.59e-05	GB13586
GB14076-RA-4282	21	36	0.35	0.000686	GB14076
GB14173-RA-1849	21	36	0.35	0.000686	GB14173
GB15091-RA-1287	20	35	0.35	0.000539	GB15091
GB15938-RA-973	64	112	0.35	2.29e-11	GB15938
GB16175-RA-194	495	848	0.35	9.34e-78	GB16175
GB17220-RA-3798	98	172	0.35	5.99e-17	GB17220
GB17371-RA-4781	16	28	0.35	0.00218	GB17371
GB17525-RA-6614	39	67	0.35	4.81e-07	GB17525
GB17828-RA-321	27	47	0.35	2.55e-05	GB17828
GB18211-RA-1847	75	131	0.35	5.18e-13	GB18211
GB14542-RA-592	34	58	0.36	5.96e-06	GB14542	Aquaporin
GB19434-RA-365	15	25	0.36	0.00667	GB19434	Cell division control protein 2 homolog
GB10364-RA-1295	96	162	0.36	3.31e-15	GB10364	CG10414
GB14353-RA-3221	16	27	0.36	0.00519	GB14353	CG12455
GB11675-RA-3552	131	224	0.36	3.21e-21	GB11675	CG12781
GB15691-RA-850	432	729	0.36	1.04e-65	GB15691	CG16758
GB10081-RA-505	17	29	0.36	0.00263	GB10081	CG2556
GB16934-RA-1043	73	122	0.36	1.84e-11	GB16934	CG30085
GB15822-RA-2297	24	40	0.36	0.000342	GB15822	CG31195
GB15262-RA-1542	57	95	0.36	1.98e-09	GB15262	CG34109
GB17548-RA-281	470	802	0.36	4.28e-73	GB17548	CG3603
GB17212-RA-1011	18	30	0.36	0.00334	GB17212	CG3769
GB14328-RA-359	48	81	0.36	6.96e-08	GB14328	CG5010
GB19856-RA-246	27	46	0.36	7.07e-05	GB19856	CG5255
GB11721-RA-512	140	234	0.36	2.49e-21	GB11721	CG6182
GB14602-RA-693	17	29	0.36	0.00263	GB14602	CG8250
GB16801-RA-438	36	60	0.36	5.93e-06	GB16801	CG8386
GB19736-RA-1047	82	137	0.36	6.92e-13	GB19736	CG8538
GB15518-RA-1984	26	44	0.36	8.67e-05	GB15518	CG9380
GB17759-RA-3006	100	171	0.36	1.27e-16	GB17759	distracted
GB18819-RA-241	102	171	0.36	2.96e-16	GB18819	Ejaculatory bulb protein III
GB18738-RA-488	33	55	0.36	1.84e-05	GB18738	GS1-like
GB14621-RA-496	1995	3372	0.36	1.19e-299	GB14621	lethal (2) essential for life
GB14508-RA-3914	403	673	0.36	1.13e-59	GB14508	Mediator complex subunit 23
GB15006-RA-365	22	37	0.36	0.000542	GB15006	mitochondrial ribosomal protein L41
GB14023-RA-1063	560	950	0.36	1.32e-85	GB14023	mitochondrial ribosomal protein S29
GB12017-RA-683	399	666	0.36	6.35e-59	GB12017	modifier of rpr and grim, ubiquitously expressed
GB11489-RA-334	244	407	0.36	2.17e-36	GB11489	NADH:ubiquinone reductase 42kD subunit precursor
GB11549-RA-887	189	315	0.36	1.62e-28	GB11549	noisette
GB19524-RA-2090	56	94	0.36	4.7e-09	GB19524	polychaetoid
GB13126-RA-1190	38	65	0.36	1.03e-06	GB13126	Probable mitogen-activated protein kinase scaffold protein 1
GB15835-RA-905	17	29	0.36	0.00263	GB15835	Probable RNA-binding protein orb2
GB15194-RA-95	23	39	0.36	0.000288	GB15194	Putative sulfiredoxin
GB15443-RA-273	21	35	0.36	0.00106	GB15443	Ribosomal protein S10b
GB15755-RA-424	124	210	0.36	1.31e-19	GB15755	Ribosomal protein S11
GB14715-RA-2559	18	30	0.36	0.00334	GB14715	spire
GB12205-RA-875	1481	2492	0.36	3.55e-220	GB12205	supercoiling factor
GB15269-RA-1576	24	40	0.36	0.000342	GB15269	TBP-associated factor 6
GB19103-RA-1242	59	100	0.36	9.92e-10	GB19103	Tetratricopeptide repeat protein 14 homolog
GB15092-RA-188	719	1212	0.36	4.44e-108	GB15092	Translocase of outer membrane 20
GB12365-RA-87	68	115	0.36	3.7e-11	GB12365	UPF0466 protein CG17680, mitochondrial
GB20083-RA-125	93	159	0.36	1.37e-15	GB20083	UPF0671 protein CG14806
GB18881-RA-2219	59	99	0.36	1.55e-09	GB18881	UVRAG-like protein
GB19689-RA-1316	21	35	0.36	0.00106	GB19689	Wee1-like protein kinase
GB10318-RA-475	24	41	0.36	0.000218	GB10318
GB11067-RA-1607	136	231	0.36	1.61e-21	GB11067
GB11305-RA-321	395	673	0.36	2.07e-61	GB11305
GB11853-RA-1303	862	1455	0.36	1.26e-129	GB11853	headcase
GB12319-RA-122	1752	2989	0.36	1.83e-269	GB12319
GB12712-RA-1504	30	51	0.36	2.34e-05	GB12712
GB12911-RA-437	101	172	0.36	1.89e-16	GB12911
GB13166-RA-1113	1069	1798	0.36	2.45e-159	GB13166
GB13791-RA-732	38	65	0.36	1.03e-06	GB13791
GB16952-RA-390	29	49	0.36	2.59e-05	GB16952
GB17517-RA-8908	16	27	0.36	0.00519	GB17517	CG42255
GB17733-RA-1730	47	79	0.36	8.62e-08	GB17733	Chitinase 3
GB17872-RA-2250	42	70	0.36	6.48e-07	GB17872
GB18930-RA-3007	85	142	0.36	3.45e-13	GB18930	stardust
GB19424-RA-1124	79	134	0.36	4.8e-13	GB19424
GB19820-RA-1238	59	99	0.36	1.55e-09	GB19820
GB20022-RA-1090	29	49	0.36	2.59e-05	GB20022
GB15508-RA-986	24	39	0.37	0.000535	GB15508	armitage
GB14690-RA-1568	466	768	0.37	1.29e-66	GB14690	Asparagine synthetase domain-containing protein CG17486
GB14875-RA-1130	124	203	0.37	4.34e-18	GB14875	Autophagy-specific gene 6
GB11502-RA-2360	177	290	0.37	1.9e-25	GB11502	cadmus
GB12470-RA-926	779	1289	0.37	1.06e-111	GB12470	CG11334
GB17487-RA-382	217	358	0.37	1.53e-31	GB17487	CG12276
GB10116-RA-198	31	51	0.37	4.45e-05	GB10116	CG14229
GB15124-RA-1094	89	145	0.37	5.15e-13	GB15124	CG15144
GB13620-RA-1003	19	31	0.37	0.0026	GB13620	CG15533
GB11304-RA-2073	26	43	0.37	0.000217	GB11304	CG16854
GB19232-RA-905	144	237	0.37	3.82e-21	GB19232	CG17221
GB14989-RA-583	189	307	0.37	7.47e-27	GB14989	CG17754
GB17924-RA-1329	37	61	0.37	2.49e-06	GB17924	CG2107
GB18592-RA-613	32	52	0.37	3.7e-05	GB18592	CG3625
GB13110-RA-305	2417	3920	0.37	0	GB13110	CG3683
GB15180-RA-629	155	254	0.37	2.16e-22	GB15180	CG3773
GB11995-RA-1854	267	435	0.37	1.81e-37	GB11995	CG3815
GB14017-RA-1592	25	41	0.37	0.00014	GB14017	CG4225
GB18721-RA-1752	64	106	0.37	5.2e-10	GB18721	CG4329
GB14625-RA-242	32	52	0.37	3.7e-05	GB14625	CG5147
GB16193-RA-992	68	112	0.37	2.08e-10	GB16193	CG5649
GB12105-RA-3131	95	154	0.37	4.68e-14	GB12105	CG7169
GB16406-RA-290	97	158	0.37	3.67e-14	GB16406	CG8289
GB10207-RA-2165	32	53	0.37	1.21e-05	GB10207	CG8454
GB17095-RA-1328	16	26	0.37	0.00801	GB17095	CG9140
GB13679-RA-2574	68	112	0.37	2.08e-10	GB13679	CG9727
GB17225-RA-952	19	31	0.37	0.0026	GB17225	CG9792
GB10262-RA-1739	96	159	0.37	1.27e-14	GB10262	deep orange
GB12243-RA-5129	101	167	0.37	2.73e-15	GB12243	E3 ubiquitin-protein ligase UBR1
GB12385-RA-524	244	406	0.37	3.4e-36	GB12385	Farnesyl pyrophosphate synthase
GB10534-RA-1260	47	77	0.37	3.27e-07	GB10534	Laminin B2
GB13436-RA-685	388	638	0.37	1.86e-55	GB13436	mitochondrial ribosomal protein L16
GB12209-RA-336	16	26	0.37	0.00801	GB12209	mutagen-sensitive 209
GB17808-RA-1518	68	113	0.37	7.98e-11	GB17808	Probable elongator complex protein 3
GB15261-RA-1090	38	62	0.37	5.84e-06	GB15261	Ribosomal protein L3
GB19442-RA-338	1998	3300	0.37	2.89e-283	GB19442	Ribosomal protein S15Aa
GB16561-RA-1928	19	31	0.37	0.0026	GB16561	Saposin-related
GB10461-RA-704	85	138	0.37	1.98e-12	GB10461	Ubiquitin C-terminal hydrolase
GB18333-RA-378	22	36	0.37	0.000446	GB18333	Uncharacterized protein CG1161
GB11153-RA-111	17	28	0.37	0.00414	GB11153
GB11460-RA-31	210	345	0.37	2.64e-30	GB11460
GB11727-RA-2904	987	1603	0.37	1.33e-134	GB11727
GB12171-RA-1347	66	108	0.37	2.7e-10	GB12171
GB12303-RA-637	25	41	0.37	0.00014	GB12303
GB12500-RA-22	133	218	0.37	2.48e-19	GB12500
GB12579-RA-2117	16	26	0.37	0.00801	GB12579
GB13366-RA-1899	44	73	0.37	4.08e-07	GB13366
GB13790-RA-607	17	28	0.37	0.00414	GB13790
GB14331-RA-1016	35	57	0.37	1.81e-05	GB14331
GB14521-RA-1466	20	33	0.37	0.00138	GB14521
GB14543-RA-1091	29	48	0.37	7.04e-05	GB14543
GB14595-RA-513	34	56	0.37	1.46e-05	GB14595	Qm
GB15437-RA-269	49	81	0.37	8.59e-08	GB15437	CG42321
GB15744-RA-2351	26	43	0.37	0.000217	GB15744
GB16387-RA-1570	62	101	0.37	2.94e-09	GB16387
GB17460-RA-1544	336	550	0.37	1.88e-47	GB17460
GB17635-RA-671	1278	2098	0.37	8.02e-179	GB17635
GB18559-RA-1143	475	782	0.37	1.12e-67	GB18559
GB19749-RA-2213	19	31	0.37	0.0026	GB19749
GB19755-RA-507	16	26	0.37	0.00801	GB19755
GB19967-RA-1474	57	94	0.37	9.29e-09	GB19967
GB19995-RA-490	185	301	0.37	3.31e-26	GB19995
GB12953-RA-821	17	27	0.38	0.00654	GB12953	26S proteasome non-ATPase regulatory subunit 14
GB15535-RA-1331	105	167	0.38	2.18e-14	GB15535	CG10338
GB12835-RA-1574	70	111	0.38	7.71e-10	GB12835	CG11456
GB14540-RA-1423	69	109	0.38	1.43e-09	GB14540	CG12268
GB12926-RA-602	140	226	0.38	1.23e-19	GB12926	CG12909
GB11217-RA-887	78	124	0.38	4.89e-11	GB11217	CG31974
GB15726-RA-761	1441	2334	0.38	1.24e-194	GB15726	CG32857
GB18997-RA-1169	15	24	0.38	0.0052	GB18997	CG3534
GB11035-RA-735	38	61	0.38	9.03e-06	GB11035	CG4598
GB14671-RA-1568	26	42	0.38	0.000192	GB14671	CG4636
GB19446-RA-918	15	24	0.38	0.0052	GB19446	CG5047
GB13334-RA-1060	103	163	0.38	2.85e-14	GB13334	CG5961
GB15017-RA-1710	20	32	0.38	0.00323	GB15017	CG6005
GB10296-RA-3531	51	82	0.38	1.33e-07	GB10296	CG6752
GB11051-RA-215	70	112	0.38	4.98e-10	GB11051	CG7276
GB18165-RA-1823	29	47	0.38	5.92e-05	GB18165	CG8272
GB16389-RA-383	18	29	0.38	0.00504	GB16389	CG8481
GB16442-RA-729	100	158	0.38	1.57e-13	GB16442	CG8607
GB15622-RA-140	101	163	0.38	2.28e-14	GB15622	CG9249
GB10864-RA-149	617	993	0.38	1.28e-82	GB10864	Chibby
GB17126-RA-364	18	29	0.38	0.00504	GB17126	Coiled-coil domain-containing protein 22 homolog
GB19127-RA-764	407	644	0.38	1.82e-52	GB19127	GPI mannosyltransferase 3
GB16248-RA-173	143	229	0.38	1.47e-19	GB16248	Guanine nucleotide exchange factor MSS4 homolog
GB13329-RA-3480	26	42	0.38	0.000192	GB13329	lethal (2) k05819
[truncated: 1,521 more rows]

## Sheet: V+P+ vs V-P+
Tag ID	V+P+ (Seqs: A)	V-P+ (Seqs: B)	Seq Odds ratio A:B	Q value	Honey bee gene	Fly ortholog
GB15524-RA-1936	0	15	0	6.61e-06	GB15524	adenosine 2
GB11769-RA-83	0	7	0	0.0091	GB11769	Adenylate kinase-1
GB14853-RA-50	0	7	0	0.0091	GB14853	atlastin
GB15925-RA-1847	0	7	0	0.0091	GB15925	Calpain-A
GB10958-RA-177	0	7	0	0.0091	GB10958	CG10395
GB19030-RA-515	0	7	0	0.0091	GB19030	CG10638
GB10132-RA-306	0	7	0	0.0091	GB10132	CG10747
GB16689-RA-434	0	14	0	1.65e-05	GB16689	CG11164
GB18081-RA-742	0	10	0	0.000646	GB18081	CG1120
GB18350-RA-1136	0	10	0	0.000646	GB18350	CG11877
GB11203-RA-432	0	8	0	0.0038	GB11203	CG11989
GB18670-RA-26	0	24	0	1.43e-09	GB18670	CG13587
GB19410-RA-360	0	8	0	0.0038	GB19410	CG1381
GB11838-RA-551	0	7	0	0.0091	GB11838	CG14314
GB11412-RA-995	0	7	0	0.0091	GB11412	CG1443
GB10715-RA-3680	0	11	0	0.00026	GB10715	CG14869
GB18015-RA-477	0	7	0	0.0091	GB18015	CG16890
GB17610-RA-2887	0	8	0	0.0038	GB17610	CG16932
GB11796-RA-1550	0	8	0	0.0038	GB11796	CG16941
GB17186-RA-167	0	7	0	0.0091	GB17186	CG17252
GB14901-RA-65	0	7	0	0.0091	GB14901	CG17996
GB12499-RA-543	0	13	0	4.14e-05	GB12499	CG1815
GB18794-RA-218	0	8	0	0.0038	GB18794	CG18600
GB12291-RA-858	0	9	0	0.00157	GB12291	CG1882
GB15308-RA-1092	0	7	0	0.0091	GB15308	CG2004
GB10014-RA-211	0	11	0	0.00026	GB10014	CG2211
GB17614-RA-21	0	7	0	0.0091	GB17614	CG2249
GB18337-RA-621	0	9	0	0.00157	GB18337	CG2774
GB15294-RA-1221	0	11	0	0.00026	GB15294	CG30340
GB15294-RA-776	0	8	0	0.0038	GB15294	CG30340
GB12847-RA-206	0	7	0	0.0091	GB12847	CG31120
GB10456-RA-2573	0	8	0	0.0038	GB10456	CG31729
GB19308-RA-672	0	7	0	0.0091	GB19308	CG31866
GB11217-RA-668	0	9	0	0.00157	GB11217	CG31974
GB19108-RA-1886	0	7	0	0.0091	GB19108	CG3208
GB19779-RA-83	0	9	0	0.00157	GB19779	CG32158
GB17089-RA-944	0	8	0	0.0038	GB17089	CG32528
GB11273-RA-1163	0	14	0	1.65e-05	GB11273	CG3344
GB19063-RA-885	0	8	0	0.0038	GB19063	CG33988
GB19161-RA-1962	0	7	0	0.0091	GB19161	CG3499
GB12198-RA-4604	0	8	0	0.0038	GB12198	CG3523
GB19047-RA-416	0	11	0	0.00026	GB19047	CG4098
GB15252-RA-18	0	7	0	0.0091	GB15252	CG5548
GB17038-RA-69	0	7	0	0.0091	GB17038	CG5703
GB18180-RA-1812	0	7	0	0.0091	GB18180	CG5733
GB10945-RA-2455	0	8	0	0.0038	GB10945	CG5820
GB12736-RA-431	0	7	0	0.0091	GB12736	CG5913
GB11355-RA-185	0	9	0	0.00157	GB11355	CG5946
GB17522-RA-3538	0	8	0	0.0038	GB17522	CG6057
GB15384-RA-617	0	13	0	4.14e-05	GB15384	CG6185
GB11377-RA-333	0	7	0	0.0091	GB11377	CG6401
GB19069-RA-504	0	8	0	0.0038	GB19069	CG6443
GB16068-RA-122	0	8	0	0.0038	GB16068	CG6574
GB15423-RA-614	0	8	0	0.0038	GB15423	CG6750
GB14098-RA-301	0	7	0	0.0091	GB14098	CG6937
GB17409-RA-361	0	10	0	0.000646	GB17409	CG6981
GB19162-RA-1454	0	7	0	0.0091	GB19162	CG7044
GB18416-RA-149	0	9	0	0.00157	GB18416	CG7137
GB18760-RA-236	0	10	0	0.000646	GB18760	CG7322
GB19624-RA-227	0	8	0	0.0038	GB19624	CG7326
GB19423-RA-1448	0	7	0	0.0091	GB19423	CG7364
GB15049-RA-1922	0	7	0	0.0091	GB15049	CG7470
GB19402-RA-281	0	7	0	0.0091	GB19402	CG7593
GB15619-RA-451	0	9	0	0.00157	GB15619	CG8036
GB18105-RA-961	0	7	0	0.0091	GB18105	CG8083
GB17840-RA-504	0	9	0	0.00157	GB17840	CG8397
GB13658-RA-245	0	7	0	0.0091	GB13658	CG8562
GB15962-RA-153	0	9	0	0.00157	GB15962	CG8632
GB10238-RA-194	0	10	0	0.000646	GB10238	CG8983
GB18758-RA-1489	0	10	0	0.000646	GB18758	CG9201
GB15518-RA-1367	0	14	0	1.65e-05	GB15518	CG9380
GB15946-RA-1277	0	8	0	0.0038	GB15946	CG9515
GB15946-RA-35	0	7	0	0.0091	GB15946	CG9515
GB12653-RA-813	0	7	0	0.0091	GB12653	CG9577
GB13903-RA-797	0	7	0	0.0091	GB13903	cinnabar
GB20027-RA-3225	0	8	0	0.0038	GB20027	CR33294
GB20027-RA-3226	0	10	0	0.000646	GB20027	CR33294
GB18531-RA-14	0	7	0	0.0091	GB18531	Cyclin-dependent kinase subunit 30A
GB16956-RA-132	0	7	0	0.0091	GB16956	Dihydroorotate dehydrogenase
GB15039-RA-53	0	8	0	0.0038	GB15039	Enolase
GB13284-RA-864	0	15	0	6.61e-06	GB13284	Fibrillarin
GB18357-RA-1741	0	9	0	0.00157	GB18357	Glutamine:fructose-6-phosphate aminotransferase 2
GB18738-RA-489	0	7	0	0.0091	GB18738	GS1-like
GB16248-RA-17	0	8	0	0.0038	GB16248	Guanine nucleotide exchange factor MSS4 homolog
GB15113-RA-390	0	14	0	1.65e-05	GB15113	hu li tai shao
GB16072-RA-2021	0	7	0	0.0091	GB16072	Iron regulatory protein 1B
GB10771-RA-423	0	8	0	0.0038	GB10771	Juvenile hormone epoxide hydrolase 2
GB12491-RA-1002	0	7	0	0.0091	GB12491	lethal (2) neighbor of tid
GB10658-RA-26	0	8	0	0.0038	GB10658	lethal (3) neo18
GB18812-RA-207	0	7	0	0.0091	GB18812	Mediator complex subunit 7
GB19567-RA-279	0	8	0	0.0038	GB19567	mitochondrial ribosomal protein L11
GB13631-RA-458	0	8	0	0.0038	GB13631	mitochondrial ribosomal protein S18B
GB15764-RA-378	0	7	0	0.0091	GB15764	modifier of rudimentary
GB19284-RA-835	0	10	0	0.000646	GB19284	multi sex combs
GB10463-RA-1050	0	7	0	0.0091	GB10463	Na[+]-dependent inorganic phosphate cotransporter
GB17236-RA-2858	0	9	0	0.00157	GB17236	O-6-alkylguanine-DNA alkyltransferase
GB11843-RA-1083	0	8	0	0.0038	GB11843	pathetic
GB19932-RA-417	0	17	0	1.02e-06	GB19932	pickpocket 23
GB15063-RA-447	0	7	0	0.0091	GB15063	Probable ribosome biogenesis protein NEP1
GB15063-RA-47	0	7	0	0.0091	GB15063	Probable ribosome biogenesis protein NEP1
GB16189-RA-989	0	11	0	0.00026	GB16189	Proteasome 54kD subunit
GB17060-RA-98	0	8	0	0.0038	GB17060	Protein LSM12 homolog A
GB15773-RA-2756	0	7	0	0.0091	GB15773	Protein RIC1 homolog
GB12521-RA-301	0	15	0	6.61e-06	GB12521	Protein unc-50 homolog
GB13004-RA-1209	0	8	0	0.0038	GB13004	Putative cysteine proteinase CG12163
GB19178-RA-1562	0	12	0	0.000104	GB19178	Ran GTPase activating protein
GB10669-RA-356	0	7	0	0.0091	GB10669	Ribosomal protein S16
GB13186-RA-650	0	9	0	0.00157	GB13186	salvador
GB19273-RA-1035	0	8	0	0.0038	GB19273	Signal peptide protease
GB14284-RA-736	0	7	0	0.0091	GB14284	Sorbitol dehydrogenase-2
GB10861-RA-716	0	7	0	0.0091	GB10861	string of pearls
GB12539-RA-1065	0	8	0	0.0038	GB12539	Transmembrane protein 104 homolog
GB10461-RA-566	0	9	0	0.00157	GB10461	Ubiquitin C-terminal hydrolase
GB12365-RA-67	0	8	0	0.0038	GB12365	UPF0466 protein CG17680, mitochondrial
GB18071-RA-946	0	10	0	0.000646	GB18071	vermilion
GB16882-RA-220	0	8	0	0.0038	GB16882	walrus
GB10217-RA-2435	0	7	0	0.0091	GB10217
GB10425-RA-360	0	8	0	0.0038	GB10425
GB10441-RA-595	0	7	0	0.0091	GB10441
GB10445-RA-2219	0	7	0	0.0091	GB10445	Rapgap1
GB10480-RA-124	0	7	0	0.0091	GB10480
GB10511-RA-610	0	7	0	0.0091	GB10511
GB10654-RA-8937	0	7	0	0.0091	GB10654
GB10793-RA-862	0	7	0	0.0091	GB10793
GB10820-RA-820	0	14	0	1.65e-05	GB10820
GB10856-RA-1785	0	26	0	2.17e-10	GB10856
GB10856-RA-1966	0	15	0	6.61e-06	GB10856
GB10905-RA-927	0	7	0	0.0091	GB10905
GB11178-RA-97	0	7	0	0.0091	GB11178
GB11407-RA-5380	0	9	0	0.00157	GB11407	β Spectrin
GB11744-RA-284	0	7	0	0.0091	GB11744	ALG-2 interacting protein X
GB12640-RA-711	0	8	0	0.0038	GB12640
GB12667-RA-495	0	8	0	0.0038	GB12667
GB12703-RA-126	0	7	0	0.0091	GB12703
GB13058-RA-1338	0	7	0	0.0091	GB13058
GB13058-RA-1629	0	8	0	0.0038	GB13058
GB13124-RA-4706	0	7	0	0.0091	GB13124
GB13133-RA-239	0	8	0	0.0038	GB13133
GB13182-RA-9995	0	10	0	0.000646	GB13182
GB13546-RA-239	1	228	0	3.49e-95	GB13546
GB13546-RA-385	0	10	0	0.000646	GB13546
GB13791-RA-270	0	23	0	3.68e-09	GB13791
GB13906-RA-2982	0	7	0	0.0091	GB13906
GB13923-RA-1465	0	7	0	0.0091	GB13923
GB13966-RA-578	0	7	0	0.0091	GB13966
GB13982-RA-1098	0	7	0	0.0091	GB13982
GB13999-RA-3067	0	15	0	6.61e-06	GB13999
GB14188-RA-435	0	9	0	0.00157	GB14188
GB14230-RA-1	0	8	0	0.0038	GB14230
GB14232-RA-2486	0	10	0	0.000646	GB14232
GB14361-RA-1457	0	12	0	0.000104	GB14361
GB14361-RA-1670	0	8	0	0.0038	GB14361
GB14361-RA-1910	0	7	0	0.0091	GB14361
GB14361-RA-2000	0	30	0	4.95e-12	GB14361
GB14444-RA-5	0	7	0	0.0091	GB14444
GB14456-RA-2686	0	9	0	0.00157	GB14456
GB14468-RA-734	0	13	0	4.14e-05	GB14468
GB14595-RA-512	0	7	0	0.0091	GB14595	Qm
GB14758-RA-1028	0	7	0	0.0091	GB14758
GB15030-RA-1488	0	18	0	4e-07	GB15030
GB15055-RA-4587	0	8	0	0.0038	GB15055
GB15104-RA-2252	0	8	0	0.0038	GB15104
GB15164-RA-153	0	7	0	0.0091	GB15164
GB15354-RA-1052	0	13	0	4.14e-05	GB15354
GB15522-RA-200	0	9	0	0.00157	GB15522
GB15552-RA-1231	0	8	0	0.0038	GB15552
GB15552-RA-991	0	8	0	0.0038	GB15552
GB15609-RA-5065	0	10	0	0.000646	GB15609
GB15872-RA-2310	0	9	0	0.00157	GB15872
GB16040-RA-533	0	10	0	0.000646	GB16040
GB16387-RA-1284	0	7	0	0.0091	GB16387
GB16450-RA-815	0	14	0	1.65e-05	GB16450
GB16523-RA-73	0	8	0	0.0038	GB16523
GB16552-RA-133	0	7	0	0.0091	GB16552
GB16640-RA-842	0	11	0	0.00026	GB16640
GB16806-RA-1916	0	8	0	0.0038	GB16806
GB16806-RA-2942	0	8	0	0.0038	GB16806
GB16816-RA-2525	0	9	0	0.00157	GB16816	Myosin 31DF
GB17220-RA-605	0	7	0	0.0091	GB17220
GB17310-RA-2699	0	7	0	0.0091	GB17310
GB17376-RA-154	0	11	0	0.00026	GB17376
GB17376-RA-701	0	11	0	0.00026	GB17376
GB17464-RA-1415	0	7	0	0.0091	GB17464	centrosomin's beautiful sister
GB17477-RA-2456	1	511	0	3.72e-214	GB17477	missing oocyte
GB17584-RA-226	0	8	0	0.0038	GB17584
GB17694-RA-119	0	10	0	0.000646	GB17694
GB17797-RA-1436	0	10	0	0.000646	GB17797
GB17955-RA-1766	0	13	0	4.14e-05	GB17955
GB18073-RA-434	0	10	0	0.000646	GB18073
GB18077-RA-3199	0	7	0	0.0091	GB18077
GB18148-RA-576	0	10	0	0.000646	GB18148	dpr12
GB18282-RA-4471	0	8	0	0.0038	GB18282
GB18355-RA-1293	0	9	0	0.00157	GB18355
GB18503-RA-227	0	7	0	0.0091	GB18503
GB18549-RA-392	0	9	0	0.00157	GB18549
GB18953-RA-240	0	7	0	0.0091	GB18953
GB18977-RA-2222	0	7	0	0.0091	GB18977
GB19268-RA-427	0	7	0	0.0091	GB19268
GB19424-RA-1107	0	7	0	0.0091	GB19424
GB19477-RA-1156	0	7	0	0.0091	GB19477
GB19540-RA-215	0	18	0	4e-07	GB19540
GB19750-RA-810	0	8	0	0.0038	GB19750
GB19829-RA-501	0	9	0	0.00157	GB19829
GB19935-RA-92	0	7	0	0.0091	GB19935
GB11397-RA-89	1	69	0.01	1.29e-28	GB11397	Ribosomal protein L29
GB17551-RA-672	1	104	0.01	5.27e-41	GB17551
GB13791-RA-269	1	28	0.02	5.56e-10	GB13791
GB15512-RA-68	1	31	0.02	7.49e-13	GB15512
GB15552-RA-1028	1	31	0.02	7.49e-13	GB15552
GB18865-RA-923	1	29	0.02	4.95e-12	GB18865
GB13596-RA-1451	1	21	0.03	3.09e-07	GB13596	ATP synthase-beta
GB18874-RA-280	1	18	0.03	1.57e-07	GB18874	CDGSH iron sulfur domain-containing protein 2 homolog
GB18592-RA-163	1	22	0.03	1.26e-07	GB18592	CG3625
GB17095-RA-434	1	19	0.03	1.84e-06	GB17095	CG9140
GB18313-RA-1559	1	22	0.03	1.26e-07	GB18313	Phenoloxidase subunit A3
GB19745-RA-1187	1	22	0.03	1.26e-07	GB19745	Transferrin 1
GB13966-RA-666	1	24	0.03	5.56e-10	GB13966
GB14361-RA-2875	3	61	0.03	1.98e-22	GB14361
GB15552-RA-1329	1	19	0.03	1.84e-06	GB15552
GB19768-RA-591	1	17	0.04	1.07e-05	GB19768	CG13243
GB19714-RA-1832	1	14	0.04	0.000143	GB19714	CG17269
GB15212-RA-282	1	14	0.04	0.000143	GB15212	CG34117
GB18162-RA-748	1	17	0.04	1.07e-05	GB18162	CG3415
GB14233-RA-577	1	16	0.04	1.02e-06	GB14233	CG6865
GB15674-RA-342	1	14	0.04	0.000143	GB15674	CG7556
GB18105-RA-286	2	28	0.04	4.95e-09	GB18105	CG8083
GB14240-RA-3203	1	16	0.04	1.02e-06	GB14240	CG8920
GB11279-RA-1685	1	15	0.04	5.99e-05	GB11279	Enhancer of mRNA-decapping protein 4 homolog
GB18737-RA-406	1	14	0.04	0.000143	GB18737	Photoreceptor dehydrogenase
GB13508-RA-572	1	14	0.04	0.000143	GB13508	Rieske iron-sulfur protein
GB19082-RA-360	1	15	0.04	5.99e-05	GB19082	stubarista
GB18859-RA-256	1	14	0.04	0.000143	GB18859	Transporter
GB10749-RA-1481	1	14	0.04	0.000143	GB10749	Uncharacterized protein CG3556
GB13999-RA-4870	2	31	0.04	3.53e-10	GB13999
GB14361-RA-1818	2	30	0.04	8.55e-10	GB14361
GB15552-RA-1048	6	92	0.04	1.83e-31	GB15552
GB16205-RA-2600	1	14	0.04	0.000143	GB16205
GB17067-RA-4232	1	17	0.04	1.07e-05	GB17067
GB17220-RA-2403	2	28	0.04	4.95e-09	GB17220
GB18203-RA-110	1	15	0.04	5.99e-05	GB18203
GB19550-RA-5067	1	14	0.04	0.000143	GB19550
GB17837-RA-1158	1	12	0.05	4.14e-05	GB17837	Angelman syndrome
GB17839-RA-406	2	23	0.05	2.08e-08	GB17839	CG10194
GB10043-RA-1583	2	26	0.05	2.83e-08	GB10043	CG11486
GB17754-RA-168	1	13	0.05	1.65e-05	GB17754	CG12128
GB14261-RA-427	54	601	0.05	2.08e-184	GB14261	CG12813
GB16483-RA-2762	1	12	0.05	4.14e-05	GB16483	CG12858
GB12844-RA-644	1	12	0.05	4.14e-05	GB12844	CG1422
GB18998-RA-854	1	12	0.05	4.14e-05	GB18998	CG16953
GB10732-RA-1262	1	12	0.05	4.14e-05	GB10732	CG2918
GB16563-RA-1469	1	12	0.05	4.14e-05	GB16563	CG3152
GB18592-RA-317	2	26	0.05	2.83e-08	GB18592	CG3625
GB15518-RA-185	4	47	0.05	1.51e-14	GB15518	CG9380
GB10193-RA-30	1	12	0.05	4.14e-05	GB10193	Coiled-coil domain-containing protein 130 homolog
GB11973-RA-438	1	13	0.05	1.65e-05	GB11973	Cytochrome P450 4g15
GB19247-RA-845	1	12	0.05	4.14e-05	GB19247	Elongation factor 2b
GB15558-RA-708	8	94	0.05	5.16e-29	GB15558	Enhancer of zeste
GB12628-RA-341	1	12	0.05	4.14e-05	GB12628	Glucosamine-6-phosphate isomerase
GB15006-RA-366	1	13	0.05	1.65e-05	GB15006	mitochondrial ribosomal protein L41
GB18737-RA-334	1	13	0.05	1.65e-05	GB18737	Photoreceptor dehydrogenase
GB10236-RA-1944	1	12	0.05	4.14e-05	GB10236	Protein HIRA homolog
GB13160-RA-1622	1	12	0.05	4.14e-05	GB13160	pugilist
GB19558-RA-108	2	24	0.05	8.44e-09	GB19558	Ribosomal protein L10Ab
GB14817-RA-2787	1	13	0.05	1.65e-05	GB14817	schizo
GB12395-RA-977	1	13	0.05	1.65e-05	GB12395	Signal transducing adaptor molecule
GB12173-RA-1014	1	13	0.05	1.65e-05	GB12173	Smt3 activating enzyme 2
GB12895-RA-809	1	13	0.05	1.65e-05	GB12895	Spermidine Synthase
GB10422-RA-1327	5	56	0.05	4.06e-17	GB10422	tamas
GB14865-RA-149	2	25	0.05	3.43e-09	GB14865	Tetraspanin 42Ee
GB13575-RA-786	1	12	0.05	4.14e-05	GB13575	Torsin-like protein
GB15257-RA-2534	1	12	0.05	4.14e-05	GB15257	wolfram syndrome 1
GB10105-RA-1519	1	13	0.05	1.65e-05	GB10105
GB11677-RA-71	1	13	0.05	1.65e-05	GB11677
GB11965-RA-953	1	13	0.05	1.65e-05	GB11965
GB12098-RA-621	1	12	0.05	4.14e-05	GB12098
GB13999-RA-3289	2	25	0.05	3.43e-09	GB13999
GB13999-RA-3721	1	12	0.05	4.14e-05	GB13999
GB13999-RA-4943	1	12	0.05	4.14e-05	GB13999
GB14361-RA-797	4	52	0.05	1.89e-16	GB14361
GB16577-RA-2305	2	24	0.05	8.44e-09	GB16577
GB17059-RA-495	1	12	0.05	4.14e-05	GB17059
GB17828-RA-1634	3	35	0.05	7.64e-11	GB17828
GB18963-RA-1351	1	12	0.05	4.14e-05	GB18963
GB15583-RA-2786	1	10	0.06	0.00389	GB15583	Adenylyl cyclase 76E
GB14791-RA-724	3	33	0.06	4.3e-10	GB14791	bellwether
GB15982-RA-113	2	21	0.06	2.12e-06	GB15982	CG10018
GB10614-RA-209	1	10	0.06	0.00389	GB10614	CG10849
GB16689-RA-411	1	10	0.06	0.00389	GB16689	CG11164
GB12891-RA-1125	1	10	0.06	0.00389	GB12891	CG11859
GB19796-RA-457	1	10	0.06	0.00389	GB19796	CG13392
GB10931-RA-768	1	10	0.06	0.00389	GB10931	CG17746
GB13041-RA-2358	1	10	0.06	0.00389	GB13041	CG1845
GB19210-RA-1622	3	32	0.06	5.99e-11	GB19210	CG2508
GB16225-RA-1227	1	11	0.06	0.00175	GB16225	CG3702
GB16225-RA-1817	1	10	0.06	0.00389	GB16225	CG3702
GB13215-RA-480	1	11	0.06	0.00175	GB13215	CG3999
GB11461-RA-1458	1	11	0.06	0.00175	GB11461	CG4347
GB17038-RA-68	1	11	0.06	0.00175	GB17038	CG5703
GB10406-RA-915	1	11	0.06	0.00175	GB10406	CG6020
GB10008-RA-1179	1	11	0.06	0.00175	GB10008	CG6321
GB11862-RA-107	4	39	0.06	1.52e-11	GB11862	CG6770
GB13658-RA-620	1	11	0.06	0.00175	GB13658	CG8562
GB16116-RA-51	1	11	0.06	0.00175	GB16116	CG9215
GB19384-RA-103	2	19	0.06	1.14e-05	GB19384	CG9319
GB16671-RA-887	1	10	0.06	0.00389	GB16671	CG9356
GB15116-RA-1020	2	19	0.06	1.14e-05	GB15116	CG9357
GB17512-RA-254	1	10	0.06	0.00389	GB17512	CG9617
GB13375-RA-80	1	11	0.06	0.00175	GB13375	CG9836
GB15676-RA-1224	1	10	0.06	0.00389	GB15676	CG9990
GB11973-RA-458	40	384	0.06	2.42e-112	GB11973	Cytochrome P450 4g15
GB12036-RA-4352	1	10	0.06	0.00389	GB12036	diaphanous
GB14762-RA-956	1	10	0.06	0.00389	GB14762	dim gamma-tubulin 6
GB11200-RA-746	1	10	0.06	0.00389	GB11200	Diphthamide methyltransferase
GB19475-RA-436	1	10	0.06	0.00389	GB19475	E(spl) region transcript mbeta
GB15039-RA-665	2	22	0.06	8.99e-07	GB15039	Enolase
GB18045-RA-245	1	10	0.06	0.00389	GB18045	Glutathione S transferase D1
GB16109-RA-25	3	30	0.06	5.61e-09	GB16109	GTP-binding protein Rheb homolog
GB19522-RA-1084	1	11	0.06	0.00175	GB19522	Histidyl-tRNA synthetase
GB10771-RA-642	5	53	0.06	5.49e-16	GB10771	Juvenile hormone epoxide hydrolase 2
GB14621-RA-128	1	10	0.06	0.00389	GB14621	lethal (2) essential for life
GB16879-RA-254	1	10	0.06	0.00389	GB16879	mitochondrial ribosomal protein S24
GB14412-RA-1261	1	11	0.06	0.00175	GB14412	MPN domain-containing protein CG4751
GB18261-RA-942	1	10	0.06	0.00389	GB18261	Nucleosome remodeling factor - 38kD
GB14806-RA-1570	1	10	0.06	0.00389	GB14806	Oxysterol-binding protein
GB19895-RA-694	1	10	0.06	0.00389	GB19895	pannier
GB19096-RA-221	1	11	0.06	0.00175	GB19096	Phosphatidylinositol synthase
GB18814-RA-1316	1	10	0.06	0.00389	GB18814	Shaker
GB14866-RA-181	3	29	0.06	8.55e-10	GB14866	UPF0427 protein CG8009
GB10120-RA-1384	1	11	0.06	0.00175	GB10120
GB10251-RA-1031	4	38	0.06	3.54e-11	GB10251
GB10467-RA-161	1	11	0.06	0.00175	GB10467
GB10537-RA-237	1	11	0.06	0.00175	GB10537
GB11271-RA-2013	2	19	0.06	1.14e-05	GB11271
GB11965-RA-2434	1	10	0.06	0.00389	GB11965
GB12716-RA-504	31	309	0.06	2.38e-91	GB12716
GB13253-RA-975	1	11	0.06	0.00175	GB13253
GB13381-RA-2819	1	10	0.06	0.00389	GB13381
GB13455-RA-2150	2	19	0.06	1.14e-05	GB13455
GB13722-RA-1357	1	11	0.06	0.00175	GB13722
GB13722-RA-404	1	11	0.06	0.00175	GB13722
GB13807-RA-225	2	19	0.06	1.14e-05	GB13807
GB13999-RA-1360	6	66	0.06	4.53e-20	GB13999
GB13999-RA-5047	1	10	0.06	0.00389	GB13999
GB14361-RA-2203	3	30	0.06	5.61e-09	GB14361
GB14444-RA-4	1	11	0.06	0.00175	GB14444
GB14775-RA-1397	1	10	0.06	0.00389	GB14775
GB15055-RA-3951	1	10	0.06	0.00389	GB15055
GB15055-RA-4307	2	22	0.06	8.99e-07	GB15055
GB15055-RA-4586	2	20	0.06	4.95e-06	GB15055
GB15104-RA-2754	2	19	0.06	1.14e-05	GB15104
GB15133-RA-3756	1	10	0.06	0.00389	GB15133
GB15175-RA-937	1	10	0.06	0.00389	GB15175
GB15552-RA-1247	5	51	0.06	3.1e-15	GB15552
GB15556-RA-335	1	11	0.06	0.00175	GB15556
GB16957-RA-3608	1	10	0.06	0.00389	GB16957
GB17379-RA-2085	1	11	0.06	0.00175	GB17379	CG4567
GB17432-RA-1949	1	10	0.06	0.00389	GB17432
GB17872-RA-1745	2	20	0.06	4.95e-06	GB17872
GB18788-RA-909	2	20	0.06	4.95e-06	GB18788
GB18988-RA-764	1	10	0.06	0.00389	GB18988	Not1
GB19262-RA-214	1	11	0.06	0.00175	GB19262
GB19338-RA-101	1	11	0.06	0.00175	GB19338	cryptocephal
GB19415-RA-297	2	19	0.06	1.14e-05	GB19415
GB19935-RA-512	4	43	0.06	4.95e-13	GB19935
GB10973-RA-90	2	18	0.07	1.84e-06	GB10973	Arginine kinase
GB12592-RA-3796	1	9	0.07	0.00876	GB12592	CAP-D2 condensin subunit
GB13924-RA-28	1	9	0.07	0.00876	GB13924	CG10130
GB20068-RA-531	1	9	0.07	0.00876	GB20068	CG10721
GB11537-RA-639	2	17	0.07	4.46e-06	GB11537	CG11134
GB14261-RA-407	238	1995	0.07	0	GB14261	CG12813
GB11409-RA-594	1	9	0.07	0.00876	GB11409	CG1444
GB16903-RA-660	13	119	0.07	2.38e-34	GB16903	CG1548
GB14603-RA-157	1	9	0.07	0.00876	GB14603	CG16996
GB16045-RA-801	1	9	0.07	0.00876	GB16045	CG17184
GB13970-RA-261	1	9	0.07	0.00876	GB13970	CG2059
GB11072-RA-429	3	25	0.07	2.83e-08	GB11072	CG30053
GB14024-RA-9	1	9	0.07	0.00876	GB14024	CG30116
GB13621-RA-358	1	9	0.07	0.00876	GB13621	CG32250
GB11273-RA-1162	2	17	0.07	4.46e-06	GB11273	CG3344
GB10088-RA-296	1	9	0.07	0.00876	GB10088	CG4139
GB11461-RA-1457	3	27	0.07	4.95e-09	GB11461	CG4347
GB18512-RA-45	3	26	0.07	1.64e-07	GB18512	CG4995
GB12176-RA-395	1	9	0.07	0.00876	GB12176	CG5326
GB11240-RA-1899	1	9	0.07	0.00876	GB11240	CG5508
GB20144-RA-716	1	9	0.07	0.00876	GB20144	CG6972
GB16440-RA-1493	3	26	0.07	1.64e-07	GB16440	CG7861
GB10475-RA-137	1	9	0.07	0.00876	GB10475	CG8395
GB11973-RA-956	2	17	0.07	4.46e-06	GB11973	Cytochrome P450 4g15
GB11973-RA-97	1	9	0.07	0.00876	GB11973	Cytochrome P450 4g15
GB19683-RA-704	1	9	0.07	0.00876	GB19683	epithelial membrane protein
GB19692-RA-725	1	9	0.07	0.00876	GB19692	fringe connection
GB15777-RA-483	1	9	0.07	0.00876	GB15777	Histone-lysine N-methyltransferase pr-set7
GB10037-RA-2033	1	9	0.07	0.00876	GB10037	Kinesin-like protein at 67A
GB11202-RA-3086	1	9	0.07	0.00876	GB11202	Laminin A
GB17967-RA-1154	1	9	0.07	0.00876	GB17967	lethal (3) s1921
GB18639-RA-197	1	9	0.07	0.00876	GB18639	Mediator complex subunit 10
GB16288-RA-96	1	9	0.07	0.00876	GB16288	Mediator complex subunit 9
GB13004-RA-2444	1	9	0.07	0.00876	GB13004	Putative cysteine proteinase CG12163
GB10675-RA-369	1	9	0.07	0.00876	GB10675	snoRNA:U21; ADP ribosylation factor 79F
GB14832-RA-689	1	9	0.07	0.00876	GB14832	Succinate dehydrogenase B
GB15000-RA-1340	1	9	0.07	0.00876	GB15000	sugarless
GB17712-RA-970	3	26	0.07	1.64e-07	GB17712	tetracycline resistance
GB10825-RA-227	1	9	0.07	0.00876	GB10825
GB10854-RA-1865	3	27	0.07	4.95e-09	GB10854
GB11965-RA-13	1	9	0.07	0.00876	GB11965
GB12427-RA-2150	1	9	0.07	0.00876	GB12427
GB13546-RA-330	1	9	0.07	0.00876	GB13546
GB13999-RA-1426	17	140	0.07	4.18e-39	GB13999
GB14361-RA-1142	3	27	0.07	4.95e-09	GB14361
GB15453-RA-174	1	9	0.07	0.00876	GB15453
GB15552-RA-970	1	9	0.07	0.00876	GB15552
GB15662-RA-281	1	9	0.07	0.00876	GB15662
GB15825-RA-1616	1	9	0.07	0.00876	GB15825
GB16515-RA-2447	1	9	0.07	0.00876	GB16515
GB16870-RA-431	1	9	0.07	0.00876	GB16870
GB17875-RA-99	3	25	0.07	2.83e-08	GB17875
GB18268-RA-189	1	9	0.07	0.00876	GB18268
GB19534-RA-398	1	9	0.07	0.00876	GB19534
GB19832-RA-1442	1	9	0.07	0.00876	GB19832
GB19215-RA-1044	1	8	0.08	0.00157	GB19215	Aminolevulinate synthase
GB13175-RA-252	1	8	0.08	0.00157	GB13175	Aminopeptidase P
GB10992-RA-650	1	8	0.08	0.00157	GB10992	ATP citrate lyase
GB12567-RA-1844	3	23	0.08	1.61e-07	GB12567	bubblegum
GB10113-RA-1931	2	15	0.08	2.53e-05	GB10113	Capon-like protein
GB17909-RA-476	1	8	0.08	0.00157	GB17909	CG10324
GB10154-RA-809	1	8	0.08	0.00157	GB10154	CG10646
GB17031-RA-1565	1	8	0.08	0.00157	GB17031	CG12892
GB15053-RA-479	3	23	0.08	1.61e-07	GB15053	CG1341
GB15341-RA-1127	1	8	0.08	0.00157	GB15341	CG1434
GB15454-RA-2430	3	23	0.08	1.61e-07	GB15454	CG14995
GB16795-RA-669	1	8	0.08	0.00157	GB16795	CG15564
GB17306-RA-851	1	8	0.08	0.00157	GB17306	CG15814
GB15176-RA-1235	1	8	0.08	0.00157	GB15176	CG17029
GB18102-RA-515	1	8	0.08	0.00157	GB18102	CG17219
GB19243-RA-268	1	8	0.08	0.00157	GB19243	CG17510
GB20000-RA-533	1	8	0.08	0.00157	GB20000	CG1827
GB15887-RA-818	1	8	0.08	0.00157	GB15887	CG18635
GB18583-RA-2531	1	8	0.08	0.00157	GB18583	CG30394
GB14903-RA-104	1	8	0.08	0.00157	GB14903	CG31256
GB19345-RA-698	1	8	0.08	0.00157	GB19345	CG31523
GB20138-RA-288	1	8	0.08	0.00157	GB20138	CG33145
GB11273-RA-1183	250	1944	0.08	0	GB11273	CG3344
GB13110-RA-144	1	8	0.08	0.00157	GB13110	CG3683
GB16225-RA-1881	1	8	0.08	0.00157	GB16225	CG3702
GB16825-RA-45	1	8	0.08	0.00157	GB16825	CG4593
GB11157-RA-98	1	8	0.08	0.00157	GB11157	CG5127
GB13334-RA-830	1	8	0.08	0.00157	GB13334	CG5961
GB13055-RA-1226	1	8	0.08	0.00157	GB13055	CG7509
GB18105-RA-596	1	8	0.08	0.00157	GB18105	CG8083
GB14698-RA-773	1	8	0.08	0.00157	GB14698	CG9331
GB12653-RA-728	2	16	0.08	0.000134	GB12653	CG9577
GB12679-RA-873	1	8	0.08	0.00157	GB12679	CG9812
GB14028-RA-877	1	8	0.08	0.00157	GB14028	Cyclin D
GB19444-RA-971	1	8	0.08	0.00157	GB19444	Cytochrome P450 reductase
GB12274-RA-308	1	8	0.08	0.00157	GB12274	Dihydrofolate reductase
GB10691-RA-929	1	8	0.08	0.00157	GB10691	egalitarian
GB19683-RA-967	1	8	0.08	0.00157	GB19683	epithelial membrane protein
GB17380-RA-758	3	23	0.08	1.61e-07	GB17380	failed axon connections
GB14356-RA-108	3	22	0.08	3.81e-07	GB14356	GDI interacting protein 3
GB19480-RA-3846	1	8	0.08	0.00157	GB19480	lethal (1) G0196
GB15486-RA-131	6	46	0.08	1.18e-12	GB15486	Methionine-R-sulfoxide reductase B1
GB13985-RA-72	2	15	0.08	2.53e-05	GB13985	mitochondrial ribosomal protein L39
GB10343-RA-284	1	8	0.08	0.00157	GB10343	mitochondrial ribosomal protein S17
GB13875-RA-539	1	8	0.08	0.00157	GB13875	mitochondrial ribosomal protein S26
GB18864-RA-2960	2	15	0.08	2.53e-05	GB18864	Multidrug-Resistance like Protein 1
GB10498-RA-282	1	8	0.08	0.00157	GB10498	Peroxiredoxin 2540
GB18737-RA-371	7	55	0.08	3.23e-15	GB18737	Photoreceptor dehydrogenase
GB11055-RA-704	1	8	0.08	0.00157	GB11055	polyA-binding protein
GB15409-RA-626	1	8	0.08	0.00157	GB15409	Probable cytochrome P450 6g2
GB10970-RA-3184	2	16	0.08	0.000134	GB10970	Probable DNA mismatch repair protein Msh6
GB14191-RA-426	1	8	0.08	0.00157	GB14191	Proteasome 26kD subunit
GB17972-RA-1967	1	8	0.08	0.00157	GB17972	Protein C kinase 53E
GB13160-RA-1526	1	8	0.08	0.00157	GB13160	pugilist
GB16896-RA-223	1	8	0.08	0.00157	GB16896	Ribose-phosphate pyrophosphokinase
GB14284-RA-920	2	15	0.08	2.53e-05	GB14284	Sorbitol dehydrogenase-2
GB18251-RA-161	2	16	0.08	0.000134	GB18251	Translocase of outer membrane 40
GB13137-RA-23	2	16	0.08	0.000134	GB13137	Uroporphyrinogen decarboxylase
GB15377-RA-792	2	16	0.08	0.000134	GB15377	WD repeat-containing protein 55 homolog
GB10493-RA-3005	1	8	0.08	0.00157	GB10493
GB10856-RA-1492	3	23	0.08	1.61e-07	GB10856
GB10905-RA-1444	3	22	0.08	3.81e-07	GB10905
GB11490-RA-210	1	8	0.08	0.00157	GB11490
GB11492-RA-37	1	8	0.08	0.00157	GB11492
GB11814-RA-860	1	8	0.08	0.00157	GB11814
GB11965-RA-253	2	15	0.08	2.53e-05	GB11965
GB12245-RA-401	7	51	0.08	9.05e-14	GB12245
GB12583-RA-1811	2	15	0.08	2.53e-05	GB12583	sugarbabe
GB12716-RA-232	1	8	0.08	0.00157	GB12716
GB12867-RA-3173	1	8	0.08	0.00157	GB12867
GB13156-RA-326	1	8	0.08	0.00157	GB13156
GB13158-RA-6805	2	16	0.08	0.000134	GB13158
GB13999-RA-2261	5	39	0.08	6.44e-12	GB13999
GB15127-RA-717	3	23	0.08	1.61e-07	GB15127
GB15484-RA-279	2	16	0.08	0.000134	GB15484
GB15502-RA-117	2	16	0.08	0.000134	GB15502
GB16948-RA-1817	1	8	0.08	0.00157	GB16948
GB17127-RA-524	1	8	0.08	0.00157	GB17127
GB17282-RA-439	2	15	0.08	2.53e-05	GB17282	Calreticulin
GB17296-RA-722	1	8	0.08	0.00157	GB17296
GB17376-RA-685	2	16	0.08	0.000134	GB17376
GB17830-RA-435	1	8	0.08	0.00157	GB17830
GB18264-RA-65	1	8	0.08	0.00157	GB18264
GB18472-RA-29	2	15	0.08	2.53e-05	GB18472
GB19155-RA-1397	1	8	0.08	0.00157	GB19155
GB19518-RA-422	2	16	0.08	0.000134	GB19518
GB19820-RA-1208	1	8	0.08	0.00157	GB19820
GB19857-RA-900	1	8	0.08	0.00157	GB19857
GB18312-RA-1295	3	21	0.09	1.01e-05	GB18312	Amylase proximal
GB16313-RA-2231	7	47	0.09	2.39e-12	GB16313	Autophagy-specific gene 1
GB18987-RA-1070	2	13	0.09	0.00146	GB18987	cabeza
GB14637-RA-1103	2	13	0.09	0.00146	GB14637	cAMP-dependent protein kinase R2
GB12504-RA-147	1	7	0.09	0.0038	GB12504	Casein kinase II beta subunit
GB15784-RA-169	1	7	0.09	0.0038	GB15784	CG10311
GB17336-RA-1759	2	13	0.09	0.00146	GB17336	CG10617
GB11203-RA-710	1	7	0.09	0.0038	GB11203	CG11989
GB12406-RA-101	2	14	0.09	0.000665	GB12406	CG12123
GB16238-RA-3082	2	14	0.09	0.000665	GB16238	CG12149
GB14261-RA-406	30	205	0.09	1.37e-53	GB14261	CG12813
GB18442-RA-258	1	7	0.09	0.0038	GB18442	CG13142
GB16097-RA-811	1	7	0.09	0.0038	GB16097	CG14489
GB12155-RA-2233	1	7	0.09	0.0038	GB12155	CG14514
GB18144-RA-752	2	13	0.09	0.00146	GB18144	CG14641
GB15818-RA-1016	1	7	0.09	0.0038	GB15818	CG1518
GB12908-RA-1396	11	78	0.09	9.1e-21	GB12908	CG15385
GB13620-RA-1053	1	7	0.09	0.0038	GB13620	CG15533
GB19666-RA-803	1	7	0.09	0.0038	GB19666	CG1674
GB12247-RA-1107	1	7	0.09	0.0038	GB12247	CG16848
GB14603-RA-448	7	46	0.09	5.39e-12	GB14603	CG16996
GB17057-RA-420	2	13	0.09	0.00146	GB17057	CG18547
GB14923-RA-780	1	7	0.09	0.0038	GB14923	CG2128
GB12784-RA-1246	1	7	0.09	0.0038	GB12784	CG3044
GB15787-RA-596	1	7	0.09	0.0038	GB15787	CG31248
GB12172-RA-110	1	7	0.09	0.0038	GB12172	CG31251
GB16603-RA-459	1	7	0.09	0.0038	GB16603	CG31548
GB19343-RA-312	1	7	0.09	0.0038	GB19343	CG32513
GB15621-RA-2042	5	34	0.09	4.48e-10	GB15621	CG33251
GB11273-RA-1022	2	14	0.09	0.000665	GB11273	CG3344
GB18162-RA-1163	1	7	0.09	0.0038	GB18162	CG3415
GB20013-RA-188	1	7	0.09	0.0038	GB20013	CG3455
GB13675-RA-1225	1	7	0.09	0.0038	GB13675	CG3645
GB13675-RA-971	1	7	0.09	0.0038	GB13675	CG3645
GB11995-RA-350	1	7	0.09	0.0038	GB11995	CG3815
GB16978-RA-111	4	28	0.09	1.48e-07	GB16978	CG3835
GB17650-RA-3683	2	13	0.09	0.00146	GB17650	CG4266
GB18721-RA-1085	3	20	0.09	2.24e-05	GB18721	CG4329
GB13098-RA-714	1	7	0.09	0.0038	GB13098	CG4334
GB14727-RA-3835	1	7	0.09	0.0038	GB14727	CG4579
GB13045-RA-594	1	7	0.09	0.0038	GB13045	CG4685
GB19846-RA-703	2	13	0.09	0.00146	GB19846	CG5246
GB19846-RA-704	3	20	0.09	2.24e-05	GB19846	CG5246
GB10784-RA-238	1	7	0.09	0.0038	GB10784	CG5473
GB18020-RA-401	1	7	0.09	0.0038	GB18020	CG5482
GB11047-RA-1443	1	7	0.09	0.0038	GB11047	CG6015
GB12269-RA-1331	1	7	0.09	0.0038	GB12269	CG6236
GB16586-RA-297	1	7	0.09	0.0038	GB16586	CG6522
GB14673-RA-1015	1	7	0.09	0.0038	GB14673	CG6638
GB15618-RA-1034	1	7	0.09	0.0038	GB15618	CG7143
GB13152-RA-1007	2	13	0.09	0.00146	GB13152	CG7442
GB17741-RA-245	1	7	0.09	0.0038	GB17741	CG7849
GB11818-RA-3779	1	7	0.09	0.0038	GB11818	CG7897
GB14315-RA-1602	1	7	0.09	0.0038	GB14315	CG8001
GB14602-RA-4118	1	7	0.09	0.0038	GB14602	CG8250
GB13184-RA-1475	1	7	0.09	0.0038	GB13184	CG8646
GB16100-RA-11	1	7	0.09	0.0038	GB16100	CG8998
GB11671-RA-2147	2	14	0.09	0.000665	GB11671	CG9323
GB17537-RA-2113	1	7	0.09	0.0038	GB17537	CG9330
GB12087-RA-931	3	20	0.09	2.24e-05	GB12087	CG9752
GB10102-RA-65	1	7	0.09	0.0038	GB10102	CG9894
GB12261-RA-805	1	7	0.09	0.0038	GB12261	Cyclin H
GB11973-RA-935	1	7	0.09	0.0038	GB11973	Cytochrome P450 4g15
GB12839-RA-545	1	7	0.09	0.0038	GB12839	double parked
GB19630-RA-285	1	7	0.09	0.0038	GB19630	Enhancer of decapping 3
GB15039-RA-806	1	7	0.09	0.0038	GB15039	Enolase
GB16152-RA-311	2	13	0.09	0.00146	GB16152	fusilli
GB16647-RA-1100	1	7	0.09	0.0038	GB16647	fuzzy
GB10139-RA-867	1	7	0.09	0.0038	GB10139	Glutamine synthetase 2
GB13023-RA-1319	1	7	0.09	0.0038	GB13023	Glycerol kinase
GB18969-RA-1070	1	7	0.09	0.0038	GB18969	Heat shock protein 60
GB14852-RA-578	1	7	0.09	0.0038	GB14852	Heat shock protein cognate 4
GB11057-RA-1181	3	21	0.09	1.01e-05	GB11057	Inhibitor of apoptosis 2
GB11927-RA-6284	1	7	0.09	0.0038	GB11927	Inositol 1,4,5,-tris-phosphate receptor
GB11820-RA-440	1	7	0.09	0.0038	GB11820	Inositol polyphosphate 1-phosphatase
GB16072-RA-383	2	13	0.09	0.00146	GB16072	Iron regulatory protein 1B
GB19861-RA-483	1	7	0.09	0.0038	GB19861	katanin 60
GB19431-RA-345	1	7	0.09	0.0038	GB19431	lethal (2) k14505
GB17967-RA-1109	2	13	0.09	0.00146	GB17967	lethal (3) s1921
GB17967-RA-1206	1	7	0.09	0.0038	GB17967	lethal (3) s1921
GB16155-RA-1028	2	14	0.09	0.000665	GB16155	light
GB18250-RA-1452	1	7	0.09	0.0038	GB18250	maroon-like
GB13870-RA-417	1	7	0.09	0.0038	GB13870	mitochondrial ribosomal protein L48
GB17715-RA-93	4	28	0.09	1.48e-07	GB17715	mitochondrial ribosomal protein S18C
GB16879-RA-90	3	21	0.09	1.01e-05	GB16879	mitochondrial ribosomal protein S24
GB13399-RA-284	1	7	0.09	0.0038	GB13399	Myosin light chain 2
GB15603-RA-720	1	7	0.09	0.0038	GB15603	Nicotinate phosphoribosyltransferase
GB13977-RA-1341	6	42	0.09	2.84e-12	GB13977	non-claret disjunctional
GB14197-RA-695	1	7	0.09	0.0038	GB14197	O-fucosyltransferase 2
GB18854-RA-2568	1	7	0.09	0.0038	GB18854	Oxysterol-binding protein
GB18395-RA-2564	1	7	0.09	0.0038	GB18395	peptide O-xylosyltransferase
GB14220-RA-4	1	7	0.09	0.0038	GB14220	Peptide-N(4)-(N-acetyl-beta-glucosaminyl)asparagine amidase
GB13332-RA-139	1	7	0.09	0.0038	GB13332	Phosphotriesterase-related protein
GB18737-RA-37	3	20	0.09	2.24e-05	GB18737	Photoreceptor dehydrogenase
GB10721-RA-67	1	7	0.09	0.0038	GB10721	Probable complex I intermediate-associated protein 30, mitochondrial
GB15409-RA-1472	2	14	0.09	0.000665	GB15409	Probable cytochrome P450 6g2
GB14370-RA-920	2	13	0.09	0.00146	GB14370	Protein RFT1 homolog
GB13160-RA-1506	1	7	0.09	0.0038	GB13160	pugilist
GB15194-RA-320	1	7	0.09	0.0038	GB15194	Putative sulfiredoxin
GB12675-RA-298	1	7	0.09	0.0038	GB12675	Rab-related protein 3
GB17041-RA-716	2	13	0.09	0.00146	GB17041	Rhythmically expressed gene 2
GB12226-RA-70	2	13	0.09	0.00146	GB12226	Ribonuclease X25
GB17564-RA-305	1	7	0.09	0.0038	GB17564	Ribosomal protein L17
GB11299-RA-261	1	7	0.09	0.0038	GB11299	Ribosomal protein L19
GB15261-RA-980	3	21	0.09	1.01e-05	GB15261	Ribosomal protein L3
GB12771-RA-91	1	7	0.09	0.0038	GB12771	Ribosomal protein S29
GB15515-RA-197	1	7	0.09	0.0038	GB15515	RNaseP protein p30
GB12237-RA-1203	1	7	0.09	0.0038	GB12237	RRP12-like protein
GB14972-RA-1235	1	7	0.09	0.0038	GB14972	Thioredoxin reductase-1
GB12147-RA-2028	1	7	0.09	0.0038	GB12147	Topoisomerase 3alpha
GB19745-RA-260	2	13	0.09	0.00146	GB19745	Transferrin 1
GB11130-RA-831	1	7	0.09	0.0038	GB11130	transformer 2
GB12590-RA-630	2	13	0.09	0.00146	GB12590	translin
GB15132-RA-638	1	7	0.09	0.0038	GB15132	Two A-associated protein of 42kDa
GB18574-RA-132	1	7	0.09	0.0038	GB18574	Ubiquinone biosynthesis methyltransferase COQ5, mitochondrial
GB17290-RA-555	1	7	0.09	0.0038	GB17290	Ubiquinone biosynthesis protein COQ9, mitochondrial
GB17480-RA-1006	1	7	0.09	0.0038	GB17480	Vacuolar H[+]-ATPase SFD subunit
GB19799-RA-1109	2	14	0.09	0.000665	GB19799	Vanin-like protein 1
GB10478-RA-1540	1	7	0.09	0.0038	GB10478
GB11059-RA-9332	2	13	0.09	0.00146	GB11059	Retinoid- and fatty acid-binding glycoprotein
GB11089-RA-1633	1	7	0.09	0.0038	GB11089
GB11231-RA-750	2	13	0.09	0.00146	GB11231
GB11414-RA-321	1	7	0.09	0.0038	GB11414	CG34455
GB11513-RA-380	1	7	0.09	0.0038	GB11513
GB11531-RA-203	1	7	0.09	0.0038	GB11531	CG8889
GB11875-RA-289	2	14	0.09	0.000665	GB11875
GB11964-RA-668	1	7	0.09	0.0038	GB11964
GB12098-RA-279	1	7	0.09	0.0038	GB12098
GB12651-RA-107	1	7	0.09	0.0038	GB12651
GB13058-RA-1609	9	64	0.09	4.32e-17	GB13058
GB13107-RA-1357	1	7	0.09	0.0038	GB13107
GB13669-RA-863	1	7	0.09	0.0038	GB13669
GB13966-RA-577	3	20	0.09	2.24e-05	GB13966
GB13999-RA-4891	2	14	0.09	0.000665	GB13999
GB14237-RA-1311	1	7	0.09	0.0038	GB14237
GB14298-RA-2426	1	7	0.09	0.0038	GB14298
GB14361-RA-1798	1	7	0.09	0.0038	GB14361
GB14361-RA-2410	57	401	0.09	6.56e-106	GB14361
GB14619-RA-14	1	7	0.09	0.0038	GB14619
GB14619-RA-74	1	7	0.09	0.0038	GB14619
GB14657-RA-799	1	7	0.09	0.0038	GB14657
GB14878-RA-1115	1	7	0.09	0.0038	GB14878
GB15001-RA-746	3	21	0.09	1.01e-05	GB15001
GB15055-RA-4607	305	1963	0.09	0	GB15055
GB15196-RA-1020	1	7	0.09	0.0038	GB15196
GB15293-RA-521	1	7	0.09	0.0038	GB15293
GB15478-RA-3670	1	7	0.09	0.0038	GB15478
GB15724-RA-691	1	7	0.09	0.0038	GB15724
GB16028-RA-2087	1	7	0.09	0.0038	GB16028
GB16158-RA-131	1	7	0.09	0.0038	GB16158
GB17291-RA-515	1	7	0.09	0.0038	GB17291
GB17432-RA-3006	7	47	0.09	2.39e-12	GB17432
GB17593-RA-2497	1	7	0.09	0.0038	GB17593
GB17955-RA-3494	1	7	0.09	0.0038	GB17955
GB18120-RA-1094	1	7	0.09	0.0038	GB18120
GB18422-RA-1713	1	7	0.09	0.0038	GB18422
GB18546-RA-295	10	71	0.09	5.47e-20	GB18546
GB18912-RA-914	2	13	0.09	0.00146	GB18912	26-29kD-proteinase
GB18935-RA-6256	1	7	0.09	0.0038	GB18935
GB19378-RA-2017	3	20	0.09	2.24e-05	GB19378
GB19454-RA-604	9	63	0.09	9.9e-17	GB19454
GB19548-RA-3676	2	13	0.09	0.00146	GB19548
GB19678-RA-191	2	13	0.09	0.00146	GB19678
GB19820-RA-1207	1	7	0.09	0.0038	GB19820
GB19975-RA-269	2	12	0.1	0.000333	GB19975	ADP ribosylation factor 102F
GB19671-RA-117	3	19	0.1	4.91e-05	GB19671	ATAC component 1
GB17177-RA-1717	2	12	0.1	0.000333	GB17177	centaurin gamma 1A
GB11537-RA-127	8	48	0.1	4.5e-12	GB11537	CG11134
GB13837-RA-1766	4	24	0.1	3.79e-07	GB13837	CG12252
GB11412-RA-1385	3	19	0.1	4.91e-05	GB11412	CG1443
GB16903-RA-435	64	410	0.1	2.02e-104	GB16903	CG1548
GB11026-RA-1280	3	18	0.1	1.14e-05	GB11026	CG16896
GB12083-RA-3545	4	25	0.1	1.66e-06	GB12083	CG1718
GB17414-RA-639	2	12	0.1	0.000333	GB17414	CG2658
GB13688-RA-646	8	49	0.1	2.02e-12	GB13688	CG30035
GB20113-RA-794	2	12	0.1	0.000333	GB20113	CG31790
GB15212-RA-281	11	67	0.1	7.42e-18	GB15212	CG34117
GB11240-RA-2354	2	12	0.1	0.000333	GB11240	CG5508
GB16049-RA-137	3	18	0.1	1.14e-05	GB16049	CG5885
GB14861-RA-2354	3	19	0.1	4.91e-05	GB14861	CG6938
GB17261-RA-730	2	12	0.1	0.000333	GB17261	CG7099
GB15103-RA-551	2	12	0.1	0.000333	GB15103	CG8211
GB14602-RA-693	4	25	0.1	1.66e-06	GB14602	CG8250
GB11335-RA-1369	4	25	0.1	1.66e-06	GB11335	CG9413
GB18042-RA-963	2	12	0.1	0.000333	GB18042	Oligosaccharyltransferase 48kD subunit
GB18737-RA-427	799	4773	0.1	0	GB18737	Photoreceptor dehydrogenase
GB17786-RA-810	4	24	0.1	3.79e-07	GB17786	Probable serine hydrolase
GB13004-RA-506	2	12	0.1	0.000333	GB13004	Putative cysteine proteinase CG12163
GB12289-RA-158	2	12	0.1	0.000333	GB12289	refractory to sigma P
GB16111-RA-326	2	12	0.1	0.000333	GB16111	Ribosomal protein L13A
GB19369-RA-613	3	18	0.1	1.14e-05	GB19369	rudimentary-like
GB18026-RA-1402	2	12	0.1	0.000333	GB18026	Serine/threonine-protein kinase Smg1
GB17361-RA-6029	2	12	0.1	0.000333	GB17361	skuld
GB13743-RA-1698	3	18	0.1	1.14e-05	GB13743	Translocase of outer membrane 70
GB15265-RA-627	2	12	0.1	0.000333	GB15265	wishful thinking
GB10184-RA-344	2	12	0.1	0.000333	GB10184
GB10320-RA-2424	3	19	0.1	4.91e-05	GB10320
GB10467-RA-671	2	12	0.1	0.000333	GB10467
GB11865-RA-3281	2	12	0.1	0.000333	GB11865
GB11965-RA-3581	2	12	0.1	0.000333	GB11965
GB11969-RA-62	3	19	0.1	4.91e-05	GB11969	desat1
GB13946-RA-1169	2	12	0.1	0.000333	GB13946
GB13999-RA-4987	4	24	0.1	3.79e-07	GB13999
GB14232-RA-893	2	12	0.1	0.000333	GB14232
GB14361-RA-1691	3	18	0.1	1.14e-05	GB14361
GB14361-RA-86	6	37	0.1	1.81e-09	GB14361
GB15327-RA-364	12	76	0.1	2.07e-20	GB15327
GB15522-RA-458	9	55	0.1	6.73e-14	GB15522
GB15552-RA-1328	28	172	0.1	4.01e-43	GB15552
GB17495-RA-1331	53	310	0.1	5.17e-76	GB17495
GB18109-RA-790	7	43	0.1	6.15e-12	GB18109	CG6084
GB18912-RA-576	5	32	0.1	2.45e-08	GB18912	26-29kD-proteinase
GB19363-RA-1348	4	25	0.1	1.66e-06	GB19363
GB19704-RA-603	3	19	0.1	4.91e-05	GB19704
GB15465-RA-922	2	11	0.11	0.00658	GB15465	by S6
GB13744-RA-1896	2	11	0.11	0.00658	GB13744	CG10889
GB16475-RA-1165	3	16	0.11	5.89e-05	GB16475	CG11241
GB17006-RA-51	2	11	0.11	0.00658	GB17006	CG13807
GB11040-RA-2420	3	16	0.11	5.89e-05	GB11040	CG14476
GB16449-RA-746	2	11	0.11	0.00658	GB16449	CG2929
GB18004-RA-711	2	11	0.11	0.00658	GB18004	CG31075
GB12909-RA-1008	3	17	0.11	2.6e-05	GB12909	CG3194
GB16779-RA-1383	2	11	0.11	0.00658	GB16779	CG32112
GB17988-RA-471	3	16	0.11	5.89e-05	GB17988	CG32544
GB16629-RA-2117	7	39	0.11	1.45e-09	GB16629	CG33122
GB16864-RA-477	2	11	0.11	0.00658	GB16864	CG4389
GB14671-RA-1568	5	29	0.11	2.86e-08	GB14671	CG4636
GB16474-RA-635	2	11	0.11	0.00658	GB16474	CG4908
GB19723-RA-761	2	11	0.11	0.00658	GB19723	CG5180
GB12176-RA-565	2	11	0.11	0.00658	GB12176	CG5326
GB11973-RA-278	4	23	0.11	8.69e-07	GB11973	Cytochrome P450 4g15
GB17863-RA-786	2	11	0.11	0.00658	GB17863	Dehydrogenase/reductase SDR family protein 7-like
GB10413-RA-1472	3	17	0.11	2.6e-05	GB10413	Dodeca-satellite-binding protein 1
GB15016-RA-800	3	16	0.11	5.89e-05	GB15016	Heat shock protein cognate 3
GB12948-RA-228	3	16	0.11	5.89e-05	GB12948	Histone H3.3B; Histone H3.3A
GB18618-RA-2135	3	16	0.11	5.89e-05	GB18618	huntingtin
GB19015-RA-1202	2	11	0.11	0.00658	GB19015	JmjC domain-containing histone demethylation protein 1
GB18390-RA-2138	2	11	0.11	0.00658	GB18390	Mystery 45A
GB11092-RA-157	2	11	0.11	0.00658	GB11092	Odorant-binding protein 56g
GB11569-RA-873	6	34	0.11	2.16e-09	GB11569	Protein midA homolog, mitochondrial
GB19032-RA-1085	6	34	0.11	2.16e-09	GB19032	Putative methyltransferase METT10D homolog
GB12226-RA-69	6	32	0.11	9.41e-08	GB12226	Ribonuclease X25
GB19273-RA-694	4	23	0.11	8.69e-07	GB19273	Signal peptide protease
GB14656-RA-423	3	16	0.11	5.89e-05	GB14656	Surfeit 4
GB14473-RA-1110	3	16	0.11	5.89e-05	GB14473	Ubiquitin-specific protease 64E
GB10441-RA-2002	2	11	0.11	0.00658	GB10441
GB10704-RA-1028	2	11	0.11	0.00658	GB10704
GB11149-RA-1321	2	11	0.11	0.00658	GB11149
GB11552-RA-1177	2	11	0.11	0.00658	GB11552
GB11773-RA-1067	3	17	0.11	2.6e-05	GB11773
GB13058-RA-1359	11	60	0.11	1.95e-14	GB13058
GB13717-RA-703	3	16	0.11	5.89e-05	GB13717	Verprolin 1
GB13722-RA-384	4	22	0.11	1.99e-06	GB13722
GB13999-RA-3190	24	139	0.11	5.38e-35	GB13999
GB13999-RA-3552	227	1208	0.11	1.14e-283	GB13999
GB14391-RA-1049	2	11	0.11	0.00658	GB14391
GB14468-RA-37	2	11	0.11	0.00658	GB14468
GB14594-RA-489	3	17	0.11	2.6e-05	GB14594
GB14642-RA-40411	2	11	0.11	0.00658	GB14642
GB15327-RA-365	13	69	0.11	2.69e-17	GB15327
GB15552-RA-1210	12	64	0.11	3.15e-15	GB15552
GB15938-RA-974	15	84	0.11	2.38e-20	GB15938
GB16806-RA-842	2	11	0.11	0.00658	GB16806
GB16872-RA-182	2	11	0.11	0.00658	GB16872
GB16948-RA-1907	52	287	0.11	1.95e-68	GB16948
GB17067-RA-2113	2	11	0.11	0.00658	GB17067
GB17462-RA-221	2	11	0.11	0.00658	GB17462
GB18780-RA-538	2	11	0.11	0.00658	GB18780
GB18820-RA-341	2	11	0.11	0.00658	GB18820
GB19059-RA-1085	2	11	0.11	0.00658	GB19059
GB10282-RA-552	3	15	0.12	0.00107	GB10282	Adenylate kinase-2
GB16917-RA-231	5	26	0.12	2.79e-06	GB16917	CG12203
GB19902-RA-170	3	15	0.12	0.00107	GB19902	CG13089
GB14747-RA-731	3	15	0.12	0.00107	GB14747	CG14291
GB13505-RA-838	3	15	0.12	0.00107	GB13505	CG18003
GB18633-RA-420	497	2487	0.12	0	GB18633	CG1803
GB12124-RA-8	4	20	0.12	7.96e-05	GB12124	CG31919
GB14975-RA-122	5	25	0.12	7.44e-07	GB14975	CG3244
GB13551-RA-659	7	36	0.12	1.5e-08	GB13551	CG3386
GB17678-RA-1206	3	15	0.12	0.00107	GB17678	CG4133
GB19846-RA-429	7	35	0.12	3.24e-08	GB19846	CG5246
GB13626-RA-2347	3	15	0.12	0.00107	GB13626	CG6206
GB18907-RA-317	6	30	0.12	4.42e-07	GB18907	CG8583
GB12695-RA-473	5	25	0.12	7.44e-07	GB12695	Cytoplasmic phosphatidylinositol transfer protein 1
GB10073-RA-1658	8	40	0.12	2.4e-09	GB10073	Ef1alpha-like factor
GB13766-RA-121	4	21	0.12	3.76e-05	GB13766	lethal (3) 03670
GB12209-RA-336	10	52	0.12	2.79e-12	GB12209	mutagen-sensitive 209
GB15973-RA-2156	3	15	0.12	0.00107	GB15973	Nucleolar complex protein 3 homolog
GB19078-RA-833	6	31	0.12	2.05e-07	GB19078	Probable phosphoserine aminotransferase
GB17895-RA-630	4	21	0.12	3.76e-05	GB17895	Protein SMG9
GB17325-RA-150	4	20	0.12	7.96e-05	GB17325	Ribosomal protein S30
GB14068-RA-783	11	56	0.12	7.59e-13	GB14068	Tetraspanin 29Fb
GB12020-RA-6	3	15	0.12	0.00107	GB12020	ubiquitin like
GB14034-RA-279	4	20	0.12	7.96e-05	GB14034	UPF0131 protein CG2811
GB15779-RA-552	4	21	0.12	3.76e-05	GB15779	Zwischenferment
GB10390-RA-432	3	15	0.12	0.00107	GB10390	Proteasome 25kD subunit
GB10441-RA-1804	4	20	0.12	7.96e-05	GB10441
GB10676-RA-231	9	45	0.12	1.54e-10	GB10676
GB13999-RA-4669	12	60	0.12	1.02e-13	GB13999
GB13999-RA-5104	10493	52854	0.12	0	GB13999
GB14642-RA-14260	4	21	0.12	3.76e-05	GB14642
GB15223-RA-9	7	35	0.12	3.24e-08	GB15223
GB15327-RA-1244	2828	14251	0.12	0	GB15327
GB15552-RA-1027	3	15	0.12	0.00107	GB15552
GB16021-RA-410	4	20	0.12	7.96e-05	GB16021
GB16552-RA-574	19	94	0.12	1.91e-21	GB16552
GB16577-RA-2357	14	70	0.12	4.97e-16	GB16577
GB16652-RA-829	3	15	0.12	0.00107	GB16652
GB18472-RA-8	36	178	0.12	2.33e-40	GB18472
GB18805-RA-128	14	70	0.12	4.97e-16	GB18805
GB19268-RA-406	4	21	0.12	3.76e-05	GB19268
GB19454-RA-625	135	716	0.12	7.18e-168	GB19454
GB11769-RA-203	100	487	0.13	1.73e-109	GB11769	Adenylate kinase-1
GB13406-RA-383	3	14	0.13	0.0022	GB13406	CG10903
GB13333-RA-891	4	19	0.13	0.00017	GB13333	CG11025
GB15799-RA-207	5	23	0.13	2.41e-05	GB15799	CG13920
GB11026-RA-1281	13	61	0.13	2.7e-14	GB11026	CG16896
GB20000-RA-631	5	24	0.13	1.28e-05	GB20000	CG1827
GB16603-RA-479	8	37	0.13	3.16e-08	GB16603	CG31548
GB10157-RA-845	15	73	0.13	3.41e-17	GB10157	CG31743
GB19064-RA-999	3	14	0.13	0.0022	GB19064	CG31886
GB18126-RA-1082	13	63	0.13	2.93e-14	GB18126	CG32438
GB15565-RA-596	7	33	0.13	1.04e-07	GB15565	CG5044
GB19846-RA-479	5	23	0.13	2.41e-05	GB19846	CG5246
GB16100-RA-12	10	46	0.13	8.89e-11	GB16100	CG8998
GB11973-RA-1355	93	451	0.13	3.63e-101	GB11973	Cytochrome P450 4g15
GB18045-RA-10	5	23	0.13	2.41e-05	GB18045	Glutathione S transferase D1
GB13211-RA-124	4	19	0.13	0.00017	GB13211	lethal (1) G0148
GB19167-RA-106	3	14	0.13	0.0022	GB19167	Nucleoside diphosphate kinase
GB14197-RA-1137	4	19	0.13	0.00017	GB14197	O-fucosyltransferase 2
GB20047-RA-157	3	14	0.13	0.0022	GB20047	orange
GB14191-RA-425	7	33	0.13	1.04e-07	GB14191	Proteasome 26kD subunit
GB13111-RA-132	3	14	0.13	0.0022	GB13111	Protein rogdi
GB19032-RA-1086	8	39	0.13	8.41e-09	GB19032	Putative methyltransferase METT10D homolog
GB11666-RA-704	3	14	0.13	0.0022	GB11666	Ribosomal L1 domain-containing protein CG13096
GB16601-RA-5192	3	14	0.13	0.0022	GB16601	toutatis
GB11122-RA-1746	49	227	0.13	5.13e-50	GB11122
GB11220-RA-1064	3	14	0.13	0.0022	GB11220
GB11797-RA-1028	11	51	0.13	2.39e-11	GB11797
GB12054-RA-645	3	14	0.13	0.0022	GB12054
GB12206-RA-33	11	50	0.13	4.91e-11	GB12206
GB12535-RA-1715	5	23	0.13	2.41e-05	GB12535
GB12903-RA-251	6	28	0.13	3.3e-06	GB12903
GB13058-RA-657	3	14	0.13	0.0022	GB13058
GB13307-RA-830	10	48	0.13	8.06e-11	GB13307
GB13966-RA-124	20	96	0.13	1.37e-21	GB13966
GB13999-RA-1042	37	168	0.13	3.64e-37	GB13999
GB13999-RA-1921	55	265	0.13	2.66e-59	GB13999
GB13999-RA-3742	53	243	0.13	1.07e-53	GB13999
GB13999-RA-756	5	23	0.13	2.41e-05	GB13999
GB14290-RA-9632	7	32	0.13	4.46e-07	GB14290
GB14361-RA-1544	5	23	0.13	2.41e-05	GB14361
GB15702-RA-311	10	47	0.13	4.98e-11	GB15702
GB15825-RA-222	3	14	0.13	0.0022	GB15825
GB16050-RA-1860	5	23	0.13	2.41e-05	GB16050
GB17407-RA-2669	6	28	0.13	3.3e-06	GB17407
GB17444-RA-951	3	14	0.13	0.0022	GB17444
GB18109-RA-209	3	14	0.13	0.0022	GB18109	CG6084
GB18472-RA-9	52	239	0.13	8.18e-53	GB18472
GB12031-RA-91	4	17	0.14	0.00117	GB12031	CG10217
GB18901-RA-1654	14	60	0.14	1.3e-12	GB18901	CG10339
GB12384-RA-663	3	13	0.14	0.00444	GB12384	CG10467
GB17887-RA-2112	8	36	0.14	2.01e-08	GB17887	CG11337
GB19131-RA-261	3	13	0.14	0.00444	GB19131	CG11920
GB14747-RA-730	13	57	0.14	2.44e-12	GB14747	CG14291
GB16903-RA-659	4	17	0.14	0.00117	GB16903	CG1548
GB14603-RA-177	54	229	0.14	3.26e-48	GB14603	CG16996
GB10830-RA-1004	3	13	0.14	0.00444	GB10830	CG1749
GB10530-RA-1088	4	18	0.14	0.000641	GB10530	CG1898
GB15191-RA-264	4	18	0.14	0.000641	GB15191	CG3335
GB16225-RA-1797	4	17	0.14	0.00117	GB16225	CG3702
GB11741-RA-356	3	13	0.14	0.00444	GB11741	CG3911
GB19186-RA-1206	99	438	0.14	1.7e-93	GB19186	CG4420
GB13073-RA-1073	4	18	0.14	0.000641	GB13073	CG5214
GB19875-RA-3	4	17	0.14	0.00117	GB19875	CG5493
GB15804-RA-1526	3	13	0.14	0.00444	GB15804	CG6197
GB18561-RA-263	4	17	0.14	0.00117	GB18561	CG7082
GB14454-RA-1731	4	17	0.14	0.00117	GB14454	CG8086
GB15826-RA-404	3	13	0.14	0.00444	GB15826	CG9588
GB19831-RA-1332	6	27	0.14	6.31e-06	GB19831	CG9953
GB13639-RA-3575	9	40	0.14	9.19e-09	GB13639	Chromosome associated protein D3
GB11973-RA-1062	51	216	0.14	7.15e-45	GB11973	Cytochrome P450 4g15
GB11973-RA-1432	6	26	0.14	1.21e-05	GB11973	Cytochrome P450 4g15
GB14439-RA-479	4	17	0.14	0.00117	GB14439	Eukaryotic translation initiation factor 2A
GB14438-RA-1011	10	44	0.14	1.38e-09	GB14438	F box and leucine-rich-repeat gene 4
GB13040-RA-1115	3	13	0.14	0.00444	GB13040	gryzun
GB16951-RA-110	4	18	0.14	0.000641	GB16951	Malic enzyme
GB16576-RA-1832	3	13	0.14	0.00444	GB16576	Mediator complex subunit 16
GB14508-RA-3894	4	17	0.14	0.00117	GB14508	Mediator complex subunit 23
GB10834-RA-2042	4	18	0.14	0.000641	GB10834	Mitochondrial assembly regulatory factor
GB17595-RA-341	6	27	0.14	6.31e-06	GB17595	Palmitoyl-protein thioesterase 1
GB10911-RA-268	11	47	0.14	8.06e-11	GB10911	porcupine
GB19805-RA-1400	4	17	0.14	0.00117	GB19805	Protein angel
GB17649-RA-1439	5	22	0.14	4e-05	GB17649	Protein msta, isoform A; Protein msta, isoform B
GB13508-RA-723	468	2046	0.14	0	GB13508	Rieske iron-sulfur protein
GB19273-RA-714	3	13	0.14	0.00444	GB19273	Signal peptide protease
GB16019-RA-36	3	13	0.14	0.00444	GB16019	Transport and Golgi organization 9
GB10277-RA-61	3	13	0.14	0.00444	GB10277
GB10480-RA-280	7	31	0.14	8.74e-07	GB10480
GB10493-RA-1962	5	22	0.14	4e-05	GB10493
GB10536-RA-71	28262	118711	0.14	0	GB10536
GB11195-RA-894	3	13	0.14	0.00444	GB11195
GB11762-RA-61	7	30	0.14	1.74e-06	GB11762
GB11827-RA-998	18	77	0.14	2.69e-16	GB11827
GB12050-RA-2317	3	13	0.14	0.00444	GB12050
GB12707-RA-2258	15	67	0.14	2.09e-15	GB12707
GB13446-RA-69	3	13	0.14	0.00444	GB13446
GB13669-RA-389	11	49	0.14	1.02e-10	GB13669
GB13912-RA-698	3	13	0.14	0.00444	GB13912
GB13966-RA-686	5385	23543	0.14	0	GB13966
GB13999-RA-1729	30	131	0.14	7.04e-28	GB13999
GB13999-RA-2416	3	13	0.14	0.00444	GB13999
GB13999-RA-5176	9	39	0.14	4.47e-09	GB13999
GB14005-RA-1333	4	18	0.14	0.000641	GB14005
GB14199-RA-1560	7	30	0.14	1.74e-06	GB14199
GB14486-RA-92	4	17	0.14	0.00117	GB14486
GB14657-RA-713	5	22	0.14	4e-05	GB14657
GB15065-RA-1313	3	13	0.14	0.00444	GB15065
GB15359-RA-1484	5	22	0.14	4e-05	GB15359
GB15360-RA-3362	6	27	0.14	6.31e-06	GB15360
GB15552-RA-1211	9	39	0.14	4.47e-09	GB15552
GB16612-RA-2050	13	55	0.14	1.81e-11	GB16612
GB16709-RA-1494	153	653	0.14	1.58e-136	GB16709
GB17232-RA-1964	6	26	0.14	1.21e-05	GB17232
GB17387-RA-305	20	85	0.14	6.15e-18	GB17387
GB18264-RA-1445	8	34	0.14	6.53e-08	GB18264
GB19295-RA-1407	7	30	0.14	1.74e-06	GB19295
GB19439-RA-1493	8	36	0.14	2.01e-08	GB19439
GB19454-RA-605	13	58	0.14	1.16e-12	GB19454
GB19935-RA-842	705	3165	0.14	0	GB19935
GB16400-RA-701	6	25	0.15	7.96e-06	GB16400	abstrakt
GB10113-RA-1295	5	20	0.15	0.000312	GB10113	Capon-like protein
GB10168-RA-1011	18	71	0.15	3.41e-14	GB10168	CG10555
GB15831-RA-813	3	12	0.15	0.00782	GB15831	CG12099
GB19927-RA-2628	4	16	0.15	0.00213	GB19927	CG12325
GB11801-RA-1199	31	123	0.15	8.2e-25	GB11801	CG13634
GB13388-RA-1301	5	20	0.15	0.000312	GB13388	CG16771
GB12110-RA-243	3	12	0.15	0.00782	GB12110	CG18065
GB20109-RA-2372	4	16	0.15	0.00213	GB20109	CG1951
GB15787-RA-1099	4	16	0.15	0.00213	GB15787	CG31248
GB20111-RA-99	5	21	0.15	0.000163	GB20111	CG31873
GB11273-RA-1076	3	12	0.15	0.00782	GB11273	CG3344
GB10575-RA-1963	3	12	0.15	0.00782	GB10575	CG3810
GB11251-RA-534	349	1443	0.15	2.44e-296	GB11251	CG3902
GB13857-RA-167	5	21	0.15	0.000163	GB13857	CG4036
GB11692-RA-762	5	21	0.15	0.000163	GB11692	CG4672
GB19846-RA-478	5	20	0.15	0.000312	GB19846	CG5246
GB15527-RA-1600	3	12	0.15	0.00782	GB15527	CG5608
GB13626-RA-2785	221	906	0.15	3.95e-185	GB13626	CG6206
GB18659-RA-293	6	25	0.15	7.96e-06	GB18659	CG7039
GB18455-RA-796	5	21	0.15	0.000163	GB18455	CG8238
GB19459-RA-534	5	21	0.15	0.000163	GB19459	CG9187
GB13893-RA-1667	5	20	0.15	0.000312	GB13893	CG9220
GB16796-RA-494	7	28	0.15	6.93e-06	GB16796	CG9526
GB10274-RA-768	3	12	0.15	0.00782	GB10274	Conserved oligomeric Golgi complex subunit 7
GB11973-RA-1452	23	95	0.15	1.32e-19	GB11973	Cytochrome P450 4g15
GB11973-RA-1509	32	128	0.15	6.12e-26	GB11973	Cytochrome P450 4g15
GB11510-RA-119	5	20	0.15	0.000312	GB11510	DNA-directed RNA polymerase II subunit RPB11
GB16443-RA-923	4	16	0.15	0.00213	GB16443	lethal (1) G0334
GB12318-RA-392	5	21	0.15	0.000163	GB12318	Myosin 61F
GB16209-RA-244	6	24	0.15	1.4e-05	GB16209	Nitrilase and fragile histidine triad fusion protein
GB14226-RA-850	3	12	0.15	0.00782	GB14226	pitchoune
GB17533-RA-263	3	12	0.15	0.00782	GB17533	Probable 3-hydroxyisobutyrate dehydrogenase, mitochondrial
GB14601-RA-420	4	16	0.15	0.00213	GB14601	Probable cardiolipin synthetase
GB14836-RA-677	3	12	0.15	0.00782	GB14836	Probable cytochrome P450 9f2
GB10340-RA-3603	3	12	0.15	0.00782	GB10340	Protein KIAA0664 homolog
GB18843-RA-441	4	16	0.15	0.00213	GB18843	Putative S-adenosyl-L-methionine-dependent methyltransferase CG14683
GB18622-RA-117	3	12	0.15	0.00782	GB18622	Putative S-methyl-5'-thioadenosine phosphorylase
GB17942-RA-461	3	12	0.15	0.00782	GB17942	SNF4/AMP-activated protein kinase gamma subunit
GB12100-RA-1826	8	32	0.15	1.05e-06	GB12100	tRNA (cytosine-5-)-methyltransferase CG6133
GB10156-RA-558	3	12	0.15	0.00782	GB10156	UDP-xylose and UDP-N-acetylglucosamine transporter-like
GB12620-RA-1018	7	28	0.15	6.93e-06	GB12620	Uncharacterized protein CG7816
GB15611-RA-716	15	60	0.15	2.74e-12	GB15611	Zinc carboxypeptidase A 1
GB15779-RA-51	3	12	0.15	0.00782	GB15779	Zwischenferment
GB10040-RA-3124	3	12	0.15	0.00782	GB10040
GB10441-RA-2066	5	20	0.15	0.000312	GB10441
GB10793-RA-775	5	21	0.15	0.000163	GB10793
GB11340-RA-473	3	12	0.15	0.00782	GB11340
GB12094-RA-849	3	12	0.15	0.00782	GB12094
GB12535-RA-723	3	12	0.15	0.00782	GB12535
GB12681-RA-557	3	12	0.15	0.00782	GB12681
GB13617-RA-2035	6	24	0.15	1.4e-05	GB13617
GB13999-RA-4087	6	25	0.15	7.96e-06	GB13999
GB14067-RA-1865	3	12	0.15	0.00782	GB14067
GB14222-RA-1124	6	25	0.15	7.96e-06	GB14222
GB14569-RA-1017	3	12	0.15	0.00782	GB14569	extra bases
GB14610-RA-1573	10	41	0.15	1.21e-08	GB14610
GB14642-RA-41608	3	12	0.15	0.00782	GB14642
GB14789-RA-150	18	71	0.15	3.41e-14	GB14789
GB15284-RA-1471	3	12	0.15	0.00782	GB15284
GB15467-RA-777	3	12	0.15	0.00782	GB15467
GB17125-RA-569	6	25	0.15	7.96e-06	GB17125
GB17194-RA-342	3	12	0.15	0.00782	GB17194
GB17432-RA-2093	5	21	0.15	0.000163	GB17432
GB18077-RA-3245	3	12	0.15	0.00782	GB18077
GB18237-RA-2999	3	12	0.15	0.00782	GB18237
GB18415-RA-1141	40	159	0.15	9.79e-33	GB18415
GB18549-RA-176	3	12	0.15	0.00782	GB18549
GB19019-RA-440	7	28	0.15	6.93e-06	GB19019
GB19454-RA-664	4	16	0.15	0.00213	GB19454
GB19627-RA-2415	6	24	0.15	1.4e-05	GB19627
GB19867-RA-371	3	12	0.15	0.00782	GB19867
GB19946-RA-797	5	20	0.15	0.000312	GB19946
GB10352-RA-1052	4	15	0.16	0.00389	GB10352	6-phosphofructo-2-kinase
GB20006-RA-1261	4	15	0.16	0.00389	GB20006	bluestreak
GB11124-RA-632	14	54	0.16	1.81e-11	GB11124	CG10340
GB10520-RA-671	36	140	0.16	7.56e-28	GB10520	CG11236
GB14447-RA-792	9	34	0.16	6.27e-07	GB14447	CG11449
GB10570-RA-1750	4	15	0.16	0.00389	GB10570	CG13390
GB18768-RA-335	4	15	0.16	0.00389	GB18768	CG14216
GB14747-RA-920	4	15	0.16	0.00389	GB14747	CG14291
GB17338-RA-412	12	47	0.16	1.67e-09	GB17338	CG15012
GB15818-RA-137	7	26	0.16	2.72e-05	GB15818	CG1518
GB14575-RA-1541	822	3173	0.16	0	GB14575	CG2031
GB14229-RA-341	4	15	0.16	0.00389	GB14229	CG2371
GB12198-RA-6140	6	23	0.16	2.52e-05	GB12198	CG3523
GB12198-RA-6221	19	73	0.16	5.95e-15	GB12198	CG3523
GB15180-RA-7	5	19	0.16	0.000599	GB15180	CG3773
GB18659-RA-207	6	23	0.16	2.52e-05	GB18659	CG7039
GB19423-RA-1704	5	19	0.16	0.000599	GB19423	CG7364
GB19658-RA-63	7	27	0.16	1.38e-05	GB19658	CG7382
GB15480-RA-311	5	19	0.16	0.000599	GB15480	CG8004
GB16016-RA-1559	181	712	0.16	6.75e-142	GB16016	CG8112
GB17840-RA-225	4	15	0.16	0.00389	GB17840	CG8397
GB13658-RA-723	12	46	0.16	1.09e-09	GB13658	CG8562
GB18728-RA-1085	9	35	0.16	3.28e-07	GB18728	CG9449
GB11973-RA-1431	17	63	0.16	3.05e-12	GB11973	Cytochrome P450 4g15
GB11973-RA-1580	23	89	0.16	8.92e-18	GB11973	Cytochrome P450 4g15
GB11973-RA-1600	44049	162128	0.16	0	GB11973	Cytochrome P450 4g15
GB19247-RA-657	4	15	0.16	0.00389	GB19247	Elongation factor 2b
GB16621-RA-1487	29	112	0.16	2.96e-22	GB16621	haywire
GB14852-RA-1172	176	656	0.16	2.51e-126	GB14852	Heat shock protein cognate 4
GB19077-RA-26	4	15	0.16	0.00389	GB19077	Int6 homologue
GB10771-RA-1019	12	45	0.16	6.33e-09	GB10771	Juvenile hormone epoxide hydrolase 2
GB10927-RA-1563	10	39	0.16	8.57e-08	GB10927	Kinesin-like protein at 61F
GB11314-RA-1987	4	15	0.16	0.00389	GB11314	pickpocket 13
GB10605-RA-3668	4	15	0.16	0.00389	GB10605	Probable histone-lysine N-methyltransferase CG1716
GB16628-RA-296	7	27	0.16	1.38e-05	GB16628	Ribosomal protein L6
GB13351-RA-470	7	26	0.16	2.72e-05	GB13351	secretory Phospholipase A2
GB13522-RA-790	6	23	0.16	2.52e-05	GB13522	slipper
GB15471-RA-889	4	15	0.16	0.00389	GB15471	spichthyin
GB17954-RA-31	7	26	0.16	2.72e-05	GB17954	Transcription elongation factor SPT5
GB19745-RA-1469	14	53	0.16	1.46e-10	GB19745	Transferrin 1
GB14358-RA-308	28	106	0.16	1.77e-21	GB14358	Transport and Golgi organization 2
GB10545-RA-316	5	19	0.16	0.000599	GB10545	Troponin C at 73F
GB10441-RA-1385	6	23	0.16	2.52e-05	GB10441
GB10441-RA-314	5	19	0.16	0.000599	GB10441
GB10536-RA-51	83	322	0.16	1.59e-63	GB10536
GB12101-RA-1824	52	195	0.16	8.35e-38	GB12101
GB12586-RA-310	7	27	0.16	1.38e-05	GB12586
GB12859-RA-608	16	60	0.16	1.15e-11	GB12859
GB13282-RA-3688	7	26	0.16	2.72e-05	GB13282
GB13444-RA-480	6	23	0.16	2.52e-05	GB13444
GB13966-RA-598	75	282	0.16	9.98e-55	GB13966
GB13999-RA-4552	58	226	0.16	7.24e-45	GB13999
GB14913-RA-878	5	19	0.16	0.000599	GB14913
GB15002-RA-1553	30	114	0.16	3.18e-22	GB15002	CG42366
GB15327-RA-1097	12	47	0.16	1.67e-09	GB15327
GB15552-RA-1349	742	2748	0.16	0	GB15552
GB15964-RA-1031	27	102	0.16	5.25e-20	GB15964
GB16532-RA-2714	54	211	0.16	9.77e-43	GB16532	Cad86C
GB17067-RA-5331	5	19	0.16	0.000599	GB17067
GB17125-RA-123	6	23	0.16	2.52e-05	GB17125
GB17822-RA-2774	4	15	0.16	0.00389	GB17822
GB17822-RA-3783	16	61	0.16	3.47e-12	GB17822
GB18841-RA-101	8	31	0.16	2.12e-06	GB18841
GB18912-RA-556	5	19	0.16	0.000599	GB18912	26-29kD-proteinase
GB19288-RA-95	4	15	0.16	0.00389	GB19288
GB19749-RA-2382	4	15	0.16	0.00389	GB19749
GB19939-RA-2888	5	19	0.16	0.000599	GB19939
GB17681-RA-1075	76	271	0.17	9.4e-51	GB17681	Actin 5C
GB13596-RA-1199	5	18	0.17	0.000353	GB13596	ATP synthase-beta
GB10821-RA-503	16	58	0.17	3.98e-11	GB10821	caudal
GB13507-RA-351	12	44	0.17	1.24e-08	GB13507	CG10623
GB15971-RA-2075	5	18	0.17	0.000353	GB15971	CG11048
GB17155-RA-158	4	14	0.17	0.00731	GB17155	CG1105
GB17054-RA-1530	4	14	0.17	0.00731	GB17054	CG11208
GB12794-RA-1412	19	69	0.17	6.38e-14	GB12794	CG15730
GB10719-RA-772	16	56	0.17	1.46e-10	GB10719	CG2034
GB17924-RA-50	4	14	0.17	0.00731	GB17924	CG2107
GB10732-RA-240	4	14	0.17	0.00731	GB10732	CG2918
GB18004-RA-923	21	75	0.17	1.6e-14	GB18004	CG31075
GB14159-RA-102	5	18	0.17	0.000353	GB14159	CG31142
GB14870-RA-98	11	39	0.17	1.61e-07	GB14870	CG31472
GB18891-RA-1453	4	14	0.17	0.00731	GB18891	CG32549
GB13228-RA-1034	5	18	0.17	0.000353	GB13228	CG3270
GB15287-RA-1637	7	25	0.17	5.39e-05	GB15287	CG3626
GB19006-RA-41	6	21	0.17	0.000343	GB19006	CG3884
GB13215-RA-2526	20	73	0.17	8.92e-15	GB13215	CG3999
GB16889-RA-1540	5	18	0.17	0.000353	GB16889	CG4382
GB13082-RA-770	6	21	0.17	0.000343	GB13082	CG4390
GB15008-RA-3383	4	14	0.17	0.00731	GB15008	CG4857
GB19846-RA-499	37	133	0.17	7.81e-26	GB19846	CG5246
GB20069-RA-1485	41	149	0.17	9.94e-29	GB20069	CG5808
GB12364-RA-1023	24	86	0.17	6.11e-17	GB12364	CG6028
GB16965-RA-107	5	18	0.17	0.000353	GB16965	CG7217
GB19720-RA-1155	4	14	0.17	0.00731	GB19720	CG7825
GB16201-RA-241	2429	8944	0.17	0	GB16201	CG8997
GB19085-RA-1465	18	65	0.17	1.73e-12	GB19085	CG9009
GB16167-RA-177	7	25	0.17	5.39e-05	GB16167	CG9378
GB19923-RA-211	78	288	0.17	6.95e-56	GB19923	Cysteine proteinase-1
GB11973-RA-1356	4	14	0.17	0.00731	GB11973	Cytochrome P450 4g15
GB11973-RA-1376	9	33	0.17	1.02e-06	GB11973	Cytochrome P450 4g15
GB11973-RA-1510	113	406	0.17	8.39e-77	GB11973	Cytochrome P450 4g15
GB10771-RA-1101	1721	6010	0.17	0	GB10771	Juvenile hormone epoxide hydrolase 2
GB15664-RA-12440	15	55	0.17	1.5e-10	GB15664	karst
GB15159-RA-456	6	22	0.17	4.6e-05	GB15159	mitochondrial transcription factor B2
GB19032-RA-655	7	25	0.17	5.39e-05	GB19032	Putative methyltransferase METT10D homolog
GB19670-RA-277	5	18	0.17	0.000353	GB19670	Pyrroline-5-carboxylate reductase
GB10509-RA-1421	6	22	0.17	4.6e-05	GB10509	Rab11 interacting protein
GB13654-RA-2786	11	40	0.17	8.26e-08	GB13654	Transmembrane and TPR repeat-containing protein CG4050
GB16469-RA-1923	4	14	0.17	0.00731	GB16469	Ubiquitin-63E
GB14866-RA-365	47	172	0.17	4.33e-33	GB14866	UPF0427 protein CG8009
GB10040-RA-3125	4	14	0.17	0.00731	GB10040
GB10856-RA-2444	512	1817	0.17	0	GB10856
GB11027-RA-269	6	21	0.17	0.000343	GB11027
GB11231-RA-1179	8	29	0.17	8.46e-06	GB11231
GB11534-RA-1982	175	611	0.17	1.25e-112	GB11534
GB11546-RA-449	7	25	0.17	5.39e-05	GB11546
GB11681-RA-924	8	28	0.17	2.67e-05	GB11681
GB13427-RA-1190	14	49	0.17	3.6e-09	GB13427	CG17337
GB13600-RA-525	4	14	0.17	0.00731	GB13600
GB13791-RA-753	12678	44128	0.17	0	GB13791
GB13791-RA-87	9	32	0.17	3.88e-06	GB13791
GB13920-RA-76	12	42	0.17	1.18e-08	GB13920
GB13999-RA-5068	48	176	0.17	5.33e-34	GB13999
GB14091-RA-53	6	21	0.17	0.000343	GB14091
GB14555-RA-1417	6	21	0.17	0.000343	GB14555	NADPH oxidase
GB14810-RA-3071	5	18	0.17	0.000353	GB14810
GB14877-RA-1623	11	39	0.17	1.61e-07	GB14877
GB14892-RA-213	4	14	0.17	0.00731	GB14892
GB15385-RA-1966	65	231	0.17	3.17e-43	GB15385
GB15552-RA-1381	6867	24767	0.17	0	GB15552
GB15610-RA-2729	9	32	0.17	3.88e-06	GB15610
GB15921-RA-1548	4	14	0.17	0.00731	GB15921	slimfast
GB16816-RA-2612	5	18	0.17	0.000353	GB16816	Myosin 31DF
GB17022-RA-178	4	14	0.17	0.00731	GB17022	CG31751
GB17068-RA-44	19	67	0.17	1.07e-12	GB17068
GB17376-RA-741	662	2322	0.17	0	GB17376
GB17631-RA-461	4	14	0.17	0.00731	GB17631
GB18668-RA-1997	5	18	0.17	0.000353	GB18668
GB19005-RA-66	5	18	0.17	0.000353	GB19005
GB19654-RA-570	34	120	0.17	1.86e-22	GB19654
GB19704-RA-623	226	829	0.17	1.84e-158	GB19704
GB20064-RA-3315	4	14	0.17	0.00731	GB20064
GB10352-RA-170	5	17	0.18	0.00216	GB10352	6-phosphofructo-2-kinase
GB15524-RA-2852	35	117	0.18	4.55e-21	GB15524	adenosine 2
GB17839-RA-194	12	40	0.18	3.21e-07	GB17839	CG10194
GB14195-RA-4292	10	33	0.18	1.15e-06	GB14195	CG11375
GB12457-RA-1097	26	86	0.18	4.49e-16	GB12457	CG12125
GB15838-RA-1398	5	17	0.18	0.00216	GB15838	CG12773
GB11412-RA-1187	5	17	0.18	0.00216	GB11412	CG1443
GB19969-RA-429	14	47	0.18	1.23e-08	GB19969	CG14648
GB16903-RA-455	558	1843	0.18	0	GB16903	CG1548
GB19212-RA-38	8	27	0.18	4.82e-05	GB19212	CG30108
GB18895-RA-1273	207	721	0.18	1.22e-132	GB18895	CG30427
GB19075-RA-75	5	17	0.18	0.00216	GB19075	CG3153
GB14969-RA-245	13	44	0.18	4.56e-08	GB14969	CG32576
GB17550-RA-3345	9	30	0.18	1.35e-05	GB17550	CG33123
GB16529-RA-3484	12	40	0.18	3.21e-07	GB16529	CG3520
GB17678-RA-1227	5	17	0.18	0.00216	GB17678	CG4133
GB17678-RA-925	10	33	0.18	1.15e-06	GB17678	CG4133
GB19282-RA-526	5	17	0.18	0.00216	GB19282	CG4281
GB14943-RA-2040	61	206	0.18	4.05e-37	GB14943	CG6501
GB15618-RA-1325	6	20	0.18	0.000666	GB15618	CG7143
GB19384-RA-591	9	31	0.18	2.86e-06	GB19384	CG9319
GB14051-RA-1180	119	412	0.18	2.23e-75	GB14051	CG9547
GB14113-RA-5703	16	54	0.18	5.51e-10	GB14113	Chromodomain-helicase-DNA-binding protein Mi-2 homolog
GB11973-RA-1530	338	1138	0.18	1.68e-204	GB11973	Cytochrome P450 4g15
GB11973-RA-1579	33	109	0.18	2.1e-19	GB11973	Cytochrome P450 4g15
GB14499-RA-461	10	34	0.18	6.42e-07	GB14499	eclair
GB11774-RA-257	108	369	0.18	4.59e-67	GB11774	Heme oxygenase
GB15006-RA-365	13	44	0.18	4.56e-08	GB15006	mitochondrial ribosomal protein L41
GB14601-RA-419	6	20	0.18	0.000666	GB14601	Probable cardiolipin synthetase
GB14160-RA-320	12	40	0.18	3.21e-07	GB14160	Probable oligoribonuclease
GB13731-RA-324	9	30	0.18	1.35e-05	GB13731	Ribosomal protein L26
GB19494-RA-284	14	47	0.18	1.23e-08	GB19494	Ribosomal protein L27A
GB13351-RA-76	9	30	0.18	1.35e-05	GB13351	secretory Phospholipase A2
GB14284-RA-623	5	17	0.18	0.00216	GB14284	Sorbitol dehydrogenase-2
GB18576-RA-183	12	41	0.18	9.62e-08	GB18576	TBP-associated factor 12
GB13074-RA-558	17	57	0.18	1.7e-10	GB13074	Tetraspanin 29Fa
GB19745-RA-1392	7	24	0.18	2.34e-05	GB19745	Transferrin 1
GB14886-RA-1340	10	34	0.18	6.42e-07	GB14886	Ubiquitin carboxyl-terminal hydrolase
GB19837-RA-1304	14	48	0.18	6.61e-09	GB19837	yorkie
GB10179-RA-3111	16	55	0.18	2.84e-10	GB10179
GB12165-RA-1833	52	178	0.18	2.06e-32	GB12165
GB12340-RA-572	223	745	0.18	4.03e-133	GB12340
GB12433-RA-630	5	17	0.18	0.00216	GB12433
GB12859-RA-170	10	33	0.18	1.15e-06	GB12859
GB13058-RA-1640	5388	17764	0.18	0	GB13058
GB13182-RA-6075	5	17	0.18	0.00216	GB13182
GB13479-RA-2346	10	33	0.18	1.15e-06	GB13479
GB13502-RA-1225	9	30	0.18	1.35e-05	GB13502
GB13722-RA-1022	14	47	0.18	1.23e-08	GB13722
GB13791-RA-495	87	295	0.18	2.09e-53	GB13791
GB13999-RA-2869	14	48	0.18	6.61e-09	GB13999
GB13999-RA-3395	40	133	0.18	7.75e-24	GB13999
GB13999-RA-4432	57	190	0.18	4.79e-34	GB13999
GB13999-RA-857	17	59	0.18	4.36e-11	GB13999
GB14331-RA-1586	6	20	0.18	0.000666	GB14331
GB14594-RA-488	5	17	0.18	0.00216	GB14594
GB14758-RA-569	31	105	0.18	1.31e-19	GB14758
GB14813-RA-373	6	20	0.18	0.000666	GB14813
GB14913-RA-804	128	443	0.18	3.31e-81	GB14913
GB15239-RA-4238	8	27	0.18	4.82e-05	GB15239	liquid facets-Related
GB15744-RA-3221	6	20	0.18	0.000666	GB15744
GB16324-RA-1255	7	24	0.18	2.34e-05	GB16324
GB16552-RA-245	12	40	0.18	3.21e-07	GB16552
GB16881-RA-280	33	110	0.18	1.16e-19	GB16881
GB17310-RA-5813	5	17	0.18	0.00216	GB17310
GB17593-RA-2234	6	20	0.18	0.000666	GB17593
GB18052-RA-1050	9	31	0.18	2.86e-06	GB18052
GB18092-RA-36	6	20	0.18	0.000666	GB18092
GB18912-RA-857	18	62	0.18	1.36e-11	GB18912	26-29kD-proteinase
GB14791-RA-1527	31	101	0.19	5.76e-18	GB14791	bellwether
GB17773-RA-2210	35	112	0.19	1.24e-19	GB17773	CG10333
GB10958-RA-168	8	26	0.19	8.82e-05	GB10958	CG10395
GB16103-RA-629	19	60	0.19	1.48e-10	GB16103	CG11123
GB11537-RA-423	5	16	0.19	0.00401	GB11537	CG11134
GB12372-RA-1184	61	193	0.19	9.09e-34	GB12372	CG11537
GB13695-RA-911	5	16	0.19	0.00401	GB13695	CG1441
GB16903-RA-434	7	22	0.19	0.000588	GB16903	CG1548
GB14341-RA-1208	7	23	0.19	0.000174	GB14341	CG16995
GB14603-RA-468	103	334	0.19	1.79e-58	GB14603	CG16996
GB11895-RA-864	89	280	0.19	5.56e-48	GB11895	CG17187
GB16977-RA-168	8	26	0.19	8.82e-05	GB16977	CG18324
GB10452-RA-80	126	411	0.19	4.77e-72	GB10452	CG2974
GB16980-RA-8	5	16	0.19	0.00401	GB16980	CG31937
GB15339-RA-1550	15	48	0.19	1.33e-08	GB15339	CG32018
GB16225-RA-1917	8	26	0.19	8.82e-05	GB16225	CG3702
GB14710-RA-1370	311	976	0.19	6.88e-167	GB14710	CG4572
GB19846-RA-724	341	1072	0.19	4.08e-183	GB19846	CG5246
GB12335-RA-1607	7	22	0.19	0.000588	GB12335	CG5694
GB17337-RA-533	6	19	0.19	0.00129	GB17337	CG5924
GB12364-RA-1024	11	36	0.19	2.97e-07	GB12364	CG6028
GB11603-RA-1442	42	135	0.19	1.39e-23	GB11603	CG6126
GB18219-RA-1194	5	16	0.19	0.00401	GB18219	CG6461
GB10100-RA-1037	20	64	0.19	2.35e-11	GB10100	CG8199
GB13679-RA-2574	48	153	0.19	1.34e-26	GB13679	CG9727
GB19923-RA-750	104	334	0.19	6.09e-58	GB19923	Cysteine proteinase-1
GB11966-RA-4327	6	19	0.19	0.00129	GB11966	Dicer-1
GB11892-RA-2360	12	39	0.19	5.73e-07	GB11892	Glycogen phosphorylase
GB15883-RA-1384	5	16	0.19	0.00401	GB15883	GPI mannosyltransferase 4
GB18738-RA-488	13	42	0.19	6.19e-08	GB18738	GS1-like
GB11133-RA-318	1189	3753	0.19	0	GB11133	icarus
GB16443-RA-323	7	22	0.19	0.000588	GB16443	lethal (1) G0334
GB15806-RA-398	5	16	0.19	0.00401	GB15806	lethal (2) 09851
GB15570-RA-615	67	220	0.19	9.28e-39	GB15570	lethal (2) k10201
GB17967-RA-1174	8	26	0.19	8.82e-05	GB17967	lethal (3) s1921
GB11839-RA-1781	5	16	0.19	0.00401	GB11839	misshapen
GB15159-RA-495	6	19	0.19	0.00129	GB15159	mitochondrial transcription factor B2
GB18910-RA-887	6	19	0.19	0.00129	GB18910	monkey king protein
GB16892-RA-381	6	19	0.19	0.00129	GB16892	Neosin
GB15167-RA-815	21	68	0.19	9.05e-13	GB15167	N-methyl-D-aspartate receptor-associated protein
GB13786-RA-540	8	26	0.19	8.82e-05	GB13786	Probable GDP-fucose transporter
GB19078-RA-437	7	23	0.19	0.000174	GB19078	Probable phosphoserine aminotransferase
GB19205-RA-716	12	38	0.19	1.04e-06	GB19205	Probable tRNA (uracil-O(2)-)-methyltransferase
GB11165-RA-254	6	19	0.19	0.00129	GB11165	Probable U2 small nuclear ribonucleoprotein A'
GB19553-RA-630	312	1022	0.19	4.65e-180	GB19553	Proteasome beta2 subunit
GB16522-RA-949	20	63	0.19	4.55e-11	GB16522	Recombination repair protein 1
GB19465-RA-452	1379	4384	0.19	0	GB19465	Ribosomal protein L12
GB17045-RA-2828	9	29	0.19	8.52e-06	GB17045	rosy
GB14485-RA-1215	15	48	0.19	1.33e-08	GB14485	Serine hydroxymethyltransferase
GB18026-RA-1460	9	29	0.19	8.52e-06	GB18026	Serine/threonine-protein kinase Smg1
GB10861-RA-483	30	95	0.19	2.3e-16	GB10861	string of pearls
GB20017-RA-1913	5	16	0.19	0.00401	GB20017	Transitional endoplasmic reticulum ATPase TER94
GB16330-RA-10244	7	22	0.19	0.000588	GB16330	trithorax
GB15779-RA-1263	5	16	0.19	0.00401	GB15779	Zwischenferment
GB11097-RA-927	10	32	0.19	7.63e-06	GB11097
GB11284-RA-551	5	16	0.19	0.00401	GB11284	Proteasome 35kD subunit
GB11814-RA-1154	9	29	0.19	8.52e-06	GB11814
GB12525-RA-1937	6	19	0.19	0.00129	GB12525
GB13263-RA-2007	5	16	0.19	0.00401	GB13263
GB14230-RA-3244	6	19	0.19	0.00129	GB14230
GB15179-RA-3960	15	48	0.19	1.33e-08	GB15179
GB15453-RA-872	12	39	0.19	5.73e-07	GB15453
GB16001-RA-1292	15	47	0.19	6.61e-09	GB16001
GB16419-RA-436	10	32	0.19	7.63e-06	GB16419
GB16643-RA-1013	26	83	0.19	9.85e-15	GB16643	Proteasome 35kD subunit
GB16806-RA-1340	6	19	0.19	0.00129	GB16806
GB18055-RA-715	5	16	0.19	0.00401	GB18055
GB18067-RA-732	8	26	0.19	8.82e-05	GB18067
GB18072-RA-163	15	47	0.19	6.61e-09	GB18072
GB18109-RA-651	47	153	0.19	7.02e-27	GB18109	Snipper
[truncated: 4,272 more rows]
[truncated: 1 more columns]
